# Supplementary material for: Genome‐wide functional analysis of hot pepper immune receptors reveals an autonomous NLR clade in seed plants
Source: New Phytol. 2020 Nov 16;229(1):532–47. doi: 10.1111/nph.16878 (PMC7756659; doi:10.1111/nph.16878)
Supplement: Supplementary file 1 — Dataset S1 List of primers used for polymerase chain reaction (PCR) and quantitative reverse transcription‐PCR. Dataset S2 The sequence of fragments for screening of autoactive pepper nucleotide‐binding leucine‐rich repeats (NLRs). Dataset S3 The sequences of cloned N‐terminal domains (NTDs). Dataset S4 The NLR genes used for phylogenetic analysis in this study. [file NPH-229-532-s001.xlsx]

## Sheet: Info
	New Phytologist Supporting Information
	Article title: Genome-wide functional analysis of hot pepper immune receptors reveals an autonomous NLR clade in seed plants
	Authors: Hye-Young Lee, Hyunggon Mang, Eun-Hye Choi, Ye-Eun Seo, Myung-Shin Kim, Soohyun Oh, Saet-Byul Kim and Doil Choi
	Article acceptance date: 7 August 2020

## Sheet: Dataset S1
Supporting information_Dataset1. List of primers used for PCR and qRT-PCR
Primer name	Gene ID	Sequence (5'-3')
Screening of autoactivity of NTD in pepper NLRs
OsCC1_AF	LOC_Os01g57870.1	GAGGAGAAGAGCCCTTCAAACGGTGTATGACTGCTGAATTGTC
OsCC1_AR		CGACGACAAGACCCTATGGAGTTCGTGGCGTCCATC
OsCC2_AF	LOC_Os01g72680.1	CGACGACAAGACCCTATGGAAGAAAATATTGGAAAGCTGGACAACA
OsCC2_AR		GAGGAGAAGAGCCCTTCACCATATCCCTAAAATTCCAACATTGTCATCTTT
OsCC3_AF	LOC_Os12g30720.1	CGACGACAAGACCCTATGGAGATCATCGGCATCAAGTGC
OsCC3_AR		GAGGAGAAGAGCCCTTCACCATAACCCAACCTTGCTTACAGC
OsCC4_AF	LOC_Os09g10054.1	CGACGACAAGACCCTATGGCACAAATTTTGGGTGGTCT
OsCC4_AR		GAGGAGAAGAGCCCTTCACCATATCCCAATTATCCCAACTGGATCGTT
OsCC5_AF	LOC_Os09g14010.1	CGACGACAAGACCCTATGATGTGTCGTGCTGGCCAAT
OsCC5_AR		GAGGAGAAGAGCCCTTCACCATATCCCAAGTACTGGGATGTCTC
OsCC6_AF	LOC_Os09g14060.1	CGACGACAAGACCCTATGGGTTCCATTGCCCAGATT
OsCC6_AR		GAGGAGAAGAGCCCTTCACCATATCCCAATTACAGGGATGTTCTTATCT
OsCC7_AF	LOC_Os12g10410.1	CGACGACAAGACCCTATGGTGTCCGCTTGGACCATC
OsCC7_AR		GAGGAGAAGAGCCCTTCACCATACTCCTAGCACGCCAG
OsCC8_AF	LOC_Os04g39460.1	CGACGACAAGACCCTATGGAATTCGCGATTGACAACATC
OsCC8_AR		GAGGAGAAGAGCCCTTCAATAGATGCCGATCACGCTGG
SlCC3_AF	Solyc12g044200.1.1	CGACGACAAGACCCTATGGAATTCTTCTCATATGGTTTGGTG
SlCC3_AR		GAGGAGAAGAGCCCTGCATATCCCAATAGTTGTGACCC
SlCC4_AF	Solyc04g005550.1.1	CGACGACAAGACCCTATGGAATTCTTAGCTATTTTTGTCGAAAAAC
SlCC4_AR		GAGGAGAAGAGCCCTACATATCCCAATCATGGTGACAGC
SlCC5_AF	Solyc12g044190.1.1	CGACGACAAGACCCTATGGAATTCTTATCTGTTTTTGTGGACAAG
SlCC5_AR		GAGGAGAAGAGCCCTGCATGTCCCAATAATTGTGACCC
SlCC7_AF	Solyc04g005540.2.1	CGACGACAAGACCCTCCTCTGTTAAACATCCTTTTTTTTCATTGAATTG
SlCC7_AR		GAGGAGAAGAGCCCTACATATCCCAATAATAGCAACCTCGTC
SlCC8_AF	Solyc02g036270.2.1	CGACGACAAGACCCTATGTGTGTGGGAAGAGTTACAGATTG
SlCC8_AR		GAGGAGAAGAGCCCTACAAATCCCAATAACAGAGACATCCTC
SlCC9_AF	Solyc02g037540.1.1	CGACGACAAGACCCTATGGCTGACATGCTAGCAAATC
SlCC9_AR		GAGGAGAAGAGCCCTATAAATGCCAATGATCGATACCTCATC
SlCC10_AF	Solyc10g076440.1.1	CGACGACAAGACCCTATGGTGATTGAGGCATTATCAATCC
SlCC10_AR		GAGGAGAAGAGCCCTATAAATGCCAATACTTGAAACTTCATTCAAC
SlCC12_AF	Solyc08g007250.1.1	CGACGACAAGACCCTATGGATATACTTTTTAATGCTGTAGGTGGATTTG
SlCC12_AR		GAGGAGAAGAGCCCTCCACACTCCGATGATGCAAAC
StCC1_AF	PGSC0003DMT400007331	CGACGACAAGACCCTATGGAATTCTTATCTATTTTTGTGGAAAAAC
StCC1_AR		GAGGAGAAGAGCCCTACATATCCCAATAATAGTAACCCCATCAT
StCC3_AF	PGSC0003DMT400019599	CGACGACAAGACCCTATGGAAATCTTATCTATTTTTGTGGACAAG
StCC3_AR		GAGGAGAAGAGCCCTACATATCCCAATAATAGTGACCCCGT
StCC4_AF	PGSC0003DMT400055333	CGACGACAAGACCCTATGCAGCCACTTGCAAAACG
StCC4_AR		GAGGAGAAGAGCCCTACAAATCCCAATAACAATGACATCCT
StCC5_AF	PGSC0003DMT400034242	CGACGACAAGACCCTATGGATTTCCTATCTAAAGTTGGGTATCTC
StCC5_AR		GAGGAGAAGAGCCCTACATATCCCAATAATAGTGACCCCCT
StCC6_AF	PGSC0003DMT400019055	CGACGACAAGACCCTATGGATATTGCAGTTTCAGTGGTG
StCC6_AR		GAGGAGAAGAGCCCTATATACTTGTACGGTGCTACGCCC
StCC7_AF	PGSC0003DMT400093829	CGACGACAAGACCCTATGCAGCCATGGATGACATTAG
StCC7_AR		GAGGAGAAGAGCCCTATAAATCCCTATCCCCTTATAGTGGTCA
StCC8_AF	PGSC0003DMT400032442	CGACGACAAGACCCTATGGAAATACTTGTTAATGTTGTAGGTGG
StCC8_AR		GAGGAGAAGAGCCCTCCACACACCGATGATGCATAC
StCC10_AF	PGSC0003DMT400005849	CGACGACAAGACCCTATGGAAATACTTGTTAATGTTGTGGGT
StCC10_AR		GAGGAGAAGAGCCCTCCACACTCCGATGATGCC
NtCC2_AF	NTAB_NLR.Nitab4.5_0000185.1	CGACGACAAGACCCTATGGATCTACTGATTTCTGTTGTATCAGG
NtCC2_AR		GAGGAGAAGAGCCCTGTTGATATTTCTTGCTGCTGCTGAC
NtCC3_AF	NTAB_NLR.Nitab4.5_0007732.1	CGACGACAAGACCCTATGGAATTGCTTAAAGCTCGGGAGG
NtCC3_AR		GAGGAGAAGAGCCCTATAAATACCAATTATCCCAGTGTGTCC
NtCC4_AF	NTAB_NLR.Nitab4.5_0002703.1	CGACGACAAGACCCTATGGAATTGCTTAAAGCTCGGGAGG
NtCC4_AR		GAGGAGAAGAGCCCTATAAATACCAATTATCCCAGTGTGTCC
NtCC5_AF	NTAB_NLR.Nitab4.5_0005412.1	CGACGACAAGACCCTATGGAAATAATTTTTAATGCTGTAGGTGG
NtCC5_AR		GAGGAGAAGAGCCCTCCATACACCAATGATGCATACCTTTTC
CaCC578_AF	CA06g01250	CGACGACAAGACCCTGTGTCGTTTTCTGCTCTTCGCAAG
CaCC578_AR		GAGGAGAAGAGCCCTTCAAGTGATTGAAATGACATCAAGATC
CaCC1-15_AF	CA05g17750	CGACGACAAGACCCTGCAAACATGGGAAGAGGAAAAG
CaCC1-15_AR		GAGGAGAAGAGCCCTTCAGACTATGGAAATGACATCTAC
CaCC189_AF	CA05g07390	CGACGACAAGACCCTGTTTATTCGGCCCAACTATTTATTTC
CaCC189_AR		GAGGAGAAGAGCCCTTCAGGGCTTTCAGAAACATCTGTCTG
CaCC122_AF	CA06g05110	CGACGACAAGACCCTCTTGATTTGATCCAAACCAAGGTATAAATAG
CaCC122_AR		GAGGAGAAGAGCCCTTCAAGTGATAGAAATGACATCTAGATCTTTCAGTC
CaCC1-1_AF	CA06g01180	CGACGACAAGACCCTTATGTACAAGTCTTGCAATCAATGCTTCATTTGTTCACTA
CaCC1-1_AR		GAGGAGAAGAGCCCTTCAAGTGATTGAAATGACATCAAGATCTTTCG
CaCC568_AF	CA09g03080	CGACGACAAGACCCTAGGGATTCAATTTGGGTAACGTATCCTTTTTATGGTTGGA
CaCC568_AR		GAGGAGAAGAGCCCTTCAGACTATGGAAATGACATCTACCTCAGCTG
CaCC721_AF	CA05g15170	CGACGACAAGACCCTGAGTGGGTAATGCTGGCCATCGGCTCTTGAACTTCCATTAG
CaCC721_AR		GAGGAGAAGAGCCCTTCAAGTGATTGAAATGACATCAAGATCTTTCGGC
CaCC83_AF	CA06g03650	CGACGACAAGACCCTGCACGTGTTGGTTGCCTGTATAGAG
CaCC83_AR		GAGGAGAAGAGCCCTTCAAATGATCGAAATGACATCTAGAGCTGCTG
CaCC1-11_AF	CA00g74330	CGACGACAAGACCCTGGGACACTGGACAGTCCTAGC
CaCC1-11_AR		GAGGAGAAGAGCCCTTCAGACTATGGAAACGACATCTATCTGAGTTGGTCC
CaCC1-5_AF	CA00g80340	CGACGACAAGACCCTATTTGTACATACGTCCAGCTTTCTTATTCTG
CaCC1-5_AR		GAGGAGAAGAGCCCTTCAAGTGATTGAGATGACATCTAGATCTTTCGG
CaCC1-28_AF	CA06g02200	CGACGACAAGACCCTCTCTATGATGATTATAGCATTTTTCTCTATCTTCTTC
CaCC1-28_AR		GAGGAGAAGAGCCCTTCAAGTGAGTGAGATAACTTCTAGATCTTTCGG
CaCC2-7_AF	CA00g73770	CGACGACAAGACCCTCTCAATCGGAAGGATAATTCTC
CaCC2-7_AR		GAGGAGAAGAGCCCTTCAGACAATCGGGATGACTTTGG
CaCC142_AF	CA07g00860	CGACGACAAGACCCTCCTAATCTGATTTAGTTTACGCTTGCC
CaCC142_AR		GAGGAGAAGAGCCCTTCAGACAATCGGGATGACTTTGCTTGTAG
CaCC18_AF	CA04g14510	CGACGACAAGACCCTAAAAGTGATTCAGATTCCAATGTGATATAGAAATGAGCCT
CaCC18_AR		GAGGAGAAGAGCCCTTCAGACAATCGGGATGACCTTGG
CaCC2-1_AF	CA05g19820	CGACGACAAGACCCTATGTACTATGAGATTTTCCGATCATAGCGCAACT
CaCC2-1_AR		GAGGAGAAGAGCCCTTCAGACAATCGCGATGACTTTGGG
CaCC2-3_AF	CA09g16320	CGACGACAAGACCCTCTAATAAATCGCCTGCACATTGCGTCATC
CaCC2-3_AR		GAGGAGAAGAGCCCTTCAGACAATCGGGATGACTTTTGG
CaCC21_AF	CA07g21620	CGACGACAAGACCCTAAGGGTGCCAATTTAGGTGTCAATGCGAAGACTAATAAAT
CaCC21_AR		GAGGAGAAGAGCCCTTCAGACAATCGGGATGACTTTGGGTTC
CaCC2-6_AF	CA06g00590	CGACGACAAGACCCTGCTGACTCTGCCCCTGTAAGTAATGGCCATTTAGCGTTTG
CaCC2-6_AR		GAGGAGAAGAGCCCTTCAGACAATCGGGATGACTTTGGG
CaCC658_AF	CA09g17500	CGACGACAAGACCCTAAAACCTGATTCACACGAACAGATAGATTATTGATCTGAC
CaCC658_AR		GAGGAGAAGAGCCCTTCAGACAATCGGGATGACTTTGGG
CaCC24_AF	CA09g16090	CGACGACAAGACCCTAAATCACCTACTCTTAGTAAATCTGCCTATCTTGTTATTT
CaCC24_AR		GAGGAGAAGAGCCCTTCAGACAATCAGGATGACTTTGGGT
CaCC308_AF	CA00g75640	CGACGACAAGACCCTCCAGCTAAAATGACTCTAAGTCCTCATTACAC
CaCC308_AR		GAGGAGAAGAGCCCTTCAGACAATCGGGATGACTTTAGGTTCACC
CaCC139_AF	CA07g00750	CGACGACAAGACCCTGTACATTGATAGGAGTGCATTTCCGACATACACATGA
CaCC139_AR		GAGGAGAAGAGCCCTTCAGACAATCGGGATGACTTTGGGTTCAC
CaCC242_AF	CA09g16310	CGACGACAAGACCCTCTAGTTATTTTTAATACCACTGACAACCTGCATCTTTCAG
CaCC242_AR		GAGGAGAAGAGCCCTTCAAACAATCGGGATGACTTTGGGTTCAC
CaCC35_AF	CA07g00870	CGACGACAAGACCCTGATAGTGAAGAGTGCAGACTGAAGGAGC
CaCC35_AR		GAGGAGAAGAGCCCTTCAGACAATTGGGAAAATTTTTTGTTCGTCGGAAGA
CaCC134_AF	CA11g04340	CGACGACAAGACCCTTCTCATCTGAAGTTCAACCC
CaCC134_AR		GAGGAGAAGAGCCCTTCAAACGATTGAGATGATATCTCGC
CaCC213_AF	CA04g05650	CGACGACAAGACCCTGGTCTGTTCTGTAATTCGGACAAAGTTCACAC
CaCC213_AR		GAGGAGAAGAGCCCTTCAAACTATGGAGATAATATCTAGCTCAGATGATC
CaCC71_AF	CA10g16760	CGACGACAAGACCCCTTGTAGCATGACCAGATCCAATGTGGAAGC
CaCC71_AR		GAGGAGAAGAGCCCTTCAGACAATTGAGACAACATCTAGCTCTTTGG
CaCC93_AF	CA12g20440	CGACGACAAGACCCCTGCTAGTCATTGATGAGTATACGGAGAGTT
CaCC93_AR		GAGGAGAAGAGCCCTTCAAGCAATTGTGATAACATCTCGCC
CaCC81_AF	CA10g12800	CGACGACAAGACCTTCATGAAACTCAAGCAACCGGAAT
CaCC81_AR		GAGGAGAAGAGCCCTTCAAACAATTGAGATAACATCCAATTCTGGT
CaCC75_AF	CA09g04550	CGACGACAAGACCCTGTGCAGTGGTTGTTCTTCTTGTGATTCTAC
CaCC75_AR		GAGGAGAAGAGCCCTTCAAACAATTGAAATTACATCACGCTCCGTCATCC
CaCC78_AF	CA12g16020	CGACGACAAGACCCTGAAGTCAATCAGAATGTTATGGAATCCCTCTTTATTTTG
CaCC78_AR		GAGGAGAAGAGCCCTTCAAACAACCGAGATAACATCTCGTCCTTTGG
CaCC57_AF	CA02g13330	CGACGACAAGACCCTAATTCTGAACAAGAGGAGACCAAAGAG
CaCC57_AR		GAGGAGAAGAGCCCTTCAAACTATTGAGATAACATCTCGCGCTTTTGTTCC
CaCC84_AF	CA12g20450	CGACGACAAGACCCTGAAACTTCTGGTCCTAAAGTAAGGATATGTGGAATG
CaCC84_AR		GAGGAGAAGAGCCCTTCAGATAATCGAGATAACATCTCGTCCTTTGGTGC
CaCC137_AF	CA11g14390	CGACGACAAGACCCTGGACTGTAGTTAATAGCAG
CaCC137_AR		GAGGAGAAGAGCCCTTCAAACAATAGGAACTACAGTAAG
CaCC129_AF	CA01g13210	CGACGACAAGACCCTCCAAAATTCTTAAAGTGCTTTGTGGTTG
CaCC129_AR		GAGGAGAAGAGCCCTTCAAACAATAGGTAATACAGTTATATTTTTC
CaCC101_AF	CA11g19770	CGACGACAAGACCCTGAAATGTCAAGTTTTTGGTAATAACATAG
CaCC101_AR		GAGGAGAAGAGCCCTTCAAACAATAGGGACAACAGTCAGATTTT
CaCC185_AF	CA05g02090	CGACGACAAGACCCTGGGAGAGAGAAACTCATTTTTTAGACAG
CaCC185_AR		GAGGAGAAGAGCCCTTCAAACAATAGGGACAACAGTCAGATTTTTT
CaCC214_AF	CA05g14070	CGACGACAAGACCCTGATATACATGGCTGTAGCAGAGCTG
CaCC214_AR		GAGGAGAAGAGCCCTTCAAAGAATTGGAACAATACAAACTTCAAGATGGCAG
CaCC629_AF	CA11g19790	CGACGACAAGACCCTAGACAGAGAAATCACTTTGCAAATTACTCTTAACATTCAA
CaCC629_AR		GAGGAGAAGAGCCCTTCAAACAATTGGGACAACAGTCAGATTTTTTTCACTTG
CaCC4-2_AF	CA11g19910	CGACGACAAGACCCTTCAAAAAAACGGAAAAAAATTAAAAATATGGGGCGGCG
CaCC4-2_AR		GAGGAGAAGAGCCCTTCAAACAATAGGGACAACAGTCAGATTTTCTCCA
CaCC618_AF	CA11g19940	CGACGACAAGACCCTAATGAGCTTACATCACTTTATTACACCCACAAGTATCC
CaCC618_AR		GAGGAGAAGAGCCCTTCAAACAATAGGGACAACGGTGAGATTTTTTTCAC
CaCC522_AF	CA11g17000	CGACGACAAGACCCTGTCTGCGTATACGTCACTTGGGTTACC
CaCC522_AR		GAGGAGAAGAGCCCTTCAAACAATAGGTACAACAGTCAGATTTTTTTCACTTGCATC
CaCC110_AF	CA05g05510	CGACGACAAGACCCTTCTGCATCAAACTTCTTTCTG
CaCC110_AR		GAGGAGAAGAGCCCTTCAATAAATGGAGATGACGCTTCG
CaCC112_AF	CA05g05480	CGACGACAAGACCCTCACATTTGTCACCATACGATC
CaCC112_AR		GAGGAGAAGAGCCCTTCAAAAAATGGAGATGACGCTTCG
CaCC109_AF	CA04g17640	CGACGACAAGACCCCTTCCAACTCTTGTGTGTAATCATACTGTC
CaCC109_AR		GAGGAGAAGAGCCCTTCAATAAATTGAAAGGACATTTCGACGAG
CaCC114_AF	CA05g06820	CGACGACAAGACCCTCTATACTGATTCTATCTCTGATCT
CaCC114_AR		GAGGAGAAGAGCCCTTCAATAAATGGAAATGATACTTCGAC
CaCC153_AF	CA03g01330	CGACGACAAGACCCTGATTCTAACTGTAGATATTGAGAG
CaCC153_AR		GAGGAGAAGAGCCCTTCATACAACTGGGACGACATC
CaCC6-1_AF	CA03g04650	CGACGACAAGACCCTCCAAGAGTTAGTGTACAGAAGGTGTATAATC
CaCC6-1_AR		GAGGAGAAGAGCCCTTCAAACAATAGGAATGACATCTTGCTCAC
CaCC77_AF	CA07g16420	CGACGACAAGACCCTCTAAGAAGGGGCGACGGCTAACTATTATGAC
CaCC77_AR		GAGGAGAAGAGCCCTTCATACAATTGGAACGACATCTAGCTC
CaCC68_AF	CA03g03380	CGACGACAAGACCCTCAATAACAAACATAGCTTCAAACCGTATATGTTGAG
CaCC68_AR		GAGGAGAAGAGCCCTTCAAACAATTGGGACGACATCTATCTCATGGG
CaCC61_AF	CA03g03770	CGACGACAAGACCCTCAGAAAACTGGAATTTAGTCTACGCTGT
CaCC61_AR		GAGGAGAAGAGCCCTTCATACAATTGTGACGACATCTACCTCATTTGCTC
CaCC150_AF	CA03g04630	CGACGACAAGACCCTCAGCCTCACAGAAAGGTTTTG
CaCC150_AR		GAGGAGAAGAGCCCTTCAAACAATTGATATGACCACAACATTC
CaCC198_AF	CA01g31430	CGACGACAAGACCCTGATAAAACACTAAGCTTTTGAAG
CaCC198_AR		GAGGAGAAGAGCCCTTCAAACAATTGAGACCACAGGAG
CaCC479_AF	CA05g00030	CGACGACAAGACCCTTATTTACATGATTGGATGGCACCACTTTCTGGTATA
CaCC479_AR		GAGGAGAAGAGCCCTTCAAACAATAGGAATCACAGATATATTTTCCTC
CaCC154_AF	CA01g08280	CGACGACAAGACCCTGTTTCAAGAATTACAGATTCAGTGTTTAC
CaCC154_AR		GAGGAGAAGAGCCCTTCAAAGTATTGGGAGTACTAAAAGTTCTTGG
CaCC331_AF	CA02g21230	CGACGACAAGACCCTGTGAACCCATAAGCGCATAAACATCTCAGAG
CaCC331_AR		GAGGAGAAGAGCCCTTCATGCTACGCAAATAGCAGATACATCCTCTC
CaCC181_AF	CA04g03450	CGACGACAAGACCCTCAGCTGATATTTAAACTGATATATTTCC
CaCC181_AR		GAGGAGAAGAGCCCTTCAAACTATAGGGAGAACCAAAAGCTCTTGAGTATCAT
CaCC173_AF	CA03g03650	CGACGACAAGACCCTCTTCTACATTTGGCAACCACATACACAC
CaCC173_AR		GAGGAGAAGAGCCCTTCAGATAATTGATATGACCACAACATTCTCTTCAAACTCAGAAT
CaCC130_AF	CA11g01460	CGACGACAAGACCCTAGGCAGACAAGATAGTGCCAAC
CaCC130_AR		GAGGAGAAGAGCCCTTCAAACAATTGGAACCGACTCTAGAC
CaCC162_AF	CA03g03390	CGACGACAAGACCCTTTTACTCCGTTGTTACTGTTATGTGGAGTTTCACACATAC
CaCC162_AR		GAGGAGAAGAGCCCTTCACACCACAGGGATAACATCTAAATCTTTGG
CaCC178_AF	CA11g01410	CGACGACAAGACCCTTATTTGTATCCCAGATCTCACCTAGAGCTATCAAAATTGT
CaCC178_AR		GAGGAGAAGAGCCCTTCAAATAATTGGGACGGTCTCAATATTCTTTG
CaCC151_AF	CA11g02470	CGACGACAAGACCCTTTTATACCCACAGGTAGGCGGGAA
CaCC151_AR		GAGGAGAAGAGCCCTTCAGACAATTGGAACCACCTCTAGCTTTTCTG
CaCC8-1_AF	CA00g89570	CGACGACAAGACCCTCCATATGCAAGTGCCAAATCTACTAAATACGTGTGTTCCT
CaCC8-1_AR		GAGGAGAAGAGCCCTTCAGACAATTGAGATGATCTGTAACTCCTCTG
CaCC79_AF	CA01g27920	CGACGACAAGACCCTGTTATTTTCCCATAACAATAACGAGTAAAATATAAATTAA
CaCC79_AR		GAGGAGAAGAGCCCTTCAAACAACTGGAACTACCTCTAAATCAT
CaCC5_AF	CA05g02490	CGACGACAAGACCCTGGATATCAAGTCACACTGACC
CaCC5_AR		GAGGAGAAGAGCCCTTCATGATATGGTGACAATGTCTAGATC
CaCC163_AF	CA04g09950	CGACGACAAGACCCTGACTAATAAGTCAAGTGGTCAC
CaCC163_AR		GAGGAGAAGAGCCCTTCAAACGAGTGATATGACAGTTAGG
CaCC60_AF	CA08g01410	CGACGACAAGACCCTTATCTTTGGGATGTGCCTCATCTCATAATAAAC
CaCC60_AR		GAGGAGAAGAGCCCTTCATACAATGGGGACTACTTCGAGTCTTG
CaCC69_AF	CA00g57130	CGACGACAAGACCCTGAAAAGTAATAGTACATGCACTGCACTACAC
CaCC69_AR		GAGGAGAAGAGCCCTTCAAACAACTGGTGTGACAGTTAGCTC
CaCC55_AF	CA11g18010	CGACGACAAGACCCTTGGACATCATCACTTGTAAAGTCTTGGTCTTCTTATCTTA
CaCC55_AR		GAGGAGAAGAGCCCTTCAGATAATCACCACAACATCTAACTTACTAGGATATCCTGTTAGT
CaCC82_AF	CA08g00730	CGACGACAAGACCCTGGAAATCACTTGGAAGGTGTAGTAACAG
CaCC82_AR		GAGGAGAAGAGCCCTTCATGTTATTGTGATGATGTCAAGATCGGACAACG
CaCC22_AF	CA09g10460	CGACGACAAGACCCTTGATTACAGAATACATATATCGTGGTAGACTCATCGTTTG
CaCC22_AR		GAGGAGAAGAGCCCTTCAGACTATAGAAATGATATCTAGTTCACGCGGCCC
CaCC91_AF	CA10g03040	CGACGACAAGACCCTCTTTTAGTTGCGTCAATTTCGCAGAGTTGG
CaCC91_AR		GAGGAGAAGAGCCCTTCAAACAATTGAGATGACATCTAGCTTTGAAGGAGG
CaCC205_AF	CA07g01750	CGACGACAAGACCCTTTAAGTTGTCAAAGATTGCTTTTTAATGCTCTCGTTTGTG
CaCC205_AR		GAGGAGAAGAGCCCTTCAGACAAGAGAGACAATCTCTAACTTTGACGAGAAAG
CaCC620_AF	CA01g33790	CGACGACAAGACCCTCTCCAATAATTGTCATTGCC
CaCC620_AR		GAGGAGAAGAGCCCTTCACCACACACCGATGATGCATAC
CaCC403_AF	CA00g76890	CGACGACAAGACCCTGAGAGCATCATATAATATAATAC
CaCC403_AR		GAGGAGAAGAGCCCTTCACCATACACCGATGATGCATAC
CaCC380_AF	CA09g17050	CGACGACAAGACCCTTGTTGCAGCACTTTCAGGA
CaCC380_AR		GAGGAGAAGAGCCCTTCAATATATACCGATGCTTGAGACATTCTC
CaCC398_AF	CA10g21090	CGACGACAAGACCCTCTTTGTAACATCTCGGCCTC
CaCC398_AR		GAGGAGAAGAGCCCTTCAACATATCCCAACAACAGTGATTC
CaCC310_AF	CA00g13700	CGACGACAAGACCCTGTTTGTTTTGTTGCAGTGCTTT
CaCC310_AR		GAGGAGAAGAGCCCTTCAATATATACCGATGCTTGAGACATTCT
CaCC10-2_AF	CA01g33790	CGACGACAAGACCCTAGTGTTACTCCAATAATTGTCATTGC
CaCC10-2_AR		GAGGAGAAGAGCCCTTCACCACACACCGATGATGCATAC
CaCC368_AF	CA09g16920	CGACGACAAGACCCTTCGGGAGATCATGGACAC
CaCC368_AR		GAGGAGAAGAGCCCTTCAATAAATACCGATGCTCGAGACGTT
CaCC430_AF	CA09g16930	CGACGACAAGACCCTCTCTGCGTGGTTCTTTTGTTTC
CaCC430_AR		GAGGAGAAGAGCCCTTCAATATATACCGATGCTTGAGACATTCTC
CaCC333_AF	CA10g20630	CGACGACAAGACCCTGTAGGGTAGAGTTGACAGTAG
CaCC333_AR		GAGGAGAAGAGCCCTTCAACATATCCCAACAATAGTGATCC
CaCC10-1_AF	CA10g21190	CGACGACAAGACCCTAGTGCGAGTTTTCAATCACTCTC
CaCC10-1_AR		GAGGAGAAGAGCCCTTCAACATATCCCAACAATAGTAATCCCC
CaCC466_AF	CA01g33900	CGACGACAAGACCCTGAAAGTCTAGCATTCTGATCAGA
CaCC466_AR		GAGGAGAAGAGCCCTTCACCACACACCGATGATGCTTAC
CaCC474_AF	CA00g93130	CGACGACAAGACCCTATGGAAGGGTTGGAGAAACTTATCG
CaCC474_AR		GAGGAGAAGAGCCCTTCAATATATACCGATGCTTGAGACATTCTC
CaCC773_AF	CA09g17090	CGACGACAAGACCCTTTGGAATATCATGGAAGCTGTTG
CaCC773_AR		GAGGAGAAGAGCCCTTCAATATATACCAATGCTTGAGACATTC
CaCC283_AF	CA01g33840	CGACGACAAGACCCTGAGAGCATCATAGCATTCTAATC
CaCC283_AR		GAGGAGAAGAGCCCTTCACCACACACCGATGATGCTTAC
CaCC516_AF	CA10g21380	CGACGACAAGACCCTTCCATTCCTCCTCAGCACTCATT
CaCC516_AR		GAGGAGAAGAGCCCTTCATCTCAAAGCTTCCATGACCTCTT
CaCC436_AF	CA09g17080	CGACGACAAGACCCTTGAAATATCATGGAAGCTGTTGC
CaCC436_AR		GAGGAGAAGAGCCCTTCAATATATTCCGATGCTTGAGACA
CaCC328_AF	CA10g20540	CGACGACAAGACCCTCATCTACTTGCTCCATTCCC
CaCC328_AR		GAGGAGAAGAGCCCTTCAACATATCCCAACAATAGTGATCC
CaCC287_AF	CA01g29850	CGACGACAAGACCCTCTCTGAGAGCATCTGTATTCGC
CaCC287_AR		GAGGAGAAGAGCCCTTCACCACACACCGATGATGCATAC
CaCC292_AF	CA09g17010	CGACGACAAGACCCTGGAAGATCATGGACGCTATC
CaCC292_AR		GAGGAGAAGAGCCCTTCAATATATACCGATGCTTGAGACAT
CaCC585_AF	CA04g10720	CGACGACAAGACCCTTCAGTTTAATAATCATCTTTGAGAGC
CaCC585_AR		GAGGAGAAGAGCCCTTCACCACACACCTATGATGAATA
CaCC309_AF	CA10g21120	CGACGACAAGACCCTGAGTTAATAGCAGGACATCAAT
CaCC309_AR		GAGGAGAAGAGCCCTTCAACATATCCCAACAATAGTAATCTC
CaCC223_AF	CA10g20820	CGACGACAAGACCCTCTCCATTCCCACTCTCCGATC
CaCC223_AR		GAGGAGAAGAGCCCTTCAACATATCCCAACAGTAGTGACCC
CaCC327_AF	CA01g33880	CGACGACAAGACCCTAACAAGCCGATAGCTAATCCTTAAGCTCTATGATAC
CaCC327_AR		GAGGAGAAGAGCCCTTCACCACACACCGATGATGCATACC
CaCC322_AF	CA10g21170	CGACGACAAGACCCTGAACGAGGGATTATCATTCATGG
CaCC322_AR		GAGGAGAAGAGCCCTTCACAAAGCTGTCATGACCTCTTCCTCC
CaCC281_AF	CA03g00800	CGACGACAAGACCCTTAAGAGACTAGGCCATCTAC
CaCC281_AR		GAGGAGAAGAGCCCTTCAAACGATGGAAACTACTCCATAAG
CaCC166_AF	CA03g00810	CGACGACAAGACCCTATTCTTATTTCTGACTCCATTCTTCCT
CaCC166_AR		GAGGAGAAGAGCCCTTCAAACTATGGAAACTACTCCGTAA
CaCC155_AF	CA00g85680	CGACGACAAGACCCTCCATGGCTGAAATTGCTCTC
CaCC155_AR		GAGGAGAAGAGCCCTTCAAATGATTGAGATCACTTCAAAATC
CaCC174_AF	CA07g09720	CGACGACAAGACCCTGTGTAATACACCTGTGTGGACTC
CaCC174_AR		GAGGAGAAGAGCCCTTCAAACAATCGAAATGACTCCATAT
CaCC203_AF	CA03g02560	CGACGACAAGACCCTATAAGTATCTCTGTCCTCATCCTAT
CaCC203_AR		GAGGAGAAGAGCCCTTCAAACTATGGAAACTACTCCATAAGG
CaCC42_AF	CA09g17340	CGACGACAAGACCCTCCTATTTTTGATTCCGAGAAAAATTAAG
CaCC42_AR		GAGGAGAAGAGCCCTTCATACAACTGAGACAACTTCTAGTTCACT
CaCC64_AF	CA09g14310	CGACGACAAGACCCTCATTCCATTATCAGATTGAAAGAATTTG
CaCC64_AR		GAGGAGAAGAGCCCTTCATACAATGGAGACAACTTCTACTTCACT
CaCC43_AF	CA09g14650	CGACGACAAGACCCTGCCTTACTTTCAACAATTAGGGAGCC
CaCC43_AR		GAGGAGAAGAGCCCTTCATACAATTGAAACAACATCTAGTTGGCTTGTCCC
CaCC56_AF	CA09g07300	CGACGACAAGACCCTGTGGACATCTACCTGCTCGATAGTCGATAG
CaCC56_AR		GAGGAGAAGAGCCCTTCATACGATTGAGACAACTTCTAGTTCCCTTTCTCC
CaCC36_AF	CA09g14660	CGACGACAAGACCCTCCAGCTGGTTGATGGAGACTTGAGAGTAG
CaCC36_AR		GAGGAGAAGAGCCCTTCATACAACTGAAACAACATCTAGTTGGCTTGT
CaCC206_AF	CA00g82230	CGACGACAAGACCCTACGTCAAGGGATTACCC
CaCC206_AR		GAGGAGAAGAGCCCTTCAGACAATGGAAAGGACAAAAGG
CaCC262_AF	CA12g03500	CGACGACAAGACCCTAAGTCCCACCAGTAACAC
CaCC262_AR		GAGGAGAAGAGCCCTTCAAACTACACAGCATAATTTCCATC
CaCC95_AF	CA08g02000	CGACGACAAGACCCTTATCCTTTTCGAGTGCCAAC
CaCC95_AR		GAGGAGAAGAGCCCTTCACACAATAGAGATGACTTCC
CaRPW405_AF	CA04g19370	CGACGACAAGACCCTCAAACTCCCGTCTCTTCCAAC
CaRPW405_AR		GAGGAGAAGAGCCCTTCAACAAATCTCAAACACACC
CaRPW540_AF	CA02g25810	CGACGACAAGACCCTAGTTTATTAAATCACGTGTC
CaRPW540_AR		GAGGAGAAGAGCCCTTCAAGAAAGAACCAACACCTGA
CaRPW595_AF	CA02g25800	CGACGACAAGACCCTCCCTTTTCCAGTTTACGTAGC
CaRPW595_AR		GAGGAGAAGAGCCCTTCATGAAAGAACCAACACTTGATC
CaCC179_AF	CA12g19770	CGACGACAAGACCCTGTCTAGCTAGGTACTAATTCAAGC
CaCC179_AR		GAGGAGAAGAGCCCTTCAACATATCGCGAAAACTCCATG
CaCC168_AF	CA07g12630	CGACGACAAGACCCTAGTGTCTACGAGGACTCATTAC
CaCC168_AR		GAGGAGAAGAGCCCTTCATACAATGCCAACACAATGTAATGAC
CaCC714_AF	CA08g17370	CGACGACAAGACCCTGTTGAGTGATACTATAGTAAGGTGGCGACGACAAGACCCTGTTGAGTGATACTATAGTAAGGTGG
CaCC714_AR		GAGGAGAAGAGCCCTTCAAACAATTGCTATGACACTTAACTG
CaTIR530_AF	CA12g19860	CGACGACAAGACCCTGTTGAGAACTTGCCTATTAG
CaTIR530_AR		GAGGAGAAGAGCCCTTCACCAAATCCCAATCGAGCGAAC
CaTIR480_AF	CA09g18670	CGACGACAAGACCCTTCTTGTTTGAAGCAAGAA
CaTIR480_AR		GAGGAGAAGAGCCCTTCATAATATTCCAACAAAGTGAACT
CaTIR504_AF	CA12g06200	CGACGACAAGACCCTAGTGGACCTCATCCTCATCG
CaTIR504_AR		GAGGAGAAGAGCCCTTCACCAAATCCACACAATCCGAACATC
CaTIR582_AF	CA12g16200	CGACGACAAGACCCTCATATATCCAAAGCGGTGAAT
CaTIR582_AR		GAGGAGAAGAGCCCTTCACCATATTCCAATGGAACAAAC
CaTIR2_AF	CA12g19870	CGACGACAAGACCCTGCTCTTTATTAAGCACCAGAGCC
CaTIR2_AR		GAGGAGAAGAGCCCTTCACCAAATCCCAATCGAGCGAAC
CaTIR251_AF	CA06g14840	CGACGACAAGACCCTTTCAATTCTGGGCTCTAACTCAGGTG
CaTIR251_AR		GAGGAGAAGAGCCCTTCACCATATTCCAACAAAACAGACATCACC
CaTIR433_AF	CA03g00260	CGACGACAAGACCCTCCAAGTCTTATAGAAGCTAGAATTTCATTCATTCATC
CaTIR433_AR		GAGGAGAAGAGCCCTTCAATATATACCAATCATGCGAACTTCATTTTC
CaTIR481_AF	CA02g19600	CGACGACAAGACCCTTACTTAAACTCCATGCAACACCAGAAGCG
CaTIR481_AR		GAGGAGAAGAGCCCTTCACCATATCCCGATTATGAGAACATCAG
CaTIR482_AF	CA03g00200	CGACGACAAGACCCTAGTTTCCAAGAAGAAAACATGGCATGTGC
CaTIR482_AR		GAGGAGAAGAGCCCTTCAATATATACCAACCATGCAAACTTCTATATC
CaTIR486_AF	CA09g18620	CGACGACAAGACCCTCATAGTGGGGTCTAAGTCATCACCTGCATATATAAATTAA
CaTIR486_AR		GAGGAGAAGAGCCCTTCACAATATTCCAAGGAAGCGAACTC
CaTIR489_AF	CA12g02370	CGACGACAAGACCCTCTTCATTGGAACCATTCATCTTTC
CaTIR489_AR		GAGGAGAAGAGCCCTTCACCAGATCCCTACCATCCGAAC
CaTIR517_AF	CA07g12770	CGACGACAAGACCCTCTTCTAGCTTTGAGGCGAATAATTAACACAATATTATTAA
CaTIR517_AR		GAGGAGAAGAGCCCTTCACAATATTCCAAGGAAGCGAACTCC
CaTIR527_AF	CA12g04920	CGACGACAAGACCCTAATGCTGTTTCGTTGCTCTTTCCTTTGC
CaTIR527_AR		GAGGAGAAGAGCCCTTCACGTACTTACTAACTATGGAACAAGACAT
CaTIR493_AF	CA08g13810	CGACGACAAGACCCTGAACTTTGCAGGTTAAAGAGCATC
CaTIR493_AR		GAGGAGAAGAGCCCTTCAATAAATCATCAGTGTACGAGAATTAGTCG
CaTIR442_AF	CA03g00700	CGACGACAAGACCCTGTTGCTACAGTGACCTTTCTTTAATTAC
CaTIR442_AR		GAGGAGAAGAGCCCTTCAGTATATACCAACCATTCGAACTTCATCTTC
CaTIR614_AF	CA09g18680	CGACGACAAGACCCTATTTGTAGCTGACTGACTTTCTCACTTTTGCTATTC
CaTIR614_AR		GAGGAGAAGAGCCCTTCACAATATTCCAAGGAAGCGAACTCC
qRT-PCR
Hin1_qRT_F		GCCATGCCGGAATCCAATTT
Hin1_qRT_R		TTGCAGAGGCAGCCAAAGAGA
PR1_qRT_F		AATAGGGTAGCGGCCTTTGC
PR1_qRT_R		CGGCGGCTAGGTTTTCG
CYP71D20_qRT_F		CCGCACCATGTCCTTAGAG
CYP71D20_qRT_F		CTTGCCCCTTGAGTACTTGC
WRKY8_qRT_F		AACAATGGTGCCAATAATGC
WRKY8_qRT_R		TGCATATCCTGAGAAACCATT
NRC2_qRT_F		GCT AAG CTT CAC AAG GAC AAA G
NRC2_qRT_R		CAG ATT GAT CTT CAT CTT GAA GG
NRC3_qRT_F		GACGATAAAAATAAATTTGCTCAGTGG
NRC3_qRT_R		CAT CAG CAA CCC CTT TTG CTC
NRC4_qRT_F		GAA CAG TGG AAA GTG TTG GTG G
NRC4_qRT_R		GGT CAT GAA TTC CTT TGA CCT C
NRG1_qRT_F		GTT CGT GCT GAT TTC CAG AAA G
NRG1_qRT_R		CAT TCC CCT TGA TGT TGA TAT ATA G
ADR1_qRT_F		GGA AAA GTT CTC AAC TCT GGT C
ADR1_qRT_R		CTC TGT TCC ATA TTA AAC CTA ACG
EF1-α_qRT_F		GTATGCCTGGGTGCTTGAC
EF1-α_qRT_R		ACAGGGACAGTTCCAATACCA
VIGS
NRC2_AF		CGACGACAAGACCCTATGGCGAACGTTGCGGTGGAG
NRC2_tR		GCTACATCTGCTGCTACATCTGCCATCACAAATCTGCCAACCCCTTTGTCC
NRC3_tF		GGACAAAGGGGTTGGCAGATTTGTGATGGCAGATGTAGCAGCAGATGTAGC
NRC3_tR		CGGAAAATTCAGTACTGCATCTGCCATCAACCCCTTTTGCTCTAGCAACATGAG
NRC4_tF		CTCATGTTGCTAGAGCAAAAGGGGTTGATGGCAGATGCAGTACTGAATTTTCCG
NRC4_AR		GAGGAGAAGAGCCCTTTATTTTTCTCTTTGTGCAGCTTCGCCTG
NRG1_AF		CGACGACAAGACCCTTGCACCAGCAGTTCTTGGATTAC
NRG1_tR		AGTCCGTTACCGCCACTTTGTTTCAAAGTTCAACACAAGTACTTC
ADR1_tF		AACTTTGAAACAAAGTGGCGGTAACGGACTTTTTCG
ADR1_AR		GAGGAGAAGAGCCCTGAACCTCCCTACTCTTTTCTCC
Motif-swap analysis
mCC309-1-6aa_AF		CGACGACAAGACCCTATGGAATTCGTAACTGCTATTTTGAGCCCAGTCGC
mCC309-7-12aa_AF		CGACGACAAGACCCTATGGCTGTGGAAATCATAGCTAATTTTGTGGACAAAGTCGCAGAA
mCC309-1-12aa_AF		CGACGACAAGACCCTATGGAATTCGTAGCTAATTTTGTGGACAAAGTCGCAG
CC10-1_TAILSP_F		CGACGACAAGACCCTATGGAATTCGTAACTGCTATTTTGAGCCCAGTCGCAGAA
Pvr4_5-10aa_AF		CGACGACAAGACCCTATGGAAATCGTAGCTAATTTTGTGGACAAAGTCGCAGAA
Single amino acid mutagenesis
CC309_T7A_AF		CGACGACAAGACCCTATGGCTGTGGAAATCATAGCTGCTATTTTGAGC
CC309_A8E_AF		CGACGACAAGACCCTATGGCTGTGGAAATCATAACTGAGATTTTGAGC
CC309_I9E_AF		CGACGACAAGACCCTATGGCTGTGGAAATCATAACTGCTGAGTTGAGC
CC309_L10E_AF		CGACGACAAGACCCTATGGCTGTGGAAATCATAACTGCTATTGAGAGCCCA
CC309_S11A_AF		CGACGACAAGACCCTATGGCTGTGGAAATCATAACTGCTATTTTGGCCCCAGTCGCAG
CC309_P12A_AF		CGACGACAAGACCCTATGGCTGTGGAAATCATAACTGCTATTTTGAGCGCAGTCGCAG

## Sheet: Dataset S2
Supporting information_Dataset2. The sequence of fragments for screening of autoactive pepper nucleotide-binding leucine-rich repeats (NLRs)
Group	PGA.v.1.55_ID	CaNBARC ID	Autoactivity	Inserted sequence
CNL-G10	CA10g21190	CaNBARC_G10-1		CATAGCCCTTAAAGTCCAAGTGCGAGTTTTCAATCACTCTCAAGCCGTTTTCATCTAATTCCTACTCCAAAAAAAAATTTGATCTGCTTGTTCTTTGTAAATCTAATCGAAAACATCAAAAGAAAAAAAAGAAACAACTTTGGCAGTTCAGACTTCAGAGACTGTTTTTGTTTATTGGACTAGCCAGTGAAGAATTAATTAAGGAGATAGCTATGGAATTCGTAGCTAATTTTGTGGACAAAGTCGCAGAATACTTGATACTGCCAGTTGCGCGACAGATTGGGTATTTGTTTTACTATAGGCGCGACATCAGGTCTCTGGATGAAGAATCTAATAAGCTCGAGAATATCAGAAGTGGGGTGAATCAAAGAGTGGAGGCTGCCCGGAGAAACTTACAAG…
CNL-G10	CA01g33850	CaNBARC_G10-2	Autoactivity	CCATCGTTGAAGATGCCTCTGCCGACAGTGGTCCCAAAGATGGACCCCCACCCACGAGGAGCATCGTGGAAAAAGAAGACGTTCCAACCACGTCTTCAAAGCAAGTGGATTGATGTGATATCTCCACTGACGTAAGGGATGACGCACAATCCCACTATCCTTCGCAAGACCCTTCCTCTATATAAGGAAGTTCATTTCATTTGGAGAGAACACGGGGGACTCTAGATCGACGACAAGACCCCTAAGTAGTGCTTCTTATCTTATCTCTTAGCTTTAAGATTTAGAGTTGATAGACCTCTCGTTAAACATGTGATGCATATATACCCTCAACTTTTAACAAAAATAATGTCATGTGACTTTAACAAAAACTCTCACCAAATATTGTCACCCCTGAACTCA…
CNL-G1	CA06g01180	CaNBARC_G1-1		TATGTACAAGTCTTGCAATCAATGCTTCATTTGTTCACTACTCCAAACATATTTTTTCTTCCTAACCCTTCTCTCTTTATCTTCTCCTCCACACAAATCTCATCAAGTTAATATAGTCATTCACAAACACAAAGAGCAGCCATTTCAGATTTTTCATCAACTAAAAAGGTTAGTCTCTAATAATAACTCAAAATATAGTGGGTTTAATTATGGTATTCACATCTGTAATTTCACTTATTTGAGTTTACGGAAAATAATTAACTTATTTATATGTGCAAAAACATACGTTTTCTGCTATGGAAATTAATTTTATGCTTCCTTCTTTTTACATCAAATCCGAAGAATTTGGCTAGTGAAACTTGAAAGACACTTACCGTCATGGAAAAACAAGGAGAAATA…
CNL-G1	CA06g01190	CaNBARC_G1-10		CTGTTGTAATGTTGCAGCAGTGAAGTCTTCGTCCCCGCGTACGATTTACGCTCCTATAACCTCCAAAACATATACAAATCATCCCAATTTGATTTCCAACTAAATCTGAAGTTCATTAAGCTCAAGTATGTAGTCATAACACCTCAAAAAACAACTATAACTTAAAATGTGAGGTGTAACATTCCGATAGCATAATGGAGGTTAAATGTAGACAAGTGCATGGGTCAATTTAGGTATTAAAGCGATGAGAAACTCTAGTTTTCACAAAGATAAATTGGAGTTTCATGTTTTATCTCCCAAGAATCCTAGTAGTCCTTGCTTTTGTGATATAAGTAGGCTACTTAGAAGAAATTCCTCTATGGCTACTGTGACGCCCCGTAATATTCTTGAATTAATATC…
CNL-G11	CA03g02560	CaNBARC_G11-1		GAAACTTGAAGGGAATCATTTCTCCGTAAAAACTTGTTTGCGCGGATATTTGTCGCTTTATTCTTATTTCCAAGTACATTCTTTCTTCTTTCGTGTACTTGACAAAAGAGACTTGTTTGTGGACTAACAAGTAGTGGAATATCTTTCTTTTCCTTTACCAATTGATGTTCTTTTCTTTATAAGTATCTCTGTCCTCATCCTATCAGATTGTGAATTTTTTCAAGCTACTGCAAAAAATAAAAAAAATAAAAAAGGAAAAACATTAAGAGAAAAAAATGGCTGAAATTCTTCTTACAGCAGTCATCAATAAAGCTGTAGATATAGCTGGAAATCTACTCTTTCAAGAAGGAACAAATTTGTATTCTTTGAAAGAGGACATAGATTGGCTGCAGAGAGAAA…
CNL-G1	CA00g74330	CaNBARC_G1-11		TGCAAGTGGTAAGGAGCAAATCATAGATTACTCAATTATTGATTAATACAAATGGCAAAAAAGGTATTTGACAGGTCAACTAATGTGGAGCAGAAATTGGGACACTGGACAGTCCTAGCTTGACTTGTGAAGTCATGTTCTAACTTGCCATCCTAAATCAGCCTCTGCTTGTAGCCAGATATCCCCTTTTTTTTGAAAAATCAAGCTTTGTGTTCTTTCTTCTGCTTGTTCTCTTCTGATAAAGTTTTATCAGATCTTGACAACTTGAAAAAAAAAACTAGTTTGGCTTGACTAGTGAAAACTAACTACATAACATGGAAAGGGGAAAAGAAAAAGAAGCAAACAACTCATCGGTATGTCATACAACATTATTTATTTATATTTTCCTTTACATTTCTC…
CNL-G1	CA00g87560	CaNBARC_G1-12		TCTTGGACTTGGATCTAGTGTTCTTACTAGGATATCTAGTTTTCTCTATCTTCTACCAGGGATTTCTATTGCTATGTAATTTTGTTCTCCTAATAAACTTTTTATATATCAGACCCTCAGAATTTGAAAGGAAATAGAACATGAAAGACAGACATGGAAAATGAAGGAGAAAGAGAAAACAACTTTGTGGTAAGTCATACTCGCTCTGTTCCTAAATAATTGTTGTTTCATTTTGGGTACATCCTTAAGAAACTATTCATTTCTAGAAAATAAATGTGTTTTTACTAATTTTAACTTTAATAATACCTTGACAAGATGTAACTCTTTAGTAGTTTCTTGAAAAAGATGTTACTATTTAGTAAAAAAACACAGTTAGAAACAAAATGAAAAGACTAAAAC…
CNL-G1	CA05g17760	CaNBARC_G1-13		TGTGTAGTAGTTTGGATAATGTGTCCTTTTTATGGTTGGGTTTGATGTGCAAAATAATGCTTGTAACGATTTGGCACTTGGCCTAACTCAACCCCAAAGACGATAAGAACTCCAAACAGTGTTGAAAATCAAATGACTATGTTCAATATATGTATTCTTTTTCTTCGATTTGGTATAAAATCATCTGTACTAGTTAATATACTTCTTCAGTGCACAGAGTAACAAACTAGTATATATGTGGACGGACAGATTGATCAGTAGAAATTCTTTATTGACATGCTTGCTTTATGAGTTTCGTCGATGTTGTTATTCAATTTTTGAACCAAAATAAAATTTGGGCTGCCATTGATCACACGACTGTTCTTGACATCCATAGGATAACTTCTCGAACAATTTTCA…
CNL-G1	CA06g01130	CaNBARC_G1-14		TCTGAGGAAAGTAGTGCTTACACAACTCTTTGCAACTTCTCTTCAAGCGGTGAAAAGGTAAGATCACGTTGAAAGCCTTTTCTTTTTTCATGTTTGATGTTCTTCTTGCATCAAATTAGTGTAGTTCTTCTTGCATAGCATTAACCCAATTAGAGTTCTTGAGAGCTTCTTTGATGTTGTTAGATTCAATTTGAGATAAAAAATAAATATATTCTTGGAGTTGGATATAGTGTTCTTACCAGGGATTTCTATTGCTATGTAATTTTATTCTCCTGATAAACTTTTTATATATCAGACCCTCAGAATTTGAAAGGAAAGAGAACTTGAAAGACGCCTACTGTCATGGAAAATGAAGGAGAAAGAAAAAACAACTTTGTGGTAAGTCATACACTCTCTCTG…
CNL-G1	CA05g17750	CaNBARC_G1-15		ATTAACTTCTTTCTTCAAATTGCTTATACTTTCTGATTCCCTGCGTTGACTTTCTTCAGACAAGTTTAATCCTAAACTTTAAGGTATGATATGCTGAAGAATATTTGAGTGTTGTAATTTCTTCTTTGCTAATTACTTAATATTTGCTAAATTGACATTTTTGGTGTTAATTAGATGCTGATTGCATTTATTTACTTTTTATACATAAGATCTTGAGAATGCAAACATGGGAAGAGGAAAAGAAAATGAAGGAGAAACACAAAAATTATTGGTACGTCATTCAATACCTACATTTATACTTGGATGATTATTTGCTTTGTTTATGATATGTTATTTTGGTGTCGTTACATTACATCCGATCCTTCCAGACCCCACCAGTTTGGATTATACTGGGTATGT…
CNL-G1	CA06g00890	CaNBARC_G1-16		TCATGGAAAAACAAGACAAGTAGAAATCGAGAAAGGGAAAGCAAACAATTTTGAGGTATGTCATGATCACTGAACTTTACTTATTTATGTATCTGTTAATTAGTTACTTATATAAACTAGTTTTGACTCGCTAAAATATAATCACAAAATTAATATTTTCTCACATTTAAGTCATTGAACTGTGTTAATTATCCTGAAAATACAATTCACTAGGTCAAATTGTAAAATGGAGATTAAATGGATGCAAGTTTTGAAAGTAGAGGGGGTAATTCTGGATAGTTTTCCTTTAATTAAATCCATGTGGCTTTTGTTTTAACAAAAAAAAAATTAGAAAAATAATTTTATCATCGACTATTTCACTTCCATTAGTCAAAACCTACGTTGCGCGGACTCTTCACT…
CNL-G1	CA05g17730	CaNBARC_G1-17		TCTAGGCGATGCAAGTAACTTAACTGCAAATTAGTTACCTGGTCAGGTCATGGAGTGAGTGGGTCAGTAAAATGGTTTTAATGGATAGATTTTTATTTTTCAAATGGCTTGTTAAACAAATGCCACATCATCTAAAACCGCGTGAATACCACCTGAATATGTAGCGTGATTTTTGGACCAATTATCATTAGTTGAGTGACGTTCTGAGAAATCTAACTCTTGCTTCTGACTAACATTTGGCTTACTCAGTAGGCTATTTTGAAGAATCTAAAAATTGTCCGTAAAATAAGAGCAAAAATTGTCTGTAAAAACAACATTTAGCTTACATTTACATTAGTTGCCTTTAATATAAGAGTAAAACTTGTCATGGCAAATATGTGCACTGAAACTTTTGATGCA…
CNL-G1	CA06g01020	CaNBARC_G1-18		AAACCAGGCATATGCAATGCTTAACCCTTCTCTCTTTATCTTCTCCTCCACACAAATCTTATCAAGTTAATATAGTCATACACAAAAACAAAGAGAAGCGATTTCAGATTTTTCATCAACTAAAAAGGTTAGTCTCAAATAATAACTCAAAATATAATGCGTTTAATTATGGTACTCACATCTGTATTTTCACTCATTCGAGTCAATGGAAAATAATCGACCTATTTATATGTGCAAAAACGTATATGAAATTAATTTTATGCTTCTTTCTTTTTTACATCAGATCCGGAGAATTTGGCTAGTGAAACCTGAAAGACACTTACAGTCATGGAAAAACAAGGAGAAATAGAGAAAGGGAAAGCAAACAATTTTGCGGTACGTCATGATCACTGAACTTTA…
CNL-G1	CA06g01110	CaNBARC_G1-19		CTCTGATAAACATAGTTTGTGTGGTTTTGGTAATAAGATTTGTAGAAAAAATTGAGAAAGTAAACACAGAATACAATTTACTTATTTACATTTGTACATTTTTTGCTGCTTTATTCTCCTGATAAACTTTTTATCTATATTTTATACGTCAAATCCTGAGAATTTGAAAGGAAAGGAATTTGAAAGACAAGTTTATCTAGTTTTTATACATCAGATTCGGAGAATTTGGCCAGTGAAACTTGGAAGACACTTACAGTCATGGAAAAACAAAACAAGTAGAAATCGAGAAAGGGAAAGCAAACAATTTTGAGGTATGTCATGATCACTGAACTTTACTTATTTATGTATCTGTTAATTAGTTACTTATATAAACTAGTTTTGACTCGCTAAAATATAATC…
CNL-G1	CA06g01770	CaNBARC_G1-2		GATAAACATGACTAATAAATTTGGATTTGGAAAAATAGTAGCCCTTCAACTACTTCTTTCTGTTGTTGGCCTTTCAACTGCATAACTACTCTGACTAAATTTCTTTTGATCCAACAGCTTACTCTCTTTGCCGCTGTTTCAAAGTCTCTTCTTTTTTCTAGTTTTCTCTATCTTCTACCAGGGATTTCAATTGCTATGTAATTTTCTTCTCCTGATAAACTTTTTATATATCAGACCCTCAGAATTTGAAGGAAAGAGAACTTGAAAGACGCCTTCAGTCATGGAAAAAGAAGAAGAAAGAAAAAACAACTTTGTGGTAAGTCATACTCGCTCCATTCCTAAATAATTGTTGTTTCAGGGTACACCCATAAGAAACTATTCATTTCTAGAAAACAAAGG…
CNL-G1	CA05g17740	CaNBARC_G1-21		ATAAAATTTGGGCTGCCATTGATCACACGACTGTTCTTGACATCCATAGGATAACTTCTCGAACAATTTTCATTAGTTGAGTCACCTTCTGAGAAATCAAACTCTTGTTTATCATATAAACTGTAACTATAGGACAAACATTTAGCTTATGCAGTAGGTTATTTTCAAGAAGGCCCTCTATATTTACGTTAGTTGCCTGTTAAGTTAGAGTAAAATTTGTTAGGGCGAATATGTGGCACTGAAAATTTTGACACACTTTTGGTCTCATAGCAGGTATCATCTGCTATGCTTCGAGAGGACATTGTCAATCTTCATGATTTCATAGAGAGGTTAAAGATTGAAGAGGATCAAATTGTTCTTGACACGGATCGAATTGAAAAGCTGAAACTGGAGCTGACA…
CNL-G1	CA06g02420	CaNBARC_G1-22		CCTTTGCTAAATTTATTGTCATTATCATAATGCGAACGAGTCTTGATGTTGAATATATAGATAGTGAGAGAAATGCAATATATGGTCAATACTTTAGTGCTTCTGAAGTACAAATTTAACAATGTGGATTTGCTTTGTAACTTAATGAATATCTGATTCATCTACAGGAGCACATGGTAACTGTTATCTCCCCTAGCACTTCAGGGGCTCGAAACATTCATGTCACGATAGAGTTCCTATTAATTGTTCTTACTGATATGCCGAAGGACTTTATTCATCATGACAAATTATTTGATCTTTTGGCACGTGTTGGAGCACTTATCAGGGAGGTATCAACTCTTGTTTCCGACTTAGAAGAAAAATCAAGGAATGAAGAGAGTACCGATAAAACAAGCCGTG…
CNL-G1	CA06g02520	CaNBARC_G1-24		TGTTTTGACCTTGATCAACTTTGTGATTAACTTTGTTCCTTTTTTATGTAGGTACTCTTTTGTGCCAGAGAACTTGATCACAATCATGGAAAGAGTAAAAGAAAATGAACTAGTGAGAAAGGAAGAGGAAGCAAACAACTCATCGGTATGTCATGATCAATATATAGCTTCAGTTCAACATTCTATTTTGAAGAAATCCCTCTTCTGTAGCTATGTTAAGTTCTGTGGCTTTGAAAATTTGATAGGAATGTAACATTTGGTCTTTTTGCAGGCGTCGTTTTCTGCTCTTCGTGAGGACGTTGTCAATGTTCTGGATTTCATGGAGAGGTTAAAGAACGAAGAGGATCGAAAAGCTGTTGATGTGGATCTTATTGAAAAGCTGAAATTATTGCTGACATT…
CNL-G1	CA05g18340	CaNBARC_G1-25		CATATAAGAAGGCCACCAGACAATTCTCCAACCAGTGTGGGGCTCTAACTAGTACGAATGCATCTGTTCTAGTAACTAACTAGTACATATGTGGATGGACAGATTAAGTAGAAATTCTTTATTGACGTTCTTGCTTTATAAGTTTGTCAATGTTATTATTCCTATCTCCTTCTGTCGGCGTTGGCCAACTCCATAAGCTCTACTTTCAAGTTAACATCCTTCTGCTTCTCAGGCTGGGATGTTTTCCGCAGCTGCTTCTCCTTACATCCAGCTTCTCATAGGCTTTAGTATTCCAGTTGTTAATGTCCTTCTTGAGGTTTCTCAAATGTACCTGCAGTAGACACATTCACCTCCAAAATGGTTTTAATGGATAGATATTTATTTTTCAAACAGCTGGTT…
CNL-G1	CA06g02160	CaNBARC_G1-26		GATAAACTTCACAACCGTACTAACCAATATTTAATTTTTCCTTCCTGATATGAAATTCAACAAAAAGCTTCAATTTAATGAGTTATCTTATTTCCTTGATATTCTGATTTCTGATAAATATAGAAAATAAATAAAACATTGGTTTGGTCATTTGGCAGGTATCATTTTCTGCTCTTCTCAAGGACATGGCCAACATTCTGGATTTCATGGAGAGGTTAAAGAATGAAGAAGATCAAAATGTTGTCAGCGTGGCCGATCATACCGAAGGGCTAAAGTTTGTGCTCGCATTTATTTGTACGTTCGTCCAGCTCTCTTATTCCGATTTGGAGCAGTTTGAAAATACAATGAGTGCTTCAAGACAAGTGGTTGAGAATCTGCTTCGAAAAATTTTGAATGATG…
CNL-G1	CA05g15280	CaNBARC_G1-27		CCAAAAGTGTGATGGGCCCAAAAGGATATATTCTACAAATTTGAAAGCTTCAAAGTCAACAGAAGTTTGATGCTTCATTAAGAAGCTCCTAGAAGTCTCTCCAGACATTCTTAGAGAATATCTGATTCATCTACAACAGCACATGATTAATGTTATTACTCCAAGCGCCTCAGCTCGAAACATTCATGTCGTGATAGAGTTCCTAGTGATTATTCTTACTGATGTGCCCAAGGACGTTATTCGTCATGACAAATTGTTTGTTCTCTTGGAATATGTTGGAGCACTTAACAAGGAGGTATCCATTATTGTTCACAACTTGGAAAATAATATCAAGGAAACAAGCAGTGCAAGTCTAAACTTGTTAGAAAATGTTGAACTCCTGAGAAAAGATCTCAAGAA…
CNL-G1	CA06g02200	CaNBARC_G1-28		GTAGAAACTTGCTATGTTAAAAGATGTCTACAATGTTTTAATATAATCCATATCACTTGTATAATAAATAGCTTACTTGTCTATCTTATACCAGGTATTTCATTTTTTCATTACAACTCAATATAACAGAAAGATGTTTCTTTTTATTTTATTGAAATTATCTCTTAAAGATACTTCTAACCAGTTTTGATTTGTTAAAAAACCGATGATTTTCACAGCATACTTGATTTTCTTCTAATTCGTAAAACTCTATGATGATTATAGCATTTTTCTCTATCTTCTTCCAGGATTTCTATTGCTATGCAATTTTATTCTCCTGATAAACTTTTAATATATCAGACCCTCAGAATTTGAAAGGAAGAGAACTTCAAAGACACCTACAGTCATGGAAAATGAAGG…
CNL-G1	CA06g00580	CaNBARC_G1-3		TTATAGTCTTGCAATCAATACTTGCATCTGTTCACTATTCCAAATATATATTTTTTTCTACCTAATATCTTCTCCTCCACACAAATGTTATCAAGTTAATATACTCATACACAAAAACAAAGAGCAACCATTTTAGATTTTTCATCAACTAAAAAGGTTAGTCTCTAATAATAACTTAAAATAACATCTGTAATTTCACTCATTGAGTCGAAGGAAAATAATTGACTTATTTATATGTGCAAAAATGTACGTTTTCTGCTATGAAATTAATTTTATGCTTCTTTCTTTTTATATATCAGATCCGGAGAATTTGACTAATTTAAAAGACACTTACCGTCATGAAAAAACAAGGAGAAATAAAGAAAGGGAAAGCAAACAATTTTGAGGTATGACATGATT…
CNL-G1	CA06g00980	CaNBARC_G1-30		CATTCGAAGCACCAAAACTGCTGATAAACCCAACAATCGTACAAAATCAATGTATAAATTTTTCCTTCCTGATATGAAATTCAATACATGACTTCAATTTAATGGGTTTGCTTATTTAGTTGATATTCTGATAAATATAGAAAATAAATAAAACAATGGTCTGGTCATTTGGCAGTTGTCATTTTCTGCTCTTCGCAAGGACGTTGTCAACGTTCTGGATTTCTTGGAGGGGGTTAAAGAATGAAGGAGGTAAAAATGCTGTCAACATGGCCAATCAAATTGAAGTGCTGAAATCGGTGCTGGCATTTATTTGTACGTACGTCCAGCTTTCTCATTGTGATTTGGAAGAGTTTGAAGATAAAATGAGTGATTCAAGACAATGGTTTGACAATCTGCTTC…
CNL-G1	CA06g00960	CaNBARC_G1-31-1		GCAACGTGTTGGTTGCCTGTATAGAGTAAATTTTGCATGGTATATATGTTCGCTATGAAAATTTTGATATAATATTTGGTCGTTTGGCAGGTGTCATTTTCTGCTCTACGCAAGGACGTTGTTAACGTTCTGGATTTCATGGAGAGGTTAAAGAATGAAAAAGGTTAAAATGCAGTCGATATAGCTGATCAAATTGAAAAGCTAAAATTGCTGCGGGCATTTTTTTGTACGTACGTCCAGCTTTCTTATTCTGATTTGAAAAAGTTTGAAGATATAATGACTGGCAAACGACAAGAGGTCGATAATCTGCTTAGACCAATTTTGGATGATGTTGACAACACCGTCAGGTGTAAATACAACGTGGATCATGTCCTTCCTAGCCTCATGGATAATATCGAT…
CNL-G1	CA06g00960	CaNBARC_G1-31-2		GCAACGTGTTGGTTGCCTGTATAGAGTAAATTTTGCATGGTATATATGTTCGCTATGAAAATTTTGATATAATATTTGGTCGTTTGGCAGGTGTCATTTTCTGCTCTACGCAAGGACGTTGTCAACGTTCTGGATTTCATAGAGATGTTAAAGAATGAAGAAGATCAAAATGTTGTTGACGTGTATCTAACTGAAAGGCTTAGGCTTGAGCTGACATTAATTTGTACTTACGTCCATCTTTCTTATTCCGATTTGGAGCAGTTTGAAGTTGTAATGACTGCCCAAAGACGAAGGATTGAATTATTGCTTCGATCGATTTTGTATGATGGGGACTCCAGTACAGGGTTTAAGTCCAACATGCATCATGTCCATCATCTATCCAAGCATCAGTATCTCGAA…
CNL-G1	CA06g01710	CaNBARC_G1-32		TGGGAGAGCCTATTTGGTCCAAGTGTTGTAGTATATTTGGACCTTTTCCCATTATTTTGATTTGTGTTATTTGAATTTTTTCGTAGAAGATAAAGCATGTAACAAGTTTCTGATAATTTTGGATGAAGTATTAGGTCAGATAGATAACATCAAATTCATACAAAATACATGTGCACGTGTTGGTTTCCTGTATAGAGTAAATATTGCATGGTATATATGTTCGCTATGTAAATTTTGATATAATACTTGGTCATTTTGCAGGAGTTATTTTCTGCTCTTCGTAAGGACGTTGACAACGTTCTGGATTTCATGGAGAGGTTAAAGAATGAAGAAGATCAAAATGTTGTTGACGTGTATCTAACTGAAAGGCTGAGGCTTGAGCTGGCATTTATTTGTACT…
CNL-G1	CA00g95920	CaNBARC_G1-33		TTATGGAAAAACAAGACAAGTAGAAATCGAGAAAGGGAAAGCAAACAATTTTGAGGTATGTCATGATCACTGAACTTTACTTATTTATGTATCTGTTAATTAGTTACTTATATAAACTAGTTTTGACTCGCTAAAATATAATCACAAAATTAATATTTTCTCACATTTAAGTCATTGAACTGTGTTAATTATCCTGGAAATACAATTCACTAGGTCAAATTGTAAAATGGAGATTAAATGGATACAAGTTTTGAAAGTAGAGGGGGTAATTCTGGATAGTTTTCCTTTAATTAAATCCATGTGGCTTTTGTTTTTAACCAAAAAAAAAAATTAGAAAAATAATTTTATCATCGACTATTTCACTTCCATTAGTCAAAACCTACGTTGCGCGGACTCTTC…
CNL-G1	Not determined	CaNBARC_G1-34		ATTAAATCGTCTCAAATGATGGTGTGTCTTCTCAATAAGTGCGTCTTCAAAGTAAAACAAATCTCCCCTATTTATAGGGGGAGGTTCTTGAGAGAAAATAAATAGCTCAAAATAATCTCACGATAAAAATTAATTAAAAAAATTCTTGAGAGATTTACAATGTATCATTTATCATGAGACTTTCAAGAGATTTTGAATAAAACATTAGCTAAAAATTATGGCCACATTACAAATTATTTTAAGTTCTTTTCAAAAGTCCAATTGCAAGAAAAATATATGCCTTGAGTGATAGAACATTTGAAGCACCAAAACTGTTGATAAACCCAACAATCCTACAAAATCAATGTATAAATTTTTCCTTCCTGATATGAAATTCAATACATGACTTCAATTTAATGG…
CNL-G1	CA00g80340	CaNBARC_G1-5		TTTGCGGGTGTACGAAAATAATAGGTCAACAATTATTTTAATTTCTTTTCAAAAATCCAGCTGCAATAAAAATGTATTCCATAAGTAATAGTAAAACTTTAAGCACAAAACTGTTGATAAACCTCACAATTGTATAAACCAATGCATAAAGTTTTCCTTCCTGATATGAAATTCAATAAAAGACTACAAGTCAATGGATTTGATTATTTCCTTGATATATTGATGAATATAGAAAATAAATAATACATTGGTTTTGATCATTTGGCAGGTGTCATTTTCTGCTCTTCGCAAAGACGTTGTCAACATTCTGGATTTCATTGAGAGGTTAAAGAATGAAGAAGGTCAAAATGCTGTCGACATTGCCAATCAAATTGAATAGTTGAAATTGGTGCTTTATTT…
CNL-G1	CA06g02150	CaNBARC_G1-6		GAAGCTAATTGTTTTCTTGAGAGTACTCAAAAACACATAGTAACAAAGTAACTATATCAGAATTTTCATCAAGTGATGAGGTTAGTCTCTAATAAACTTAATTTGTTTAATTTTGGTATTAAGATCTATAGAAAAAATTGAGAAAGTAAACACAGAATACAATTTACTTATTTATATTTATACATTTTTGGCTGCTTTATTCTCCTGATAAACTTTTTATATGCATTTTATATGTTAGATCCTGAGAACTTGAAAGGAAGAAAACTTGAAAGGCACTTACAGTCATGGAGAATGAAGGACAAAGAGAGAAAGGAGAAGCTAAGAACTTTATGGTATGTCATACTCGTTTTCTTAAAAATAAAGATTGTTTTACTAACTTACCCTTAATAAATACCTTTA…
CNL-G1	CA06g02150	CaNBARC_G1-6		GAAGCTAATTGTTTTCTTGAGAGTACTCAAAAACACATAGTAACAAAGTAACTATATCAGAATTTTCATCAAGTGATGAGGTTAGTCTCTAATAAACTTAATTTGTTTAATTTTGGTATTAAGATCTATAGAAAAAATTGAGAAAGTAAACACAGAATACAATTTACTTATTTATATTTATACATTTTTGGCTGCTTTATTCTCCTGATAAACTTTTTATATGCATTTTATATGTTAGATCCTGAGAACTTGAAAGGAAGAAAACTTGAAAGGCACTTACAGTCATGGAGAATGAAGGACAAAGAGAGAAAGGAGAAGCTAAGAACTTTATGGTATGTCATACTCGTTTTCTTAAAAATAAAGATTGTTTTACTAACTTACCCTTAATAAATACCTTTA…
CNL-G1	CA06g01740	CaNBARC_G1-9		AATTATCTTCGTAGAATAAATTCACATAAAATACATGTGCATGTGTTGGTTGCCTGTAAGTAAATATTAAATATTGCATGGTATATATGTTAGCTATGAAGATTTTGATATAATATTTGGTCGTTTGGCAGATGTCATTTTCTGCTCTTCGCAAGGACGTTGTCAACGTTCTGGATTTCATGGAGAGGTTAAAGAATGAAGAAGGTCATAATGCTGTCGACATGGCCGATCAAATTGAAGAGCTGAAATTTGAGCTGGCATTTATTTGTACGTACGTCGGGCTTTCTCATTGTGATTTAGAAAAGTTTGAAGATGCAATGAGTGATTCAAGACAAAGGGTTGAGAATCTGCTTCGACCAATTTTGAACGTTGTTGACAACAATGTCAGGTGTGAATACA…
CNL-G2	CA05g19820	CaNBARC_G2-1		ATGTACTATGAGATTTTCCGATCATAGCGCAACTTGAAAATCTGAAAACGGATGTCGGGAAGGTTAAAAAGTTGTATCCCGAAGATTGCCAGCTAAAATGACTCTAAGTCTTCATTACACTTAGAAAATTTTTCAAGTTTTTAAGTCTAAGAGCACTCTATTAAAGGCTAATCCATGCGCGACTTTTACGGGGTGTTACAAATACAGTAGATATGGCTCATGCAAGTGTGGCTTCTCTTATCAGAACAATAGAATCGCTCTTTACATCCCATTTGCCGATGCAATCTCTAATCTGTGATCGCAGAGAAGAACTTTGTGCTCTTCGTGTAAAAGTTAGTTCCCTGGAAGTATTTGTCAACAACTTTGAGAAAAACAATGTTTCGGGGGAAATGACGAATT…
CNL-G2	CA00g86620	CaNBARC_G2-10		TGTATTGTAACATATTTTTGGGTTGATAGAATTTCACGATCGCACATCATTTTAGTTGGTGGCTGTTATAAACCAAATGGGAGAACCCAACCCAAAAGACTAGCCTGATAGGTGGGAGAACCCATTTGGCCTATAACCCTCTTAGCATTTCTCTATTTTTCCAATGTGGGACAATTGGTTCATAATAGTAGCGTTATTTATTAGATGTACGGGAATGGGCATTTATATGGTGATTCTCTTGTCTTACTTTTTACTGTTGATCAAAATGAACGCTTGTTAGAAGATCTGATGGTAAGCTACTCTGGTGAACCCAAAGTCATCCCGATTGTCGGGATGGGAGGCATAGGTAAAACAACCTTAGCGAAAGAAGCTTACAACCATGAATCAATTCTGCGCCGT…
CNL-G2	CA00g86660	CaNBARC_G2-11		TTTTACGGGGTGTTACAACATTTCTTTAGAAGGACAAAGGTGGATCTAAGATTTAAATTTTACGTTCAAAGTATAATAGTGTTTTCTCTTTGACCAAGACCAAAAATGCAGCCTTTTTGGAAAGATAAAGTACCATTTATGTTCAGCATTAGATATCAGGGACCTAAGTGAACCTACTATTTAATGTTAAGGGATCATTTAGGCTGTTTTCTCAAGATAAATTCCTCAGATATCATTTAGCGTTTGCTTCACTGTTGCAGATTGCAGTGCAACTTGTTGGTCAGCAATTAAGTTAGCCTCTTTGTGGTAGCCATGATTAAGACTAATAAATTACCTGATCTTTTTTAGTTTATGCCTCACTTTTTGCAACTTTGCAAATCATGTTATCTGCAATACCAT…
CNL-G2	CA09g16160	CaNBARC_G2-12		GATTTTGAAGCTGTATGATCTGCCATTGAAAGGTTAATTTCCCTTAATTATTCTCTCATTTAATTAAAGTTTTAAAGCTAAAAGGTTAGTGGCTCTTTGTACTATGTATATAGTTATGTTGCTCGAGCTCCTCAAAAATAACGTTGATTACGTGTTGTATCCTTCAAAAGTTGTGCATTTTTCTAAGGATCTGACACGGTTGTGGCAACTTTTTTAAAGAGTCGTCCCAGCAACATAGAAAACACTGCCTAAGTAAGCGAAGCGGAGTTTTGAACCACAATCTTTTTTGCTTACTGGGAATTAAATTATTTTTACGCATTAAATGAGCTAAAGCTACTGAGTTTGGTACTGAACTCACTGTTACCCTGTAATAGCTATGATTAAGGCAAATGCATTACC…
CNL-G2	CA09g17450	CaNBARC_G2-14-1		TTAATCTTGATTACTTGCTAATATATCTTTTTTTTCGTATACTCATATTTATGTTTTTATGTTCTTTTCTCATAGTATATTATTGCAGTGATCAGTTGCTTATTCCCAAATTTCTACCATTGAAAGGTTAGTTTCCCTTAATACTCATATTTATAATCTAATAACTATTAGTTGAGTGACCACATCAGTTTAGAAAAATCAATCTTCAACCCTAGTCTCGATCCATCATTTCGAAAATACGAATAACTTGAAATAAATATCTTGTATAAATAGTTTCAAGTATGAAATTTGAGCCTTGAATCTTGAACTCTGTGTGTTCTTGCTTCGAAGAATTTTTGGGAGGAAGAAAATGAGCGATTTTGAAGATTTCTCCTAGTTTAGGACGACTTTAGGATTATA…
CNL-G2	Not determined	CaNBARC_G2-14-2		TTAATCTTGATTACTTGCTAATATATCTTTTTTTTCGTATACTCATATTTATGTTTTTATGTTCTTTTCTCATAGTATATAATTGCAGTGATCAGTTGCTTATTCCCAAATTTCTACCATTGAAAGGTTAGTTTCCCTTAATTACTCATATTTATAATCTAATAAGTATTAGTTGAGTGACCACATCAGTTTAGAAAAATCAATCTTCAACCCTAGTCTCGATCCATCATTTCGAAAATACGAATAACTTGAAATAAATATCTTGTATAAATAGTTTCAAGTATGAAATTTGAGCCTTGAATCTTGAACTCTGTGTGTTCTTGCTTCGAAGAATTTTTGGGAGGAAGAAAATGAGCGATTTTGAAGATTTCTGCTAGTTTAGGACGACTTTAGGATTAT…
CNL-G2	CA00g76440	CaNBARC_G2-15		TTTCAGGTCATAACAGCAAAGGATAGAAACGAGAATACCATAGATATGGCTCATGCAAGTGTGGCTTCTCTTATGAGAACAATAGAATCGCTCTTGACATCCAATTCACCAATGCAAACTCTAATATGTGATCACAGAGACGAAATTTGCGCTCTTCATGAAAAGATTAGTTCCCTGGAAGTATTTCTCAAGAACTTTGAGAAAAACAATATTTCTGGGGAACTGACAGATTTGAAAGTGCAATAAAAGAAGTTGCAAATATTGTTGAACAAACAATTCAACTAAGAGTAACTGAAGTTTTATTGGCAAATGATGAAAATCTGAGAGAAAAGGCACATGAGAGGCTTTCTGATAGCCTGCAACAAGTAGCAGAGGATATTGATCGTATTTGGAAAGAGT…
CNL-G2	CA09g16180	CaNBARC_G2-17		ATCCCCTGCTCGAGCTCCGCCCCATGCTGCCCAACGCGCAGCTGGGATGCTGCCTCACTAAAATTTTTCTAACTTTTTGCTTGGGACTCGTTTTGATGAACGGTCGGTGCCGTTGGAAAGAAGACTCAAAAAGCTTTAATTTGGTAGGTAGTAGGCGACCAAAATCATTATATATTTGGATTAATGAACGTTGGAAGTTGACCCAAGTAAGAAGAAAAATTTTCAACTTAACTTTGAGCTAGGAGATTTCTATGACCTCAATTCATCTACAAAGATGTTCCATACTAAAGAATTGATTCTCACACTTAAAAAATAAATATAAACTATTGGGTTCAGGTCTATACACATATGAAGAAGGTTCAAACCGAAGACTAATAAATTACAAGATCAAAACTATTT…
CNL-G2	CA05g18920	CaNBARC_G2-18		CGCCGTGGAGCCCAATGCGGAGGCAAACAAGTGATCTCCTGGCTTGAGCTCCGCCTTGAGCTGCCCAACGCGCAGCTGGGATGCTGCCTCACTAAAAAGTCCATAACTTTTTACTTGGAAAGAAGACTCAGAAACCTTTAATTTGGTAGGTAGTAGGCCAACTAACTCGTTATATACTAGGATCATTGGAAGTTGACCCAAGTATGAACGTCGGCTAAAACTCAATCGGTAGGAAAGTTCTCAACTCAACTTTGAGCTAGGAGATTTTTATCACCTCAATTCATCTACAAAGATGTTTCCATACTAAACAATGGGTATCACGTTATCTATAATACCATTGACTTCTTGCACAGCTTGCAGCTTTCAGGTCATAATCGCAAAGGCAAATGCAAATATAGT…
CNL-G2	CA07g01030	CaNBARC_G2-19		CCTCGCTTTTTTCAACTTTGCAAATCATGTTATCTGCAATACCATTGACCTCTTGCAACCTGCAACTTTCAGGTTATAATTGCAAAGGACAAAAAGAAGAATACAGTAGATATGGCTCATGCAAGTGTGGCTTCTGTTACGAGAACAATAGAATCTCTCTTGACATCCAATTCGCCGATGCGATCTCTATCCTGTGATCACGGAGAAGAATTTTGCACTCTTCGTGAAAAAGTTAGTTCCCTGGAAGTATTTGTCAAGAACTTTGAGAAAAACAATGTTTCTAGGGAAATGACAGATTTGGAAGTAGAGGTAAAAGAAGTTGCAAATATTGCTGAACACACAATTCAACTAAGAGTAACTGAAGTTTTAGAAAATGATGAAAATCTGAGAGAAAAGGCA…
CNL-G2	CA00g78990	CaNBARC_G2-2		TATGTTTCTCCAACTCCTCAAAAACAACCACAATCTATTTTGCGTACTGGGAGTTAAATTATTTTTACACGTTAAATGAGCTAAAGCTAGGACTAAACTCACTGTTGTAACATAACTGACCTGAACATGAAACAGACTAATAAATCGCCTGATCTTGTTTGGTTTATGCTTTCCTTTTTTGCCAATCTGCGTATCGCGTTATTTATAATACCATTGACATCTTGCAACCCTGCAGGTTTCAGGTCATAACCGCAAACGAAAGAAACGAGAATACAGTGGATATGGCTCATGCAAGTGTGGCTTCTCTTATGAGAACAATAGAATCGCTCTTGACGTCCAATTCACCAATGCAAACTCTAATCTGTGATCACAGAGACGAAATTTGCGCTCTTCATGAAA…
CNL-G2	CA00g76450	CaNBARC_G2-21		AATCGGAAGGATAATTCTCAACTAAACTTTGAGCTAAGAGATTTCTATGAGTTCAATTCATCTACAAAGATGTTCCCATACTAAAGAATGGGTATCATGTTATCTATAATATCATTGACCTCTTGCATCTTACAGCTTTCAGGTCATAATCGCAAAGGCAAACGTGAATACAGTAGATATGGCTCATGCAAGTGTGGCTTCCCTTATGAGAACAATAGAATCGCTCTTGACATTCAATTCACCAATGCAATCTCTAACCTGTGATCACAGAGAAGACTTTTCTGATCTTCATGAAAAGATTAGTTCCCTCGAAGTAGTTGTCAAGAACCTTGAGAAAAACAATGTTTCTGGGGAAATGACGGATTTTGAAGTAGAGGTAAAAGAAGTTGCAAATATTGT…
CNL-G2	CA07g00980	CaNBARC_G2-22		GTTAGGGTGCAAAACGCAATGAACTCCTAGTTATTGATGCGTTAGAGTTGCACATATCTTAGTGCTTATTAATTGAAAAAGTGCAAGGAAAGTTGGTTGTCCCAACAGGTGGTATTAGCGGGTGCTAGTCAGGTATAGGAATTATTTTGGGACGTGACAATATAGCTAGAAGGATTGAAATTCAAGATTTTACTGTTTGAACTTTAAATTTTATTGTTACAATACTATGTTTTAGCATTATTCTCTAACTTCCAAGGAGATGTAATTTCTCTATATTTTAAATAAGGGGGCATCTATTTCTCGACCGCTTTGAACTGTTTATCCTTTGCCAAGGTTCTATCGGAAACATCGTCTCTACCTCTGACGGTAAGGTTTGCGTACACTCTACCCTCCCCAGAT…
CNL-G2	CA00g76460	CaNBARC_G2-23		CAATGTTTTCTTAGACCGGTGAAGTGTAGTAAAGTAGGTGATGCTGACATGAATATGAAGTAGACATAAAGTCTGTAACATATACGATTAAGAAATTGAGATAGTGAAGAGTGCAGACTGAAGTAGCCTGATTTCTTAATTTTTCCTCGCTGTTTTTGTGAATCGTGTTATTTTAATACTATCGGGCTCCTGCAACTTGCAGCTTTCAGGTCGTGATTGCATTTTGGAAGCAGGAGAATAGATATGGCCTACGCGAGTATAGCATCTCTTGTAAGAACAATGGAACTGCTGTTGACGTCTGATTCGCCAATGCTATACCTTGCTTTTTATCACAGAAGAAATTGTAGCTCTTCATCAGAAAGTGAGTTCTATAGAAGCATTTCTCAAGAACTCCGAGAA…
CNL-G2	CA07g01130	CaNBARC_G2-24-1		GGCCTTAGTGAACCTACTGTAAAGTTAAGCAACTGTTTGGGCTGATAAATTCTGCAGATATAATTTCAGCCACTCAAATGTTATCTTGTTTAGGTACTTTTATCTTTTGTTCTTTATACATTTGTTTATTGTTACTCATAATATTGTCATTTATTCTTTCCTTTTCTCAAATACCTTTTTCAGTGATTTTGAAGCAGGCAGATCTGCCATTGAAAGGTTAGTTTCCATTAATTATTCTCTCATTTTATTAAAGTTTTAGAGTAAAAAACACTTGTAGTGGCTTATCAATGTATAATTTAGCTATGTTTCTCCAACTCCTGAAAAATAACCACAATCTATTTTGCGTACTGGGAGTTAAATTATTTTTACACGTTAAATGAGCTAAAGCTAGGACTAAAC…
CNL-G2	CA07g01130	CaNBARC_G2-24-2		GGCCTTAGTGAACCTACTGTAAAGTTAAGCAACTGTTTGGGCTGATAAATTCTGCAGATATAATTTCAGCCACTCAAATGTTATCTTGTTTAGGTACTTTTATCTTTTGTTCTTTATACATTTGTTTATTGTTACTCATAATATTGTCATTTATTCTTTCCTTTTCTCAAATACCTTTTTCAGTGATTTTGAAGCTGTCAGATCTGCCATTGAAAGGTTAGTTTCCATTAATTATTCTCTCATTTTATTAAAGTTTTAGAGTAAAAAACACTTGTAGTGGCTTATCAATGTATAATTTAGCTATGTTTCTCCAACTCCTGAAAAATAACCACAATCTATTTTGCGTACTGGGAGTTATATTATTTTTACACGTTAAATGAGCTAAAGCTAGGACTAAAC…
CNL-G2	CA00g73630	CaNBARC_G2-25		AATTACAAGATCAAAACTATTTTAGAAATTGTGAATAGTGAAGACTAATAAATCACCTAATCTTATTTACATTATGCGTACCTTTTTTGCCAATCTGTGTATCACGTTACCTATAATACCATTGACCTCTTGCATCTTGCAGCTTTCAGGTCATAATCGCAAAGGCAAACGTGAATATAGAAGATATGGCTCATGCAAGTGTGGCGTCTATTATGAGAACAATAGAATCGCTCTTGACATCCAATTCGCCGATGCAATCTCTGATCTGTGATCACAGTGAAGACTTTTCTGCTTTTCATGGAAAGATTAGTTTCCTGGAAGTAGTTGTCAAGAAATTTGAGAAGACCAATATCTCTGGGGAACTGACAAATTTTGAATTACAGATAAAAGAAGTTTCAA…
CNL-G2	CA00g73830	CaNBARC_G2-26		AAGTAAGTGAAGCGGAGTTTTGAACCACAATCTTTTCTGCACATTAAATGAGCTAAAGCTACTGAGTTTGGTACTGAACTCACTGTTACCATTACCTGATCTTATTTAGTTTATGCGTGCCTTTATAGCAAATCTGCGTATCTCGTTATTTGTAATACCATTGACCTCTTGCAACCCTGCAGCTTTCAGGTCATAATCACAAAGGACAAAAACGAGAATACAGTAGATATGGCTCATACAAGTGTGGCTTCTCTTACGAGAACAATAGAATCGCTCTTGACATCCAATTCCCCGATGCAATCTCTAATCTGTGATCACAGAGAAGAACTTTGCGCTCTTCATGAAAAAGTTAGTTCCCTGGAATTATTTGTCAAAAACTTTGAGAAAAACAATGTTTCT…
CNL-G2	CA00g91970	CaNBARC_G2-27		AGTTTTTTAAGGATCTGACGCGGGTGTGACAACTTTTTAAAAGAGTTCCAGCTACGTAGAAAACAATACCTAAGTAAGTGAAGCGGAGTTTTGAACCACAATCTTTTCTGCACATTAAATGAGCTAAAGCTACTGAGTTTGGTACTGAACTCACTGTTACCATTACCTGATCTTATTTAGTTTATGCGTGCCTTTATAGCAAATCTGCGTATCTCGTTATTTGTAATACCATTGACCTCTTGCAACCCTGCAGCTTTCAGGTCATAATCACAAAGGACAAAAACGAGAATACAGTAGATATGGCTCATACAAGTGTGGCTTCTCTTACGAGAACAATAGAATCGCTCTTGACATCCAATTCCCCGATGCAATCTCTAATCTGTGATCACAGAGAAGAAC…
CNL-G2	CA07g01120	CaNBARC_G2-28		TACATGGCGTTCTACGTGTATTATACCGTTTCTGATAGTTCAGTGGCATATTTGAGTCTTTTCCCTTATTTTTACGCATTAAAGCTACTGAGTTTGGGACTAAACTCACTGTTACCCTGTGATAGCTATGATTAAGGCAAATGCATTACCTGATCTTATTTAGTTTTTGCGTGCCTTTTTAGTAAATCTGTGTATCTTGTTATTTGTAATACCATTGACCTCTTGCAACCCTGCAGCTTTCAGGTCATAGTCACAAAGGAAAGAAACGAGAATACAGAAGATATGGCTCATGCAAGTGTGGCTTCTCTTATGAGAACAATTGAATCGCTCTTGACAACCAATTCGCCGATGCGATCTCTATCCTGTGATCACAGAGAAGAACTTTGCGCTCTTTGTGAA…
CNL-G2	CA00g86600	CaNBARC_G2-29		CTTTGGGTGTGCACAAGTAGACATTTAAACTTGTATAAAATTGAACAAGTAGATACATATACCCTATGTGGCAAATTCCTGTTCTACATGGCATTCTACGTGTATTATGTCATTTCTAATAGTTCAGTGGCATATTTGAGCTTTATTCATTATTTTTACGCATTAAAGCTACTGAGTTTGGGACTAGACTCACTGTTACCCTGTGATAGCTATGATTAAGGCAAATGCATTACCTGATCTTATTTAGTTTTTGCATGCCTTTTTAGTAAATCTGTGTATCTTGTTATTTGTAATACCATTGAACTCTTGCAACCCTGCAGCTTTCAGGTCATAACCGCAAAGGAAAGAAACGAGAATACAGTAGATATGGCTCGTGCAAGTGTGGCTTCTCTTATGAGA…
CNL-G2	CA09g16320	CaNBARC_G2-3		CTAATAAATCGCCTGCACATTGCGTCATCGATAATACCATTCACCTCTTCCATCTTGCAGATTTCAGGTCATTATCGCAAAGGCATATGTGAATATAGTAGATATGGCTCATGCAAGTGTGGCTTCTCTTTCAAGAACAATAGAATCTCTCTTGACATTCAATTCACCAATGCAATCTCTAATCTGTGATCACAGAGAAGAATTTTGCGCTCTTCATGAAAAAGTTAGTTCGCTCGAAGTATTTCTCAAGAACTTTGAGAAAAACAATGTTGCTGGGGAAATGACGGATTTTGAAGTAGAGGTTAAAGAAGTTGCAAGTGCTGTTGAATACACAATTCAACTGAGACTAACAGAAACTGTACTGGGAGAAAATGAAAGCCAGAAAAAAAAGGCACGTCG…
CNL-G2	CA06g00630	CaNBARC_G2-30		CGTGCCTTTTTAGCAAGCCTGTGTATCTCGTTATTTGTAATACCATTGACCTCTTGCAACCTGCAGCTTTCAGGTCATAACCGCAAAGAAAAGAAACAAGAATACAGTAGATATGGCTCATGCAACTGTGGCTTCTCTTATGAGAACAATAGAATCGCTTTTGACATCCAATTCTCCGATGCAATCTCTAATCTGTGATCACAGAGAAGAACTTTGTGCTCTTCGTGAAAAAGTTAGTTCCCTGGAAGTATTTGTCAAGAACTTTGAGAAAAACAATGTTTATGGAGAAATGACGGATTTTGATGTAGAGGTAAAAGAAGTTGCAAGTGCTGTTGAATACACAATTCAACCAAGACTAACAGAAACTGTACTGAGAGAAAATAAAAGCATCATAGGAAT…
CNL-G2	CA06g15480	CaNBARC_G2-31		TTTAATTTTACTAGTCCAGATCGATGGACTTCTCTCTTTGTTGATTATTTTATTTATAAAATCATTGATCTCCTCTTGCAATTTGCTGCTTTCAGGTCATAACTGGAACACAATCGATATGGCTTATGCTAGCGTTGCTTCTCTTATGAGAACAATACAATCGGTCCTAATATCCAATTCCCCGACGCTATTTAATCTAATTTGTGGCCACAGAGAAGAAATTGTTACGCTTCATGAAAAAGTTAGTTCCCTGGGAGTATTTCTCAAGAACTTTGAGAAAAATAATGTTTCTGGGGAAATGATGGATTTTGAGGTAGAGGTAAATGAAGTTGCAAATGTTGTTGAGTACACATTTCAACTGAGACTAACAGATATTGAAATGGCAAAAATATAAGCCAA…
CNL-G2	CA00g73640	CaNBARC_G2-32		CATGTTATTTATAACATCATTGATCCCCTCTTGAAATTTGCAGCTTTCAGGTCATAATTGGAACACAATAGATATGGCTTATGCTAGTGTTGCTTCTCTTGTGAGAAACATACAATCGGTCGTAATATCCAATTCGCCAGCACTATTTAACCTAATTTGTGGCCACAGAGAAAAAATCAAGACGCTTCATGAAAAAGTTAGTTCCTTGGAAGAATTTGTCAAGAACTTTGAGAAAAACAATGTTTCTGGGGAAATGACAGATTTGGAAGTAGAGGTAAAAGAAGTTGCAAGTGCTGCTGAATACAAAATTCAACTGAGACTAACAGAAATTGTACTGGGAGAAAATAAAAGCCAGAAAAAAAAAGGCGCGCCGAAGGTTTCGTCAAAGCCTGCAACAAG…
CNL-G2	CA09g00920	CaNBARC_G2-5		CGTACTGGGAGATATTTTTACCCTATGTTTTCTATGATTAAGGCAAATACATTACCTGATCTTATGCATGCCTTTTCAGCAAATCTGCGTATCTCGTTATTTGTAATACCGTTGACCTCTTGCAATCTGCAGCTTTCAGGTCATAAGTGCAAAGGAAAGAAACGAGAATACAGTAGATATGGCTCATGCAAGTCTGGCTTCGCTTATGAGAACAATAGAATCGCTCTTGACATCCAATTCGCCTATGCAATCTCTAATATGTGATCACAGAGAAGAACTTTGCGCTCTTCGTGAAAAAGTTAGTTCCCTGGAAGTATTTGTCAAGAACTTTGAGAAAAACAATGTTTTTGGAGAAATTACAGATTTTGAAGTAGAGATAAAAGAAGTTGCAAGTGCTGT…
CNL-G2	CA06g00590	CaNBARC_G2-6		TCTGCCCCTGTAAGTAATGGCCATTTAGCGTTTGCTGTGCCGTTGCAGATTGCAATTAAGTTAACCTCTTTGTGGTAGCCATGATTAAGACATAAATTACCTGATCTTGTTTAGTTTATGCCTCACTTTTTGCAACTTTGCAAATCATGTTATCTTCAATACCATTGACCTCTTGCAAGCTGCAACTTTCAGGTTATAATCGCAAAGGACAAAAACGAGAGTACAGTAGATATGGCTCATGCAAGTGTTGCTTCTCTTACTAGAACAATAGAATTGCTCTTGACATCCAATTCGCCGATGCGATCTCTATTCTGTGATCACAGAGAAGAATTTTGCGCTCTTCATGAAAACGTTAGTTCCCTGGAAGTATTTGTCAAGAACTTTGAGAAAAACAATGTT…
CNL-G2	CA00g73770	CaNBARC_G2-7		TAGATCCTAAAGTCGCAAATTAGGGAATTTCCTCTTCATCCTTGAGACGTAAAAACCCTAAATGGGTATGACGACTCAAAATTGAGTCTTTTGGTGACTTGGGAGCTTTCTAAACATCTTTTATCGTAATTGTCGTCCGAATTAAGGTAAGATTTCATCACTTTATTGATGAATTTCTTGTTTTTTGACTCAAAACCACAAATTTACTTAGAGCTTGATTTTAGCCCAAAGTTTTCTTGGTTTACACCCATTTTTGAGTGTTTTAATTCCATGAGCTTGATATTCCTCGAAAATGTATTTTCCGTACGTGACCCACTTGGGGTTTTTGGACCCGAAGCACAATGGTGAAATATGGGCATCGTTCCTATCTTAGGATTAATGATCATTGGAAGTTGACCC…
CNL-G2	CA07g01010	CaNBARC_G2-8		AACTTTTTTAAAGAGTCGTCCCGGCAACATAGAAAACATTACCTAAGTAAGCAAATCAGAGTTTTGAACCACAATCTTTTTTGCTTACTGGGAATTAAATTATTTTTACGCGTTAAATGAGCTAAAGCTACTGAGTTTGGGACTGAACTCACTGTCACCATTACTTGATCTTCTTTAGTTTATGTGTGCCTTTTCAGCAAATCTGCGTATCTTGTTATTTGTAATACCATTGATCTCTTGCAACCCTGCAGGTTTCAGGTCATAACAACAAAGGAAAGAAACGAGAATACAGTAGATATGGCTCATGCAAGTGTGGCTTCTCTTATGAGAACAATTGAATCGCTCTTGACATCCAATTCTCCGATAAAATCTCTAATCCCAAACCGAAAACTTTGCGCT…
CNL-G2	CA06g00840	CaNBARC_G2-9		GAATATAGTAGCTATGGCTCATGCAAGTGTCACTTCTCTTATGAGAACAATAGAATCTGTGATCACAGAGAAGAATTTTGCACTCTTCATGAAAAAGTTAGTTCCCTCGAAGTATTTCTCAAGAACTTTGAGAAATACAATGTTTCTGGGGAAATGACGGATTCTGAAGTAGAGATAAAAGAAGTTGCAAATGCTGTTGAATACACAATTCAACTGAGACTAACAGAAACTGTACTGGGAGAAAATAAAAGCCAGAATAAAAAGGCACGTCAAAGGTTTCGTCAAAGCCAACAACAAGTAGCAGAGGACATGGAATTTCTCAAGAACTTTGAGAAATACAATGTTTCTAGGGAAGTGACGGATTTTGAAGTAGAGGTAAAAGAAGTTGCAAATACTTTT…
CNL-G3	CA08g00270	CaNBARC_G3-1		TGAAAGAGTGAATATAATGAGGACTATTTTCTGTGTTTTCAAGAAAATATAACAGTATATTCTTCATATAATTCAACTGATTCCGATATTTTGTTTGCCGTTCATGGTTGCAGTTTCATCTATCAATGCATTGATTAGCTTTTCAGATTCTTACTTTTTACCAATATTGTGATTGATTCCTGCAAGTACACTAAATAAATACTTGAAATTGCATAGTTTCTCCTTATGTATTCTGAGCAATTCTGTGATTTGTTTTTGCTGATATGGTCCTAGAATGTGATTTGTTTTTAATCTCTTTACTTCCAGAGCTGTCGATATTTCCTCATCGTGAGGACACTTCCACGAGAAAACAAATGTCTGAAATAGAAAGGAGATTTCTTGATACCCTTTTGTTTTGGG…
CNL-G4	CA11g19930	CaNBARC_G4-1		AAGTGTATTAGTTTGATTGGAGGGAGGGAGAGAACTCACTGATCATTCTTGTTTGCAAATTACTCTTAGCATTCGAACAGGTAAAATAAAGTTGTTAATATTTGATTTCTTAAAACCATTGTTGTGGCTCCTCGTTTTGCTTTGTAGATTTCAGAAATGGAGATTGGCTTAGCAGTTGGTGGTGCATTTCTCTCTTCAGCTTTGAATGTTCTGTTTGATAGGCTTGCCCCTCATGGTGATCTGCTCAAGATGTTTCGGAAGAATAAGCATGATGCTCGACTCTTAAGGAGGCTGAAAACGACTTTGGTTGGCCTTCAGGCTGTGCTAAGTGATGCAGAGAACAAGCAGGCATCAAATCAATATGTGAGCCAGTGGCTTAATGAACTTCGAGGTGCTGTG…
CNL-G4	CA11g19910	CaNBARC_G4-2		TCAAAAAAACGGAAAAAAATTAAAAATATGGGGCGGCGCGGCGTGGTGCGGTTATCCGTGGATATGAATGTGGAGCGGGTTTATACGGGTTTAAATATCATGCAATGCGGTGCGGTTTTAAAACTTGCGGATTTAGTAAAAACCCGCACCGCACCCGCACCACACTGCATGATATTTGCAAATTACTGATCATTCTTGTTTGCAAATTACTCTTAGCATTCGAACAGGTATAATAAAATTTTTAATATTTGATTTCTGAAAACCATTTTTGTGGCTCCTCGTTTTGCTTTGTAGATTTCAGAAATGGAGATTGGCTTAGCAGTTGGTGGTGCATTTCTGTCTTCAGCTTTGAATGTTCTCTTTGATAGGCTTGCCCCTCATGGTGATCTGCTCAACATG…
CNL-G4	CA11g16830	CaNBARC_G4-3		CCTCAAAAATGGCACCTATTGACCAAACAAGCAGCTTAGACATAAGGACCACTTTAGCATTTAACACCAAACCCACCAACTCAAAAATGAAATTTGAAAATCAAAAGGTGCTTCGGGACCTACAAAGTATTAATTCTTACATACAAAGAGGCAAAAATCATGTATTAAAGTAAGATGACTCACTAATCACTCTTGTTTGCACTTTACTCTTTTCAACATTTTATCTTCTCAAAAACTCTTAAAATCATTTTTTGTTTGTAGATTTCAGAAATGGAGATTGGCTTAGCAGTTGGTGGTGCATTTCTCTCTTCAGCTTTGAATGTTCTCTTTGATAGGCTTGCTCCTCATGGTGATCTTCTCAGGATGTTTCAGAAGAATAAGCATGATGTTCGACTCTTA…
CNL-G4	CA11g19850	CaNBARC_G4-4		ACATAGTCTGACTCCTTAGTGTACAGAGAAAGAATAAGCTACTTCACTCGAGAAGAAGAAATACGCTAAACATATTCATGATATTATAGGCCAAGTAACAAACACTATAATGAGATGTGAAAATGACCTTTATCATTTTATTTTTGAGTCCCTCAAGTGGGCTCCAAGTACCCTTCCTCTCTTGCCTCAATTATTGAATTTTGAAAATAATGAATAGTATAAAGGATGACAATAATCTTAATCGGTTACAAGTCAAATTGAAGGAAAAAGTAAATGGAAAAAGGTTTCTCATTGTTCTGGATGATATGTGGAATGACAACTACGAAAAGTGGGATGAATTGAGAAGTCTTTTTGTACAAGGAGCTGCGGGAAGTAAGATCATTGTAACTACACATAAGG…
CNL-G4	CA11g16820	CaNBARC_G4-5		CATGCTTGTGTCCCTCACTTACCTCAGTTATTCAATTTAGAAAGTTATGAATAGTCAGGAAACCACTCTATCTGAAGTCTTTGTCTTGTTGTTGGATGAAAAGTCAAAACTTTATGGTAATAGTAGATTGTAGTTAATAGAAACAAAAGAGAGAGGGAGATAAATCACAGATCATTCCTGTTTGTAATTTACTCTTAGCATTCAACAGGTAAAATAAAGTTAGTAATATTTGATTTGGAGATAGAAACATTTATCTTCTCAAAATACTTAAAATCATTTTTGTGGTTCCTTGTTTTGCTTTGTAGATTTCTGAAATGGAGATTGGCTTAGCAGTCGGTGTTGCAGTTGGTGGTGCATTTCTGAATGTTCTCTTTGATGGGCTTGCTCGTCGGGTTGAGC…
CNL-G4	CA11g19820	CaNBARC_G4-6		GGAAGTAGAAAAGTCAAAGACATGACTGAAAACAAAATAGTAAGTCTTCCTCTGTTGCCTCAATTATTCAACTTAGTCAGCAAGACTAAGTCTTCTTGTTAGGTGAAAAGTCATCCTCATGTAAAGGAGAAAAAAGGACAGTTTTGATTCTTAATACACCCTCAGACTTTCTGGAGAAGGGATAGTTGTACCTATTACAAGTAAAACCACTGCAAAAAAAAAAAAAAAAAAGATACAGAAGAATCGCTTTGCAAATTACTCTTTGCATTCAACAGGTAAAAGATAGTTGTTAAATATTTGATTTGAAGATAGAAAGATTTATCATATCAAAATTCTTAAAATCATTTTTGTTGTTCCTTGTTTTGCTTTGTAGATTTCAGAAATGGAGATTGGCTTAGC…
CNL-G6	CA03g04650	CaNBARC_G6-1		CCAAGAGTTAGTGTACAGAAGGTGTATAATCTTTCACGGGCCTTAATACAGTTTCTAATAGTAGATACTGAAAGACAGTATTAAAAATGTTGCCATTAATAATGAAACTCATACTCGATCCAACACTTTGGTGAACTTGCAGGAATTTTTTCTTTAACTACAGGAAAATGCATCAATATGACATTGATCACCATATGTTATTTGACCTATCAAGTATCAAGATTGGAGTTGGCTGGGCTGGGTTCAATAATTATCCAATTATGAAACGTGAAATGCGGCTAAGATTTTTAAGAACCTTTATCAAGTACCATCATGTTCTTTCGCCTGATTTCTTAGTTAAAATTACGAAGAAGCTGCGAAAATGGATTGCGGAAATGCATGAGTTTAGCATAATTCTAG…
CNL-G6	CA10g17980	CaNBARC_G6-4		CATTGAAATCACAACAACTTATTGATAACACAAGAAAAAATATTTAAAACACTGGAAAGTGAGTGATGGAACCTATAAGGATATTTGGAGAAATAATCTCTTAGAACGTAGTGATGTTTCCTGCACTTCGATGTTGAGGCAGAACGTTCAATTTCATCCTTTTTCTGCCCACTCGCTTACATTACAATGATCTCATGTGTTATTATTTGTGTCCTATAGATATGTACTTCTTTAAAATGTCAAGTGATAGTTAATCAATATGTATTCTTGGTTTCATTGTTTTTATGGAGGCTGACACAGTTATGAACCGTAATGCAGTTTGATTTTCCCACAAACAATCGCTGATTGACATGGAGAACTTCGAGAAAACTACTTCCCGTGCAAATGTTTCCACTCAAT…
CNL-G6	CA10g18050	CaNBARC_G6-5		CAATTCCCGCTTTTGCAGAGCCTCCCACGAAACTTAGTTATCCATCAGTTGACGAAGAACTAGTGGGGTTTGACGATCATGCGAAAAATATATTTGTAAAATTGACGTCAAGGCGAAAGGACTTGGATGTTATTTCAATTGTCGGAATGGCCGGAATAGGGAAAACAGCTTTGGCTAGAAAGGTATATAGTGATGTTTCTATTATTGATCATTTTGAAGTTCGAGCTTGGTGCTCTGTTGGACAAATATATAATGTGAGAAAGTTATTTCTTGAGATTCTAAGACAAATTACGGGCGATAGGTATCTTAATGTGGATGATCCTGCTTACATGTTGCGGTGGAATCTTTTGGGAAAAAGGTATCTCATCGTATTGGATGACATATGTGAAAGTGAGTCAT…
CNL-G6	CA10g18060	CaNBARC_G6-6		CAATTCCCGCTTTTGCAGAGCCTCCCACGAAACTTAGTTATCCATCAGTTGACGAAGAACTAGTGGGGTTTGACGATCATGCGAAAAATATATTTGTAAAATTGACGTCAAGGCGAAAGGACTTGGATGTTATTTCAATTGTCGGAATGGCCGGAATAGGGAAAACAGCTTTGGCTAGAAAGGTATATAGTGATGTTTCTATTATTGATCATTTTGAAGTTCGAGCTTGGTGCTCTGTTGGACAAATATATAATGTGAGAAAGTTATTTCTTGAGATTCTAAGACAAATTACGGGCGATAGGTATCTTAATGTGGATGATCCTGCTTACATGTTGCGGTGGAATCTTTTGGGAAAAAGGTATCTCATCGTATTGGATGACATATGTGAAAGTGAGTCAT…
CNL-G8	CA00g89570	CaNBARC_G8-1		CCATATGCAAGTGCCAAATCTACTAAATACGTGTGTTCCTACAAATGGAATACATATGTGTTATGTGATTGATTGGTGCTCTGGCTGATATTGACTCTCAGCATTTTGCACTTTCAGATTTCTTCAGGGAGAGTAAGCACTTTAGCAAGAGATGGCTGATGCTGTTGTCGAATTTCTCTTGTTAAATTTGAAACAGCTACTCCTTTATCATGTGGATTTGCTTTCAGGAGTAAAGGATCAAGTTGAATCTCTTCATAGAGACCTTAGTTTGATGAAAGCTTTTCTTAAAGACTCTCGGGAGAAGCGCAGTGAGTATGAATATGTTAGAGAGTTGGTAAGCCAAATCACAGTTGTGGCTTATGAGGCGGAGGATATAATTGACACCTTCGTGACTAATGC…
CNL-G8	CA01g01540	CaNBARC_G8-2		TCGTATCCATGTGCAAGTGCCAAATCTACTAAATACGTGTGTTCCTACAAATGGAATACATATGTGTTATCTGATTGATTGGTGCTCTGGCTGATATTGACTCTCAGCATTTTGCACTTTCAGATTTTTTCAGGGAGAGTAAGCACTTTAGCAAGAGATGGCTGATGCTGTTGTCGAATATCTCTTGTTAAATTTGAAACAGCTACTCCTTTATCATGTGGATTTGCTTTCAGGAGTAAAGGATCAAGTTGAATCTCTTCATAGAGAGCTTAGTTTGATGAAAGCTTTTCTTAAAGACTCTCGGGAGAAGCGCAGTGAGTATGAATATGTTAAGAGAGTTGGTAAGCCAAATCACAGTTGTGGCTTATGAGGCGGAGGATATAATTGACACGTTCGTGA…
CNL-G9	CA00g94820	CaNBARC_G9-1		GTCATTAACACTGAGATAAGCGTTGGGAATTACTTAGAAGGTCTTGTACAATTTTCTGATACTTGCGGCAAGTACTAAGTTCACATCTCTCTATATTAATATCCTTTTGATCTTGTGAAGCGTATTTCACGTGAAAATCTTTGTGTTACCTCTTTCGATATCTTAATAGGTATGGAAGCTTACATAGCTGTAATTTCTCTTCTTCAAACACTTGAGCAGTTTCAGGAGAGACACCCTGTGCTCATTCAAGGTCAAACTGCTAAAACACTAGAATCCCTTCATAATACTGCTGAATATTTTCAAAATTTTCTCGAAGAAGCTAGCAAGAGTAGATTTGATCCTGAAAAAATCAAATCTTTCGAGGAAATAATAAGATCTGCTGCTAATGATGCAGAAGAT…
CNL-G9	CA04g23220	CaNBARC_G9-10		CTTCTTGTCGGGATCACACTGGGTATGTTCTTGTTTTGCTTTTTGCTGTTTGTTTGATTCCTCGACTTCTCTTTCTCAAAAGTCAACAATTGATCTTGTTGGAGTAGTTGGATGTTAGCATGTTGCAGTGTTGGAGCTCCCTTGTGTGTAATTACATAAGTGGAGATATTAGCTCTTGTCATCATTAATATAGTGACATTATGCAAGTTATTCTCCTGTTCTTTCTTTTCTCCTTTTCTTGTTTATTTTCTCAAAATTAAGACCGATCTAAATGGAATGTTTGCAGAGTCAATTTAAGCAGCATCAAATTTCTCTTACAAACTGAAAAACCAATCTGTGGGAAGGAAAAAACAGAAATGGCTCATGCTGCAGTTGTGTCTCTTCAACAAAAACTGCACA…
CNL-G9	CA10g03000	CaNBARC_G9-11		GCAGTGTTGGAGCTCCCTTGTGTGTAATTACATAAGTGGAGATATTAGCTCTTGTCATCATTAATATAGTGACATTATGCAAGTTATTCTCCTGTTCTTTCTTTTCTCCTTTTCTTGTTTATTTTCTCAAAATTAAGACCGATCTAAATGGAATGTTTGCAGAGTCAATTTAAGCAGCATCAAATTTCTCTTACAAACTGAAAAACCAATCTGTGGGAAGGAAAAAACAGAAATGGCTCATGCTGCAGTTGTGTCTCTTCAACAAAAACTGCACAAAATGCTGGTAGATGAGAACTTTTGGTTCGTAATGTTAGACAAGAACTTTAGGTTCCTACGCGAAGTGGTCAGTTTCTGGCATGCTTTTCTGGAGGACTCTTTGTCGAAAAGAAATGCTCCAGA…
CNL-G9	CA01g01510	CaNBARC_G9-12		CATGTTGCAGTGTTTGAGCTCCCTTGTGTGTAATTACATAAGTGGAGATATTAGCTCTTGTCATCATTAATATAGTGACATTATGCAAGTTATTCTCCTGTTCTTTCTTTTCTCCTTTTCTTGTTTATTTTCTCAAAATTAAGACCGATCTAAATGGAATGTTTGCAGAGTCAATTTAAGCAGCATCAAATTTCTCTTACAAACTGAAAAACCAATCTGTGGGAAGGAAAAAACAGAAATGGCTCATGCTGCAGTTGTGTCTCTTCAACAAAAACTGCACAAAATGCTGGTAGATGAGAACTTTTGGTTCGTAATGTTAGACAAGAACTTTAGGTTCCTACGCGAAGTGGTCAGTTTCTGGCATGCTTTTCTGGAGGACTCTTTGTCGAAAAGAAATGC…
CNL-G9	CA01g03970	CaNBARC_G9-13		GTTATTGCTGTCCATTTTAACCTGATACACTATCATGTACAGCAGTTGAACTCATTTTTTCACTAACAAAGTTTAAAAGTGATTAGAGGAGTAATATTATGACGATTGCAGAATATATTGTGGTAAACTCATTGTATCCTTAATGTAATTTCTAAGGAAGCAGAAATGGCTTATGCTGCTCTGGCTTCTGCTGTATGCTCGCTCTATCTATTCCTGCAATGCGGTCATCCATTACTGAATAATCATCGGAGGAAAGATGAGATCTTATCACTATGCAAAAGAATTATTGCTTTTCAGGAGTTCTTGGCGGATTATGGAGAGATAAAGCATTGACACGAAGGGCTGAAATTGTTGGAAGGAAAGATCAACGAGAAAACATATCAAGTTGAAGATACTGTT…
CNL-G9	CA10g21180	CaNBARC_G9-2		GAAGGTCTTGTACAATTTTCTGATACTTGCGGCAAGTACTAAGTTCACATCTCTCTATATTAATATCCTTTTGATCTTGTGAAGCGTATTTCACGTGAAAATCTTTGTGTTACCTCTTTCGATATCTTAATAGGTATGGAAGCTTACATAGCTGTAATTTCTCTTCTTCAAACACTTGAGCAGTTTCAGGAGAGACACCCTGTGCTCATTCAAGGTCAAACTGCTAAAACACTAGAATCCCTTCATAATACTGCTGAATATTTTCAAAATTTTCTCGAAGAAGCTAGCAAGAGTAGATTTGATCCTGAAAAAATCAAATCTTTCGAGGAAATAATAAGATCTGCTGCTAATGATGCAGAAGATGTTATTGAGATGTGCTGGACATGTGTAAATGCATCG…
CNL-G9	CA04g09960	CaNBARC_G9-6		GAGGTAGAATGTGGTACTACTTTGTGGTAGGCTTATTTTGTTGTTATTATCTATTGAGGTCGAGTGCCATCTAAACTATTCATTAGCCTGAAAATGACCATTTCTTCCTTTGTTAATTCAAATGTCAACTACTACTTGATAAGGTTTATTTAAGAAAAGTAATAGTACATGCACTGCACTACACACCTTAATTCTAATAAGTACATTATGTTTTAATGCAAATGGTACCGCTAATTTGAATCAGCCAGGTTTCTTCTTGTGAAAAAAAAAAAAAGATTAGGACTAAAATCTTAGCTTGGTGAAAATGGCTTACGCTTCTCTTTCTTCGCTTATGCATACGCTGGAGCAACTCTTGCAACCTAACCAACGTTTGGTTTGTGCAAGTTGCATACAGCCACA…
CNL-G9	CA02g06840	CaNBARC_G9-7		CGTCTTTGGTATTAGGTTGGTGTGTTTTGTCTTGTTATATGTGCTAGTTGTCGTAGTGCTTTACTTGTGGTGTCTTGGTCTTAGAGTTTCGGTGATGTTTGTTGTTTCAGGGAGGTAGAATGTGGTACTACTTTGTGGTAGGCTTATTTTGTTGTTATTATCTATTGAGGTCGAGTGCCATCTAAACTATTCATTAGCCTGAAAATGACCATTTCTTCCTTTGTTAATTCAAATGTCAACTACTACTTGATAAGGTTTATTTAAGAAAAGTAATAGTACATGCACTGCACTACACACCTTAATTCTAATAAGTACATTATGTTTTAATGCAAATGGTACCGCTAATTTGAATCAGCCAGGTTTCTTCTTGTGAAAAAAAAAAAAAGATTAGGACTAAAA…
CNL-G9	CA00g94880	CaNBARC_G9-8		GTCGAGTGCCATCTAAACTATTCATTAGCCTGAAAATGACCATTTCTTCCTTTGTTAATTCAAATGTCAACTACTACTTGATAAGGTTTATTTAAGAAAAGTAATAGTACATGCACTGCACTACACACCTTAATTCTAATAAGTACATTATGTTTTAATGCAAATGGTACCGCTAATTTGAATCAGCCAGGTTTCTTCTTGTGAAAAAAAAAAAAAGATTAGGACTAAAATCTTAGCTTGGTGAAAATGGCTTACGCTTCTCTTTCTTCGCTTATGCATACGCTGGAGCAACTCTTGCAACCTAACCAACGTTTGGTTTGTGCAAGTTGCATACAGCCACATGTTGAATCCGCGCATCAAAGTCTTTGCTCTCTACAATTTTTTCTTGAGGATACTACT…
CNL-G9	CA10g00040	CaNBARC_G9-9		CAAGCTAAGTTGCTGTTAGGTTGTGGGGGTTACCCACGGGTGTTACCACGAAATTACACCTCTCTCTCTCTCTCTCCTAAAAAACTCTCTAGTTTTCTTCATCCTCTCCATAGATTTAGTGTGTGTGAACTGCTAATCGATCCTAATAGTTTCCTATTTCGTTCTTCCTTTTTTCCTTTACCCTTCTGTTTTTCTTACAAAAATCACTCTAAATGGAGCATTTGTAGGGTCAATTTAAGCACGACGTAGAATAATCTCATGCAAAACTAAAAAATCAATCTGTGGGAGGGAAAAAGAGGAAATGGCTCATGCTGCTGTTGTATCTCTTCAACAAAAACTGCAGGGAATGCTGAAAGGTGACAATGCTAATTACCTTGCACTACGTCAAGCAGTCAGTTG…
TNL	CA12g19890	CaNBARC_T1	Autoactivity	AAAATTTTGCTCTTTGTTAAGCACCAGAGCCACCCAATTATGTGAGATTTTTCACCAATACATCCAAAGTTGAGAACTTGCCTATTAGTCTTTTGTAAATATTATTCAATAATGTCTCAAGCTTCTTCTTCCAAAACTTTCAAGTACGATGTCTTTTTGAGTTTTAGAGGCGAAGATACAAGCAGAACCTTTGTGAGCCATCTCTATAATGCTTTAGAACAAAAAGGAATACGCACTTTTAAAGACGATGAGCGGCTGGAAACAGGAAAATCAATTTCTGGCGAACTTTTGAAAGCCATAGAAGAAGCCAGATTCGCAGTCGTGATATTTTCAAGAAGCTATGCATCCTCAAGATGGTGCTTAGAGGAGCTTGCGCACATCATAAAGTGTAAAAATGAA…
TNL	CA00g87750	CaNBARC_T10		TGCTATTACCGTAAACTACGATGTTTCCTATATGATTAATACACTCCTGAACATTAAAATTTTTGAAATACTTACTAATACTTGACTTTTTCACATTTTCCACAATTGATCTTCTTATTTATGTAGCATTGAATCAGAGAATATTCTATTGTCGACCACATCTCTTCCAAAATATGCAAGAGTGCTTATTATTTATCTTCTTTGCAAGATATTGTGGGAATAAATGCTCATTTAGAGAAAATAAAATCCATGCTTCAGATAGAAATCAATGATGTTTGGATTGTAGGGATCTGGGGAAAAGGTAGAGTTGATAAAACAATAATAGCAAAAGCCATTGTTGATACTCTATCTTATCAATTTAAAGATGCTTGTTTTCTTATGGATGTTAAAGAAAATGCA…
TNL	CA12g19870	CaNBARC_T2	Autoactivity	GAAAAAGGTGAAATTTTGCTCTTTATTAAGCACCAGAGCCACCCAATTGTGTGAGTTTTCTCACCAATATATCCAAAGTTGTGAACTTGCCTATTAATCTTTAGTAAATATTAGTATTCAATAATGTCTCAAGCTTCTTCTTCCAAAATTTTCAAGTACGATGTATTTTTGAGTTTTAGAGGCGAAGATACACGCAGAACCTTTGTGAGTCATCTCTATAATGCTTTGGAACAAAAAGGAATCCGCACTTTTAAAGACGATTAGCGGCTGGAAACAGGAAAATCAATTTCTGGCGAACTTTTGAAAGCCATAGAAGAAGCCAGATTCGCAGTCGTGATATTTTCAAGAAGCTATGCATCCTCAAGATGGTGCTTAGAGGAGCTTGTGCACATCGTAAAG…
TNL	CA06g15040	CaNBARC_T3		CCACATAAATGCCTTATATAAAGACAGAGATTTCAGAGATGGGAAGATTTTTAGGTTACTCAGCTTAAGTCTAGATGCATTAGGCGACGAATACAAGAATATGTTTCTTCATATTGCATGCTTCCTTAGAGGAAAAAGGAAAGAAGATGTGGTTACTGTGCTGGATGAACTTGGCTTCAAGTCAGTAAATGGAATACACGTCCTTAAAAGATCATTTTTGTATATCTCAGAAGGAAAGGTTGAGATGCATGATTCGATAGCCCAAATAGGGCAGCAAATGGCACGTGATGCTGAGTGGGGCAAGCCATGGAATTGCAGTAGACTATGGCATGAAAAAGATATGGAAAATGTTTTTTCTGCAAATCAGGTGTGTGATCCTCTAATGGTTAAGAATTCTGG…
TNL	CA06g14810	CaNBARC_T4		TAGGAATGAAGCAGAATCTATTGACAAGATTATAAATGATAACTTCCGAAATATGCACCACACTGTTTCAGCAACTGAAAAATATCTAGTGGGTATTGAATCTCGTATGGGTGAAATAGAGTCATTAGTGAAATTTCAATCAGGTGACGTCTGTTTTGTTGGAATATGGGGGATTGGAGGCATTGGGAAGACAACTGTTGCAAGAAAATACTTTGACAAGGTTTCTCATCAATTTCAAGGGTCTTGTTTTCTTGCAAATATTAGAGAAGAATCAAAGAAGTATGGGCTGATGTACTTGCAAAAGACACTTCTTTCAAGACTCTTGAAAGAAAAACCAATGAATATATCAAGTTTTTATGAAGGAGCCGATATGATAAAAAGAAGGCTTTGCCACAGGAA…
TNL	CA06g15030	CaNBARC_T4-2		TAGGAATGAAGCAGAATCTATTGACAAGATTATAAATGATAACTTCCAAACTATGCACCACACTGTTTCAGCAACTGAAAAATATCTAGTGGGAATTGAATCTCGTATGGGTGAAATAGAATCATTACTGAAATTTCGATCAGGTGATATCTGTTTTGTTGGAATATGGGGGATTGGAGGCATCGGGAAGACAACTGTTGCAAGAAAATATTTTGACAAGGTTTCTCATCAATTTCAAGGGTCTTGTTTTCTTGCGAATATTAGAGAAGAATCAAAGAAGTATGGGCTGATGTACTTGCAAAAGACACTTCTTTCAAGACTCTTAAAAGAAAAATCAATGAATATATCAAGTTTTTATGAGGGAGCCGATATGATAAAAAGAAGGCTTTGCCACAGGAA…
TNL	CA08g13780	CaNBARC_T5		GTTTTCACTATTCAATCATAATGTGATACTACCTTAATGTATGGTCTTTGTGTGCTGCTCTTGTAGGAACAAGACAAAGTTTATTGAGAAAATCGTCAAAGTGATTGAAGAGAAAATAAATCGTTCAGTAATAGGCATTGCACCCTATCTCATTGGAATACATTCTCGGGCTAAAGACCTTAATCTGTGGTTGAACAATAGGATTGGTAGAGTTAGCATAGCTGGAGTTTGTGGTATGGGCGGAATTGGGAAGACAACAATTGCTAAGTATGTCTTCAACGTAAACTATGACAATTTTGAAGGAAGCAGCTTTCTTGAGAACACAAGACAATATTCTGAATATGAAGATGGACTTATACATATGCAAAGACAATTTCTAGCTGATATTCTGAGAGGAAA…
TNL	CA03g00720	CaNBARC_T6		TTTGACACTCTACTTATTGAGTTTCAAGGAAGAAGCTATAGCCTGTGGCTATATATCTACCTGCTTCGGTGACCTCCATATATTCACTAAAATAATTCTTTCATTCTTCCATATATTCAATTCATCAAAATTATTTATCCATGAATACTCCATTACTTCGAGGAGAATCATCTACTTCTTCCATGAATATTCAATTGGTTGAAGGAGAATCATCTACTTCTTCCATGAATATTCAATTGGTTGAAGGAGAATCATCCACTTCTTCTCAAACTCAATGGAGCTATGATGTCTTTCTGAGTTTTAGAGGTGAAGATACGCGCAATAACTTCACTGGTCATCTTTATACCCGATTGTGCCAAGTTGGAGTTAATACTTTCATAGATGATGAGGAACTGAGAA…
TNL	CA03g00730	CaNBARC_T7		GTTTCAAGGAAGAAGCTATAGCCTGTGGCTATATATCTACCTGCTTCGGTGACCTCCATATATTCACTAAAATAATTCTTTCATTCTTCCATATATTCAATTCATCAAAATTATTTATCCATGAATACTCCATTACTTCGAGGAGAATCATCTACTTCTTCCATGAATATTCAATTGGTTGAAGGAGAATCATCTACTTCTTCCATGAATATTCAATTGGTTGAAGGAGAATCATCCACTTCTTCTCAAACTCAATGGAGCTATGATGTCTTTCTGAGTTTTAGAGGTGAAGATACGCGCAATAACTTCACTGGTCATCTTTATACCCGATTGTGCCAAGTTGGAGTTAATACTTTCATAGATGATGAGGAACTGAGAAAAGGTGACGTCATTTCAACC…
TNL	CA12g07110	CaNBARC_T9		TGCTATTACCGTAAACTACAATGTTTCCTATATGATTAATACACTCCTGAACATTAAAATTTTTGAAATACTTACTAATACTTGACTTTTTCACATTTTCCACAATTGATCTTCTTATTTATGTAGCATTGAATCAGAGAATATTCTATTGTCGACCACATCTCTTCCAAAATATGCAAGAGTGCTTATTATTTATCTTCTTTGCAAGATATTGTGGGAATAAATGCTCATTTAGAGAAAATAAAATCCATGCTTCAGATAGAAATCAATGATGTTTGGATTGTAGGGATCTGGGGAAAAGGTAGAGTTGATAAAATAATAATAGCAAAAGCCATTGTTGATACTCTATCTTATCAATTTAAAGATGCTTGTTTTCTTATGGATGTTAAAGAAAATGCA…
CNL-G2	CA09g17360	CaNBARC1		CTCACTGTTACCCTGTGATAGCTATGATTATGACAAAAAAATTACCTGATCTTATTTAGTTTATGCAAATCTGTGTATCTCGTTATTTGTAATACCATTGACCTCTTGCAACCCTGCAGCTTTCAGGTCATAACCGCAAAGGACAGAAACGGGAATACAGTAACTATGGCTCATGCAAGTGTGGCTTCTCTTACGAGAACAATAGAATCTCTCTTGACATTCAATTCACCAATGCAATCACTAATCTGTGATCACAGAGAAGAATTTTGCGCTCTTCATGAAAAAGTTAGTTCCCTGGAAGTATTTCTCAAGAACTTTGAGAAAAACAATGTTTTTGGGGAAATGACGGATTTTGAAGTAGAGGTAAAAGAAGCTGCAAATGATGTTGAATACACAATT…
CNL-G2	CA00g73840	CaNBARC10		GAGAGGTGTTGTAACTGTTATAAGCAAGAGCATGCAAAACTAGAAAGAACATGAATATTAAAAAGGCAAACATCAATAGCTTTTTCCTCGTGAAGTTATGGAATAACTTATGTACACCAATTAAATACCAAATTTTCCTTTAAATTAGATATTTGTACTTGAAATTTACCAAATGATGATTACCAAGAATATTTTGGTATTTTATTTTGTGCATAGTGTATTTTTTTAAAAATATTATTACATAATATTTTTATGCTGTTATAGAGAGTAGAATGCCATTATAGAGAAGAAAATCATACCATGAAAAATGAGTTTCGGAGAAATTCAGGCTGCTATAGTGAAGTGCTGTTATAACGAGGTAACGTTATGGAGAGGTCTGACTGTATTTAATTTGAACCG…
CNL-G3	CA11g04480	CaNBARC100		GGAAGGCCATCGTTGAAGATGCCTCTGCCGACAGTGGTCCCAAAGATGGACCCCCACCCACGAGGAGCATCGTGGAAAAAGAAGACGTTCCAACCACGTCTTCAAAGCAAGTGGATTGATGTGATATCTCCACTGACGTAAGGGATGACGCACAATCCCACTATCCTTCGCAAGACCCTTCCTCTATATAAGGAAGTTCATTTCATTTGGAGAGAACACGGGGGACTCTAGATCGACGACAAGACCCCTCTATTGCAGAAGAGCAACTCAGTGACCTCAACAAAATTCAACATAATACTGCTACACAATTGATTGGCAAAGCATATGAGGTGGAGTACATAGTTGATGCAACTTGTATAAGCAAAGAAGTCCCTGTCTGGTGCCTTAAGCGTTGGTTCT…
CNL-G4	CA11g19770	CaNBARC101		GAAATGTCAAGTTTTTGGTAATAACATAGTTGTACCAATTACAAGTAAGAACACTAGCAAAAGAGAGGGGGAGAGAAATCACTGATCATTCCTGTTTGCAAATTACTCTTAGCATTCAAAAGGTAAAATAAAGTTGTTAATATTTGATTTGAAGATAGAAATATGTATCCTCTTAAAATTCTTAAAATCATTTTTGTGGTTCCTTGTTTTGCTTTGTAGATTTCAGAAATGGCCGAGATTGCCTTAGCAGTTGGTAGTGCAGTTGGTGGTGCATTTCTGAATGTTCTATTTGAAAGGCTTGCTAGTCGGGTTGAGCTGCTCAAGAAGAATAAGCATGATGGTGGGCTTTTAAAGAAGCTGGGGAACACTTTGGTTGGTCTTCAGATTGTGCTGAGTGAT…
CNL-G6	CA03g03260	CaNBARC102		GAAAAGAGGCTTCAAGAACAGGAGATCTTAAAATTTGAGGTGTTTTTTAATATCAAGAGAGTGATAGATTAGATAGGTTCTAAGTCGGGGGTCTATCAGAAACAACCTCTCTACTTCACCTGAGTTAGTGGTGTGGTCTGCGTACACTCTACCCTTCCTAGACCCCAGTAGGTGGGAATACACTGGGTATGTTGTTGTTGTTGATAGATTAGATAGGTGAAGAGAACAATGGATAGTTGAGGTGTGAAACTCGCGAAAAAGTGATAGTAAAGGTGTGTTTTTGACCATTAACTCAAAATATTTACCAGAAGAGATCAAGATTGAATTTTAGATACTATGAATATTAGGAAAAGATCTTTTCTAGGAAACTATGAACATAGTGTTTAAATCACTAGATCT…
CNL-NG	CA02g11830	CaNBARC103		AAGCACATTATTACAGCAAATCGATTTTCCAGAGGCACATAGTTACATTAGACATAAATTCAGGAAAACTAAGGAGGCAAGCAACAAGAAATAAGAAAAAAAGAGAGATAGAGAGAGTTATTAATTAAAAACCAGATATGGCTGAAGCAGCAGTTTCCTATGTTGCAGAACGGCTTATCGATCTTTTCCAGAGAAAAATTGTTTTCCTGAAAAACGTCCAGCAAGGAGTTGGAGGAGTGCGAAACGAGCTCATCCGTATGAAGTGCTTCCTGAAAGATGCAGATATGAAGCAAGAGGAAGATGAGGCCGCAACAATCCGCAATTGGGTATCTGAAATCAGAGCAGTTGCCTACCATGCTGAGGATGTGATTGAAATATTCATCCACCAAGTTGAGTCCC…
CNL-G2	CA09g16060	CaNBARC104		TAGAGATTAATAGATTATACAATCAAAGTGCACAATCATCTGTTGTAACATAACTGACCTGAACATGAAACAGACTAATAAATCGCCTGATCTTGTTTAGTTTATGCCGGCCTTTTTTGCCAATCTTCGTATCATGTTATCTATAATACCACTGACTTCTTGCAACCCTGCAGGTTTCAGGTCATAGTCACAAAGGACAAAAACGAGAATACAGTAGATATGGCTCATGCAAATGTGGCTTCTCTTATGAGAACAGTAGAATCGCTCTTGACATGCAATTCACCAATGCAATCTCTCACCTGCAATCACAGTGAAGATTTTTCTGCTCTTCATGAAAAGATTAGTTCCCTGGAAGTAGTTGTCAAGAACTTTGAGAAAAACAATATTTCTGGGGAACTG…
CNL-G5	CA05g06330	CaNBARC105		ACAAACCACATGGCTATGTCTCAGATTTTCATCCACATTTTGTCACCATAATATTTGTTAACTCTCAGATTCAGTTACTTCAACTTGATATTTGTTCTAAATTTTATCTTTAGTACTTCTATATCAGATCAAAGTGAAGATGGTTGATGCCGCCTTTGTGTCGTTTGCAGTGCAAAAACTGGGTGATTTCCTCATACAGGAAGTTAACCTACGTTTAAGTCTGAGAGAAGATGTGAAGTGGCTCAGAAATGAGCTGCTCTTCATGCAATCTTTCCTCAAACATGCAGAGGAAAAGCAAAGCGAAGATCAAAGAGTTCAACAATGGGTGTTTGAGATCAACTCTGTTGCTAATGATGCTGTTGCTATACTCGAGACTTACAGCTTCGAGGCTAGTAAAGG…
CNL-G6	Not determined	CaNBARC106		AGAAGGTGTATAATCTTTCACGGGCCTTAATACAATTTCTAATAGTAGATACTGAAAGACAGTATTAAAAATGTTGCTATTAATAATGAAACTCATACTCGATCCAACACTTTGGTGAACTTGCAGGAATTTTTTCTTTAACTACAGGAAAATGCATCAACATGACATTGATCTCCATGTGTTAGATGACCTATCAAGGATCAAGATTGGAGTTGGCTGGGCTGGATTCAATAATTATCCAATTATGAAACGTGAAATGCGGCTAAGATTTTTAAGAACCTTTATCAGGTACCATCATGTTCTTTCGCCTGATTTCTTAGTTAAAATTACGAAGAAGCTGGGAAAATGGATTGCGGAAATGCATGAGTTTAGCATAGTTCTAGGCGATCACAAAACTAT…
CNL-NG	CA02g11860	CaNBARC107		GTCATTACAGCACATTACAGCAATCTATCCCATAGAAGCACACAGTAATATAAGACATAAATTCAGGAAAACTAAGGAGGCAAGCAACAAGAAATAAGAAAAAAAGAGAGAGAGAGAGAGTTATTAATTAAAAACCAGATATGGCTGAAGCAGCAGTTTCCTATGTTGCAGAACGGCTTATCGATCTTTTCCAGAGAAAAATTGTTTTCCTGAAAAACGTCCAGCAAGGAGTTGAAGGAGTGCAAAACGAGCTCATCCGTATGAAGTGCTTCCTGAAAGATGCAGATATGAAGCAAGAGGAAGATGAGGACGCAACAATCCGCAATTGGGTATCTGAAATCAGAGCAGTTGCCTACCATGCTGAGGATGTGATTGAAATATTCATCCACCAAGTTGAGT…
CNL-G5	CA05g05500	CaNBARC108		CCTACTTGCTCTGCATCAAGCCTAGTGCAAGTATTGCTGTAACACCACACCCAAGAAGTCATAACAGAAAAAATTCAAACACCTGAAGATGGCTGATGCCTTTGTGTCATTTGCAGTTCAAAAGCTGGGTGATTTTCTCATACAGGAAGTTTACCTGCGTACAAGTCTCAGAGAGGACGTGCAGTGGCTGCGAAATGAGTTGCTATTCATGCAGTATTTCATCAAAGATGCAGAAGAAAAGCAAATGGAAGATCGAAGAGTTCAACAATGGGTGTTTGAGATCAACGCTGTTGCTAATGATGCTGTCGCTATAGTTGAGACCTACAACTTTGAGGCTGGTGAAGGTGATGGATTTGCTAGTCGTCTCAAGGCTTGTGCTTGTATCGGTTGGAAGGAGAA…
CNL-G5	CA04g17640	CaNBARC109		TCCAACTCTTGTGTGTAATCATACTGTCAACAATAGCAATTTATCCTTATTGCAGTGAAAAACTAACCTCAAGATCATCAGGATGGTTGATGCAGTTGTGTCCTATGCAGTTGAAAAACTGGGGGATTTCCTCATAGAGGAAGTTTCGCTGCGCCAAAGTCTCAGAGAGAACGTTCATTGGCTGAGAAATGAACTGTCTTTCATGCAAGCTTTCCTCAAAGATGCCGAAAAAAGGCAAGCAGAAGATCACCTTGTACAGCAATGGGTATTTGAAATCACTTCTGTTGCTAATGAAGCTGTGGCCATCTTAGAAGCATACAGTTTGGATGTGGCAAAAGATGGTGATCATGCTTTTGGATTCGTTGACCGTCTTAAAGCTTGTGCTTGCATCTGCCAGAA…
CNL-G5	CA05g05510	CaNBARC110	Autoactivity	CTGCATCAAACTTCTTTCTGGCAGCAATTAGCATCCAACTTTAATAAGAGGCCAAATAGAAAACGACCTGATAAGCCTAGTGCAAGTATTTCTGTAACACCACACTCAAGAAGTTGTCTCTATCTGAAGATGGTTGATGCCATTGTGTCATTTGCAGTTCAAAAGCTGGGTAATTTTCTCATAGAAGAAGCTAACGTGCGTTTAAGTCTGAAAGGAAATGTGTTCTGGCTTCAATCTCAACTGATCAAGATGCTGAAATTCCTCAAATATGCAGAAGACCAGCAAGTTAAAGATCCTATGGTTCTACAATATGTGTTTGACATTAGGAACATTGCTAATGAGGCTGTTGCTATACTGGAGACTTACTCCATGGCAGGAGATCAACGCGAGGACCATGGA…
CNL-G5	CA05g05480	CaNBARC112		CCACATTTGTCACCATACGATCTATATAGCCAACTTTATACTACACTACTTCTGCCTCTCTATTTCTTTCTCCCAATATCTTCAATTTTACCTCGTTGTTACGATATTTTGTCACAAAGTTCCCTGCTTTAATCAAGACTATACTAGACCAGAGGATGGCTGATGCCTTTGTGTCATTTGCAGTTCAAAAGCTGGGTGATTTCCTCATACAGGAAGTAAACCTGCGTTTAGGTCTAAGAGAGGATGTGCAGTGGCTGCGAAATGAGCTTCTCTTCATGCAGTCTTTCATCAAACATGCAGAAGAAAATCCAAGTGGAGATCAAAGAGTTCAACAATGGGTGTTTGAAATCAACTCTGTTGCTAATGACGCTGTCGCTATACTCGAGACTTACAGCTTCG…
CNL-G5	CA05g06820	CaNBARC114		CTATACTGATTCTATCTCTGATCTAGTGAAGATGGCTGACGCCTTTGTGTCATTTGCAGTTCAAAAACTGGGTGATTTCCTCATACAGGAAGTTAACCTGCGCTTAAGTCTTAGAGGGGATGTGAAGTGGCTCAGAAATGAGCTGCTCTTCATGCAATCATTCCTCAAACATGCAGAGGAAAAGCAAAGTGGAGATCAAAGAGTTCAACAATGGGTGTTTGAAATCAACTCTATTGCTAATGAAGTTGTTGCTATACTCGAGACTCACAGCTTCGTGGCAAGAGAAGGTGATGATGATGAATTTGCTAGTCATCTGAAGGCTTGCGCTTGCATCTGTAGGAAGGAGACCAAATTCTACAAAGTTACCAAGGAGATCCAATCACTCAAGCAACGAATCAT…
CNL-G6	CA10g18010	CaNBARC115		CCTTTTTCTGCCCACTCGCTTTTTGAATAGAAGGAAATGACATTACAATGATCTCATGTGTTATTATTTGTGTCCTATAGATATGTACTTCTTTAAAATGTCAAGTGATAGTTAATCAATATGTATTCTTGGTTTCATTGTTTTTATGGAGGCTGACACAGTTATGAACCGTAATGCAGTTTGATTTTCCCACAAACAATCGCTGATTGACATGGAGAACTTCGAGAAAACTACTTCCCGTGCAAATGTTTCCACTCAATGCAGTGATCCATCAAATAATGAGAATTTTGTGGGGTTCAAGGAGGACGTGGAACAGTTAATTCAGAAATTGACTGGAGGAAAAAAAGAACGGGATGTTATCTCGATTGTTGGAATGGCTGGACTAGGCAAAACGACTTT…
CNL-G2	CA00g92540	CaNBARC117		CTCCTGTCTTAAGCTCCACCCTGCGCTTCTAAATGCTTAGCTTGGAAGCGCCTTATTAAATTGTCCATAAATTTTTGCTTGGAAAGAAGACTCAAATACCTTTAATTTGGTAGGTAGTAGGCCACCTAACTGTTAGGATTAATCATCGTTGGAAGTTGACCCAAGTAAGAAGGTCGACTAAAAGTCAATCGGTAGGAAAGTTCTCAATTCAACTTTGAGCTAGGAGATATTTTTGACCTCAATTAATCTACAAAGATATTTTAGTATGGGTATCACATTATCTATAATACCATTGACCTCTTGCATCTTGCAGCTTTCAGGTCAGAATCGCAAAGGCAAACGTGAATATAGTTTATATGGCTCATGCAAGTGTGGCTTCTCTTCTGAGAACAATAGAAT…
CNL-G9	CA01g20140	CaNBARC120		GGTGCTTGTTTACACTCATATGGTTAATTACAGGTATGGGTGGCATTGGCAAAACAACACTCGCTAAAAAAGCTTATGATTATCCTCGAGTTAGATCTCGCTTTGACGTTCATGCATGGGTTACAGTGTCTCGAGAGTTTGGAATGAGGAGGTTGCTGTTAAGTTTAGTCCGTTGCATTCCAGGTATGACGGATAAGTTTCTAGAGAAGACTGAGGATCAGTTAGCAGTGTCGTTATATAGAAAACTAAAAGATCGAAGATATCTTATTGTCATTGATGATATTTGGAGTACTAAAGTTTGGGACGATGTAACAAGATGTTTTCCGGATGACGACAATGGGAGTCGAATCATATTAACGAGTAGGCTCAAGGATGTGGCTGCATATGCTGATCCGGATA…
CNL-G2	CA00g76390	CaNBARC121		TTATCTTGTTTAGGTACTCTTTATATTTTGTTCTTTATACATTTGTTTATTGATACTCATAATATTGTCATTTCTTCTATCCTTTTCTCAAATATCTCTCAGTGAATTTGAAGTTGTATGATCTGCCATTGAAAGGTTAGTTTACCTTAATTATTCTCTCATTTTATTAAAGTTTTAAGAGTAAAAACAATACTTGTAGTGGCTTGTCAATGTATAACTTAGCTCTTTGTACTATGTATATAATTATGTTGCTAACTCCTCAAAAATAACGTTGATTACGTGTTGTATCCTTCAAAAGTTGTGCATTTTTTTAAGGATCTAACACGGATGTGACAACTTTTTTAAAAGTCGTCCCAGCAACATAGAAAACACTACCTAAGTAAGCGAAGTGGAGTTTTG…
CNL-G1	CA06g05110	CaNBARC122		CTTGATTTGATCCAAACCAAGGTATAAATAGAAAAAATAAATATAAATTGATTTGATCATTTGACAGGTGTCATTTTCTGCTCTTCGCAAGGACGTTGTCAACATTCTTGATATCATGGAGAGGTTAAAGAATGAAGAAGATCAAAAAGATGTTGACATGGACAATCAAATTGAAAACCTGAAATTTATGCTAACATTTATATGTACGCACGTCCAACTTTCGTATTCCGGTTTGGAGCAGTTTCAAGCTACAGCGAATGCTCCAACAGAAGTGGTTGAGAATCTGTTTCGACCAATATGGGATGATGTTGAAAACTACTTCAGGTGTAAATACAACATGAATCAAGTCCTTCGTAGCCTCATGGATAATATCGATGATTGTATCAGCTCATGGCATTA…
CNL-G4	CA11g17210	CaNBARC124		GCCAAATGAAACTACACATAAACTGAGAATGAGGAAATAAAAAAGTCATGGCAAGGAGACGTGAAATGAAAACAAAACATTATGAAGTCTTTGTCAACGCAACCACCCCACCACCCTTTCTCTGTTGCCTCAATTATTCAACTTTGTCATACTCATGTAAGGGAGAAAAAAGGACAGCTTTGATTCATAGTTGTACCAATTACAAGTAAAACCACTGCAAAAAAAAAAAAAAAAAAAGAAAGAGAAAGACAGAAGAATCACTTTGCAAATTACTCTTACCATTCAACAGGTAAAATATAGTTGTTAATATTTGAAGATCGAAACCATTATCTTCTCAAAATTCTTAAAATCATTTTTGTGGTTCCTTGTTTTGCTTTGTAGATTTCAAAAATGGATATT…
CNL-G6	CA10g17990	CaNBARC125		CTCAGGAAATTACAAAAAAGGGTATAGCAAAAGTTACTCTTTCTCTCCTTTTCAATTTATGTGACACTTTCATTTTTAATGAGTAAATATGACTAATATTTGAATCTAAATTAGTTTACATCAATGCAATATTTTAAAATTAAAATTTAGACATTCGAAAATTATTTCTATAATTTGTAACTCTTTTCATTTCAATAAGGTGAAAAATGTTTCTTAAAGGTTACTTAGTTTGAATCTCACAAAGCTTTCTACTCTGATATGGAAACTATTGGCACTAATTAAGTCTAAGAAAACAAAAACAAGAAACCATTTTATTTTTTGGTGTTCTCAAAGTTGTAAATTGATTCTTAATCGTTATGTTCTTGCTTCCTTCCTTTAACGGAGGTAACAAAGTTATCT…
CNL-NG	CA11g03410	CaNBARC128		GTGGATTTTATAAAGCGCGACTGATAATGTCAAATTCAGATTTACAATTATTTGTCTGGTTTTTTGTGAATGAAAAGTTGGTAGTTGACTTACAAAGATAAGTTCACATCTCATCTTCAGATGTACGTACCTATGAGATAAATTAAAGTCAACTGGATTTATTAACTTAATTGCAAGTTGATGACATGCCAGAAAAAGTCAACACTTTGGTATAGAATTCAAAGTGGGAATGCATCTAGATCTAGTACTTCCCAATTCTTGACTAGTATTCTTATAAACAAAATAGTTTTCTGTAACATGTTCTTCCATAGAACAAAGGCAATTCTGAAATTTCTCAATCATTTAAATTCCAAGTTCTATATCTGTTGCATTTTTCTCTCCAACTTTATTATTACCCGT…
CNL-G4	CA01g13210	CaNBARC129		CATCAAAACCTTTAAATGACATTTTATTCTGCATTTAATTTATTTTACATGTAGACTATACAAATAAAATTACTTGTAAAGTCAAAACAACTCTTAATAATTTTTCTTCGAAATATTAGCATCAGAATCCTTATTTGAATCCAAGAACACCCGCCTCAATTAATGAAGTCAAAATAATTATACTAGATTCACTATCTTTCCTTCTTTCAAATCAAGAAGGTTAAATATCTGATATATAGTATATCTTATTTCTTTCTAGTTTTTTTTTTTTTTTGCATTATATTGAATGTTGATATCTCTCCATGTCTATGACTAAGAATAAAGGTGGAAATGAAGTATCTATTTTTAGTTGCAGAGTTCCTAGTCTCAGTATGTCACTAACCCAACTCGTCACAGTTG…
CNL-G2	CA09g17410	CaNBARC13		AATTACAAGATCAAAACTATTTTAGAAATTGTGAATAGCGAAGACTAATAAATCACCTAATCTTATTTACATTATGCCTACCTTTTTTGCCAATTTGTGTATCACATTACCTATAATACCAGTGACCTCTTGCATCTTGCAGCTTTCAGGTCATAATCGCAAAGGCAAAACGTGAATATAGCAGATATGGCTCATGCAAGTGTGGCGTCTCTAATGAGAACAATAGAATCGCTCTTGACATACAATTCGCCGATGCAATCTCTGATCTGTGATCACAGAGAAGAATTTTGCGCTCTTCGTGAAAAAGTTAGGTCCCTGGAAGTATTTATCGAGAGCTTTGAGAAAATCAATGTTTTTGGGCAAATGACGGATTTTGAAGTAGAGGTAAATGAAGTTGCA…
CNL-G8	CA11g01460	CaNBARC130		GATAGTGCCAACAATTATTATTAAAAAGACACTTGTGTGTTGTAGCTTTATAAGATATTTCCAAATAGCATTGACTTGAGATAACAAACATCAAAACCTTATAACCTCTTTAGACAATTTCCACAGCAAGATTGTGTGAAAAGATGACTGAAGTAGCAGTGAATTATTTGGTTGAGAAGTTGTTAGAATTGGGCCGTGAAAATGTCGAGTTGATTACTGGTGTACAAGACGATGTGAATAATCTGGTCGCGGACCTTCAAATACTCAAAGCTTTTCTAAAAGATGCTTCGAAGATCGATAGAGACACTCAAGGTTGGAAGCAGTCATTGAAAGAGATCAGAAATGTGCTTTACAAAGCTGAGGACTCCGTCGACAAGTTCCTGGATGAAGCTAAACAGC…
CNL-G2	CA00g73780	CaNBARC131		TAAACTCACTGTTACCCTATGAGAGCTATGATTAAGGCAAATACATTACCTGATCTTTTTAGTTTATGCAAATCTGTGTATCGCGTTATTTGTAATACCATTGACATCTTGCAACCTGCAGCTTTCAGGTCATAACCGCAAAGGATAGAAACGAGAATACCATAGATATGGCTCATGCAAGTGTGGCTTCTCTTATGAGAACAATAGAATCGCTCTTGACATCCAATTCACCAATGCAAACTCTAATATGTGATCACAGAGACGAAATTTGCGCTCTTCATGAAAAGATTAGTTCCCTGGAAGTATTTCTCAAGAACTTTGAGAAAAACAATATTTCTGGGGAACTGACAGATTTGAAAGTGCAATAAAAGAAGTTGCAAATATTGTTGAACAAACAAT…
CNL-G8	CA11g01390	CaNBARC132		TTCTTGTATATATTTTCCACATCTTTTACTTACCCAAAACACAAGAAGAACAAACTTATACTCCATCATGAAAAAAATTAAAGAGATGATGCCAGATTGAACAAACTCATACTCCATCATGAACAGACTTAATCCCTTTTCTTCACTTTAATGTTGAACAAACTTATACTCCATCATGACAGCATAATAGTGTGTCTATTACCTTCTTGTTTGGATTTGAAGTTGTAATTTGTGTTCAGTGATTATAGATACATTTTGTATTTGTGTTAAAAATCCGGGTTGTTACAATATATATATATATATATATATAGTGTCCAATCTAAGTTCGGTTTTTTTTTTTCTTAACAAAGATGACTGAAGTAGCAGTGAATTCTTTGTTGGAGAATTTGTTAGAGTTGG…
CNL-G8	CA06g12190	CaNBARC133		ATGCAATCCATTTGATTATGTTTAAAAAAGGGGCCTTCTTTGGAGGATGATGAAGTGGTCGGGTTTGATGAGGAAGCTAACAAAGTGATCACGCGACTTTTTGAAGGACCGGCAGAATCTCTAGACATTGTCCCAGTGGTGGGTATGCCCGGTCTTGGTAAAACTACACTGGCAAGGAAAATCTACAATGATTCTAAGCTTTCATATGAATTTTTCAGCATCATTTGGGTTTACGTTGGACAATCTTACAAAATAAAGGATATTTTTCTTAATATTCTAAAATTCTTCACAAAACGCATAGAAGATCATCTCAATGACGATGTGGACACATTAGCTAATCTAATTAGTGATTATATGAGTAAAGGCGGCAGATGTCTCATCGTTTTGGATGATGTGTGG…
CNL-G3	CA11g04340	CaNBARC134		CCCAAAGATGGACCCCCACCCACGAGGAGCATCGTGGAAAAAGAAGACGTTCCAACCACGTCTTCAAAGCAAGTGGATTGATGTGATATCTCCACTGACGTAAGGGATGACGCACAATCCCACTATCCTTCGCAAGACCCTTCCTCTATATAAGGAAGTTCATTTCATTTGGAGAGAACACGGGGGACTCTAGATCGACGACAAGACCCCTTCTCATCTGAAGTTCAACCCCTTGCTTCTTTCATCCCCTAGCACTTCAATTTCACTGCAGCAATTATTAGCAGTTAGCACTACTTCTGAGAAAGAGGCAGAATGGTGTATCCAGACAAAAATCATCTCATTGAAACGCTGCAACAGATTGCAGTTCGATGGGAATCAGACATGCCGGAAACTTCAAAG…
CNL-G2	CA09g00930	CaNBARC136		TTGTGTTATTTTATCACTATCAACCTTCTACAGCTTGCAGCTTTCAATTCGTAATTGCATTTTGGAAGCCGGAGAATAGATATGGCCTACGCGAGTATAGCATCTCTTATAAGAATGATGGAACTGCTGTTGACATCTGATTCGCAAATGCTATCCCTTGCTTGTTATCACAGAGAAGAAATTGCAGCTCTTCATAAGAAAGTGAGTTCTGTAGAAGCATTTCTCAAGAACTTCGAGAAACAAATCGGTAGTTATGGGGCAATGACAGATTTGGAAGCGCGGATAAAAGGTTTTCCGAATGCTGCTGAAGACAAAATTGAATTTGGAGTAAGAGAAGCTATGAGGGCAGAAGATGAAACGCGTAGAGGAAAAGCACATGAGAAACTTTGTGAGAGCTTG…
CNL-G4	CA11g14390	CaNBARC137		GGACTGTAGTTAATAGCAGAAAATAGGTAATAGAAACATTCTTAAAATCAGCTTGTTTTGGTTTGCAGATTTCAGAAATGGATATTGGCTTAGCAGTCGGTGGTGCATTTATCTCTTCAGCTTTGAATGTTTTATTTGATAGGCTTGCTCCTCAGGGTGAACTATTCAAGATGTTTCAGAAGCACACGACTGATTTTCGGCTCTTAAAGAAGCTGAGGATGACTTTGCTTGGTCTTCAGGCTGTGCTAAGTGATACACAGAATAAGCAGGCGTCAAATCCATATGTGAGTCAGTGGCTTAATGAGCTGCAAGATGCTGTGGACTGTGCTGAGAACTTAATAGAAGAAGTCAATTATGAAGTTTTGAGAGTAAAGGTGGAAGATCAGGGTCGAAATCTTG…
CNL-G2	CA00g73730	CaNBARC138		GATCAATGCACTCTTGTAACATTGTTAATCATCATGTTATTTATAGCAACATTGACCTCTTGCAACTTGCAGCTTTCAAGGGGATATGGCTTATGCAAGTGTTGCATCTCTTATGAGAACAATGGGAGTGGTCTTGGCATCCAAGTTGCCGATGAGATCTGTAATTAGTGACCACGAAGAAGAATTTCTTGCTCTTCATAAAAAAGTGAGCTTCTTCGAAATATTTCTCAAGAACTTTGAGAAAAACAAAACTTCTGGGAAAATGACAGATCTGGAAGCGCAAATAAAAGAGCTTGCAACTGTTGTTGAACAGATAATTCAACAGAGACTAACAGAAATTGGAACCGCAGATAATGTATTACAGAGAAAAGATACATGAGTGGTTTCAGGATAGCCTAA…
CNL-G2	CA00g86700	CaNBARC14		TTAGTTGAGCGATCACATAAGTTTAGAAAAATCAATCTTCTACTCTAGTCTCAATCCATCATTTATAAAACACGAATAACTTGAAATAAATACCTTGTATAAATAGTTTCAATTATGGAATTTGAGCCTTGAATCTTGAACTCTATGCGTTCCTGCTTCTAAGAATATTTGGGCAGAAGAAAATGAGGGATTTTGAAAATTTCTGCTAGTTTAGGACGACTTTAGGGTTATAAAATGGGTTGGGAAAGTTACATGGGGTGAAAGGACATGTTCTACAAAGATGTTTCCATACTAAAGAATGGGTATCACGTCATCGCATCTTGCAGATTTCAGGTCATAATCGCAAAGGCAAACGTGAATACAAAAGATATGGCTCATGCAAGTGTGGCGTCTCTTATG…
CNL-G4	CA11g16950	CaNBARC140		GTACCAATTACGAGTAAGAACTCACTGATTATTCTTGTTTGCAAATTACTCTTAGCATTCAACAGGTAAAATAAAGTTGGTAATATTTGATTTGAAGTTGGAAACATTTATCTTCTCAAAATACTTAAAATCATTTTTGTGGTTCCTTGTTTTGCTTTGTAGATTTCAGAAATGGAGATTGGCTTAGCAGTCGGTGGTGCAGTTGGTGGTGCATTTCTGAATGTTCTCTTTGATAGGCTTGCTCGTCGGGTTGAGCTGCTCAAGATGTTTCATGATGATGGGCTTTTAGAGAAGCTGGGGAACATTTTGCTTGGTCTTCAGATTGTGCTGAGTGATGCAGAGAATAAGCAGGCATCAGATCAACTCGTGAGGCAGTGGCTTAATAGGCTTCAGAGTGCT…
CNL-G8	CA11g02410	CaNBARC141		CATGTAAATCAGACAAACTAGCATCCTCTTAAAAATTTAACCATTTCCAACTTTGTAAGAATAATTTTCCTTAAAAAAACATATTACAAATAATCGGTGTAGGTCAGTGCATTGGTCAGCCGAGACTTGAGCTTGCACATGGGCCGGAATATCGAGCCTGAGACCTCTTCCGACCCAGCCCCTTCCTAGTTTCCATCAAAGGCAGAATGAGGATTTAAAGTTATTCCAACAATCTGAAATATTGAATTTTTGGATTAAAACATCACTAATTTGCAAGTTTCAAATGAATTTTGTCAAAAAGCCCCTCTCCCAGTCATTTTAATATAATGTTGCAAATTGTTATATCTTACGGAAGTTTAGAATACTTGTAGTTACAGTTGGAAAAATAAGAAGACTATC…
CNL-G2	CA07g00860	CaNBARC142		AAGAGAACCGTTTTTCATGAAATGATATGCAAGTAGTACTTGTTAAAGATTACCAACGCATATGGATGAAGTGAAAGCAGCTGATACTAGCACTATGGTTACTGTTTTATTGCTTAAGTCTGTTGCATTGTCCAAATAGTGTAGTAATTAATTAGTCGCGAGGAGTAGTTAGTTAGTTATAACTAATTGTCAGCTAGGACACTACAAGTTGAGAAGATTCTAGGTACTTTGTACAAACTCTATAAATAAAACACTAAGTCAGCTAGGGAGGAACTGTAACTTCCAATTCTCACTATTACATCAATAAACACTTTGATCTTCTTCCTCTTTCTCTTGTGAGCTATTCCAGCTATGAAGTAGTGTGAGTATACACGTTATGTAGCAATAAAATAACCTAAT…
CNL-G5	CA04g17660	CaNBARC143		TGGTGACTCATAGAGCAATCACGCTGCATTGCAAGATACATTTCTATAATATAATACTGCTGTTTGTATTCAAGTATAATAGTTTTATCCTTATTACAGTGGAAAAGTTCACCTCAAGATCATCAAGATGGTAGATGCGGTTGTGTCCTATGCAGTTCAAAAACTGGGGGATTTCCTCATAGAGGAAGTTTCTCTGCGCCGAAGTCTGAGAGCAAACATGCTTTGGCTGAGAAATGAACTATCCTTCATGCATGCTTTCCTCAAAGATGCCGAAAAGAAGCAAGCAGATCACCTGGTGCAGCAATGGGTATCTGAAATCACTTCTGTTGCTAATGAAGCTGTAGCCATCTTAGAAGCATACAGTTTGGATGCGGCAAAAGATGGTGATCTTGCCGTCGG…
CNL-G2	CA07g00900	CaNBARC144		TTTTTTCAAAGTGCACCCTTTTTTACAGAGACAAAGGACCATTTATGTTCAACATAATATTATAGGGACTGTAATTATACAAGATAGCAGTAAGCTTCTTGTTTATTCAACAATGGAGGAAGTACAGAGTTTGATAGTGTTTGTAGAAGAAAGGAAGGAAGAGAACTGAGAGAGGAAGAAGATGAGAGAGAAGAGTAACTGCCTGTATTCATTGTACTTCAATGTGTATAGTCAGATACATTTATAGGCTAGAGATTAGGCTAACTAAGTAACTAACTAGCCGTTTGCACTAGTGTAACTAACTGAAAACAGTTATAAAAGAAAAACAACTAGTCTATTAAATGATTCAACGGTTCAACAAAACATCAAACGAATACACAACTGTTGAGAAAATAATGG…
CNL-G9	CA08g01420	CaNBARC145		TTTCACAAACAATTGTCTTTGGCCATCAAGAACTCAGAACTGAACAGCATATGGCAGCTTATGCTGCTGTGACTTCTCTTTTGCAAAGCCTAGATCAACTCTCACAAACTCATCATTCATCATGTTCTGTTCTTTACAAAAAAGATCAAACTGAAGTCCTCACTGAGAAGTACACCTTCCTTAAAGCCTTTCTTGAGGATTTTACAAATGTTTTCCATGAAGATATAAAAATGAAACATCTAGAAAGGATGATCCAAGAAGCTGCTCATGGAGTGGAAGATACAATTGACTCACATGTATATGATAGCCTTGTTTTATGACAAAGCAGGCGAGAACGAAGAAAGGCTAATACCATCTTCCATCAAAACTTGGAATATGCAATTGAAGAAATTGGTTTGA…
CNL-G1	CA00g30020	CaNBARC148		GACCCTCAGAACTTCGAAAGGAAAGAGAACTTGAAAGACGCCTACAGTCATGGAAAATGAAGGAGAAAGAAGAAAAAACTTTGCGGTATGTCCTGCTGGCTCCATTCCTATATAGTAAAGCATCTACTACCCCTCTGAACTATGACCAAATTTGCTACGACACGTTCCAACTTTACAGGGGTCGTATTACCCACAGTCATACAAACCAATATACAAATTTTTCCTTCCTGACATGAAATTATATGAAAGACTTCAAGTTAATGGGTTTGTTTGTCTCCTCGATATAATGATAGGATCTAGAAACAAATAAAACATTGATTTGATCATTTGGCAGGTGTCTTTTTCTGCTCTTCGCAAGGACGTTCTCAACGTTCTGGATTTCATGGAGAGATTAAAGAA…
CNL-G2	CA09g16110	CaNBARC15		TATACATGAAAACCTGTATATTTTATCATCACTGACATATGTATCAATGCATGCATACAAAATGAAGTCGCATAGGGTAGTTTTATTTAGCGAGGAGCCTTCCTATGCTTTTCCTGTCGCTTGTTTTTGTGATTGACTGAGCTTGTCCGAGTGTCGGATGAGATAGTTTGAAGAGATTTTCACAAATAAGTTTTTATACGTGTCTATATGTAACCGGTAATTATATGTTCTATGCGCTGTTAAATATTATTATTTCCCTTATATTTAGCCAACTTCAAAGAGTTAGAGATTAATGGATTGTACTATCAGAGTGCAAAATCAGCTGTAGTAACATATCTGACCGGAACATGAAACAGACTAATAAATCGCCAGATCTTGTTTAGTTTATGCCTGCCTTTT…
CNL-G7	CA03g04630	CaNBARC150		CAGCCTCACAGAAAGGTTTTGTCAGCCAATTAGAATCAAAGGCAAGGCAACTTCTACATTTTGCAACCCAAAAGGAAAAAAAGCAGAAAACTTGTTCATCTTGTTGATCATGGCAGAAATTCTGTTCAATCTCGCTGCTGAAATCTTGAAAATCTTGGGTTCTCTTGCTGCTGAAGAAGTAGGATCCATTTACGGACTATGCGATGAGCTTAAAAATCTTTCTGCTACAGTTTCTTCCATTCAAGCCGTACTCATTGATGCAGAGGAGCAGCAGGGGAGTAGCAACCTGGTGAAGGACTGGATAAAAAGGCTTAAGAAAGTGTTCTTTGAAGCTGATGATCTCTTGGATGACGTCGCCACTGAAGTTAAGCATCGAAAATTGTTCAATAAGGTTGGCAT…
CNL-G8	CA11g02470	CaNBARC151		AGCGGTTTAGGCCCAATAGGTAGACGGAGAGTGTTTTTGCACTGTTTTTACATAATTGAAAGGTATTTTAGGCCTTTTTCCGTTTTAGTTTTCTTAGCGTCCAATCTAATTTCAGTTTCTTTTTTTTCGCTTTTTGAAGATGACTGAAATAGCAGTGAATTCTTTGTTGGAGAAGTTGTTAGAGTTGGGCCGCGAAAATACTGAGCTGATTGTTGGTGTACAAGACGATGTGAATGATCTAGTCGCGGATCTTCAAATACTCAAAGCTTTTCTAAAAGATGCTTCGAAGATCGATGGAGACAATCAAGGTTGGAAGCAGTCATTGAAAGAGATCAGAAGTGTGGTTTACAAAGCTGATGACTCCGTCGACAAGTTCCTGGTTGAAGCTAAAGAGCACCA…
CNL-NG	CA07g12640	CaNBARC152		TTTGACAAAATCTGGAAGAATTTAATAAGGCTAGTAGATGAATCTAGAGAAAATTTTGAGTGCTACAGGACCGTTTACATGAAAGACCGTAACTATACAACACTAAACTCTCTTCTAACATTTATCTGATACGACAGCAAATAATTGTCGGTAGATGAAGTAATAACTGATATAGGATCTGTATCAGATGACTAATACCAAAAAGAGAGAAACATTTAATTACCATTGAGCAGGACTCTTGTTTTCTGCTTCCTTTAGTGTCTACGAGGACTCATTACATTTTCAATTTTGATAAATTTGCAGCTGAGATATGGGAGACCCAATCACAAGTGCTGTAGCTAGCCTTATCGTAACAGACTTGTCAAAACAAGTGAATATGCATGCTCAATATGCTATCCA…
CNL-G6	CA03g01330	CaNBARC153		GTTATATATTACTAGTCAAAACCTGTTTTGTAATTCCCAAAACCGAAATAGCACAGAATATATATAATCATTCACAAGCATCAATAAAGATTCTAACTGTAGATATTGAGAGAAACGGATAGAAATATTGCTGTAGTTACTTGAAACTGACATTTCAACAGTTGATGAACTTGCAGGAATTTCCAACTTTATCTACGAAAAATGGTTCAAAATGACATTGACGATGCAATAGATCAGATAGGAATCATCAAGAGTGGAGGTGATCTGAGTAGCGTCGAGGTTGATCATATTGAGGAACTTGAACTGGAGCTAAGATTTTTGAGGACCTTTATAAAGTACAAAAATGTTCTTTTGCCTGATTTCTTGGTCAAAATCACAAGGACGGCCCAACAGATTGTG…
CNL-G7	CA01g08280	CaNBARC154		GTTTCAAGAATTACAGATTCAGTGTTTACTCACATAATTTTGTGTAATCTTAGAACCCTTCCACATATCTAATAGACTTTAAAGTGAATTCAACATATGGCTGAAGCTTTCCTTCAAGTTCTGCTAAACAAATTGACTTTTTTCATCCAAGGGGAACTTGGATTGGTTTTGGGTTTCGAGAAGGAGTTCAAAAATCTTTCAAGCATGTTTTCTATGATTCAAGCTGTGCTAGAAGATGCTCAAGAGAAGCAATTGAAGTACAGGGCAATAAAGAATTGGTTACAGAAACTCAACGTTGCTGCATATGAAGTCGATGACATCTTGGATGAATGTAAAACTGAGGCAGCAAGATTCAAGCAGGCTGTATTGGGGCGTCTTCATCCACTGACCATCACTTTC…
CNL-G11	CA00g85680	CaNBARC155		CATAGCTAAATTCCACTAAAGCTTGCAAAAATCATGGGGCTTTTTTTAAAGGAAAAGTTGGTTGAATAATTGTCACCTTTGTTGGATGCTTATGACTTGGAAGTCTTCATGAGTCTTGGTTTATTGTGAAAGCTGATGATCAACTTTTTCCATGGCTGAAATTGCTCTCACAGCAGTTATCAACAAGGCTATTGACATATCCAGCAATGCACTGTTTAATGAATTGTCTTCAGCCTCGTCCTTGAAGGAAAACATCAGTTGGATTGAAACCGAGATGAGACGCATGAGATCCTACCTAGCGGATGCAGAGGCCAAGCAAATATCAAGTCATGGAGTAGCAAACTTGATAAATGATATCCAACAACTTGCTCAGGATGTCGAAAATGTTCTTGACACTTA…
CNL-NG	CA07g12620	CaNBARC156		GAATGTGGATTAATTTAGTCAGGCTACTAAATGAACCTAGAGAAAATTGAGTCGTGGGTACAGGACACTTTACATGTAAGACCGTAACTATACAACCATAAACTCTCTTCTAACATTAACTGATATGGCAGCAAATAATGGTCTGTAGATGAAGTAACTACTGATACAGAATCTGTATCAGATGACTATACCAAAAAGAGGAAAACATTTACTTCCTTTAGTGTCTATGAGGGCTCATCACTTTTTCTATTTGTATAAATTTGCAGCTGAGAGATGGGAGACCCAATCACGAGTGCTGTAGCTGAGCTCATCGTAAAAGACTTGTCAAAACAAGTGAATATTCATTCTCAATATGCTATTCTATTTGAAAGTCAGTTTGAGGAGATGAAGAGAGCTGAA…
CNL-G4	Not determined	CaNBARC159		GGGGGACAGAAAAATCACTTTGCAAATTACTCTTAACATTCAACAGGTAAAATTTGATCTGAAGATAGAAACATTTATCTTCTCATAATTCTTAAAATCATTTTTTTGTGACTTCTTGTTTTGCTTTGTAGATTTCAGGAATGGAGATTGGCTTAGCAGTTGGTGGTGCATTTCTCTCTTCAGCTTTGAATGTTCTCTTTGATAGGCTTGCCCCTCATGGTGATCTGCTCAACATGTTTTAGAAGAATAAGCATGATGTTCGACTCTTAAAGAAGGTGAAAATGACTTTGGATGGCCTTCAGGCTGTGCTAAGTGATGCGGAGAATAAGCAGGCATCAAATCAACATGTGTGCCAGTGGCTTAATGAACTTCGAGATGCTGTGGATGGCGCTGAAAACT…
CNL-G2	CA07g00970	CaNBARC16		GGTCCAGGAAGACCACCAGCTATATTGACATTGACTAAACATATTCCTGCTGATTGGTTATTTCAATTTTTGTCATTTTTCTGAATATTATAATATGGTCAATATCCTACTCTTTGTTTCTATGACCTCAATTCATCTACAAAGATGTTCCATACTAAAGAATGGGTATCATGTTATCTATAATATCATTGACCTCTTGCATATTACAGCTTTCAGGTCATAATCGCAAAGGCAAACGTGAATACAATAGATATGGCTCATGCAAGTGTGGCTTCTCTTATGAGAACAATCGAATCACTCTTGACATCCAATTCACCAATGCAATCTCTAACCTGTGATCACAGTGAAGACTTTTCTGCTCTTCATGAAAAGATTAGTTCCCTGGAAGTAGTTGTCGAG…
CNL-G7	CA01g08330	CaNBARC161		GTGTAACACATGACGTGTATAAGAATTTACGAAATTCAAATTGGATGATTAAATTTCAAATCAAATCATGTTCAATCACCAATGGACCCTCGACAAAAAGAAGTGGCCCCATAATTCATTTGATTAGCCAACTTTAACCAAGAAATAAAAGATGCATTATTTACTCATCAACTTTGCGTTACAATTCTCAACTCTAAACTCAAGCTACCACAATATTCAACATATGGCTGATACTCTCATTCAAGTTGTGATAGACAATATCACTTCTTTCCTTGAAGGAGAACTTGCGTTGCTTTTCGGTTTTGAAAATGAGTTGGAAAGACTTTCAAGCAGGTTTTCAACAATCCAAGCAGTGCTTGAAGATGCTCAGGAGAAGCAACTCAAAGACAAGGCAATAAA…
CNL-G8	CA03g03390	CaNBARC162		TTACTCCGTTGTTACTGTTATGTGGAGTTTCACACATACTTTGGTTTGATCTGTTTTTGTTTCTTTTTCGGTTTGTATTTTGGCGAAAAAGGAAGTATGGCAGATGTAGCATTGCAATTTGCAGTGGAGATATTGGTTCCGATAATAAAGGAAACTTGGAAGTACATTGATAGTGGAAAAGAAGATTCTGCAAATGAACTACTGGGAGAACTTAATCGTTTAAAGGCCTTCTTGCAGGATGCTGCAAAATATCGTCAAAGCAACAGTGAACAGTGGAAAAACTTTGTCAAGGAAGTCCAAGTTATGGTATATGAAGCTGAGGGTCTCATTGATAAGCTCATGGTTGAGATGAAGCTGCACCAAAAGAAAAATAAATTTGAACAGATCGTGGATATTAAA…
CNL-G9	CA04g09950	CaNBARC163		GCACCATTACATGATTGACTAATAAGTCAAGTGGTCACAGAAAAAAGAAAGCAAAGAAACACAAAAATCATAGCAAAGTAATGGCTTATGCGGCTCTTTCTTCACTTATGCATACACTACAGAAACTCCTGCACTCTAAATCATCTTTGATTTGTGGAACCTCTATACTACAACAACATGTTGAATCTGTTTATCAAAGTCTATGTGCTCTTCAAGTTTTTCTTGAGGATACTACTAATGAAGTCAATGATACTGAAAATCTCAAGGTTTTAGAAAAGAAGATCAGAGATGTAGTCTACAAAGCAGAAGAGAGAATTGACTCAAGCTTTAGAAGAATAATCACTCTAGCAGATCGATATAAACGAGAAAGGGCTTGTAAATCCTTCAATGATGAACTGC…
CNL-G3	CA12g20430	CaNBARC164		TAGTTCTGGAATATAAAGTTCTCAGCAAAGATGAATTGAAAGAGAAGAAAGTACCTAAACTCCAATATCTGTCTTAGTTCATCACATTTTGTTTTAATCACAATGTCTACTAACCAATATCTGTCTTCAAAGGCTCGTCTTGAACGACTTGACTTTATATTTAGCTCACCTGGAGTTTCAACAGATACAGTCAAGTTCGTTAAATGCGAATTCAAATTCCTAGACATTTTTCTTAGTTTGCAAAGCTTCACAAATGAACCTGACTTGCTAGATGTAACTCAGAAAGTCCACGCGTTGTTTCAAGATGCGCTGGTTGACTCTTCGAGGTTACATCTAGCAGAGTACTCTGATTTTTGTACCTTTATGGTACAAAACAAGATTTGGAGATTGAAGTCAAAT…
CNL-G11	CA03g00810	CaNBARC166		GATCCTTGAGTTCACTATTTACTGTGTGCGGACCGCATAATGCGATGTGCGGAGCGCATAAAAACTTGTTTGCGCGGATATTTGTCTCTTTATTCTTATTTCTGACTCCATTCTTCCTTCTTTCGTGTACTTGACAAAAGAGACTTGTTTGTGGACTAAGAACAAGTAGTGGAATATCTTTCTTTTCCTTTACCAATTGATGTTCGTTTCTTTATAAGTATCTCTGTCCTCATCCTATCAGATTGCGAAGTTTTTCAAGCTACTGAGAAAAAAAGAAAAGGAAAAACAATAAGAGAAAAAAAAATGGCTGAAATTCTTCTTACAGCAGTCATCAATAAAGCTGTAGATATAGCTGCAAATCTACTCTTTCAAGAAGGAACGCATTTGTATTCTTTGAAA…
CNL-NG	CA07g12630	CaNBARC168	Autoactivity	TTAAGTAACACTGTTCCAAGCATGCAGAGTAGATTTTTCATATGATCATTCAATTAATAGTTAGTGTCTCAAAAACTCTTCAAAAAACCCTCTGTGTTTTGCCGATATGGGACTCCTTTCTAAGTTGGGGTGTAACATAACTATACAACTATAAACTCTCTTCTAACATTATCTGATATGGCAGAAAATAATTGTCTGTAAATGAAGTAATTACTGATATAGGATCTGTATCAGATGACTAATACCAAAAAGAGAAACATTTAACTACCTTTGAGCAAGACTCTTATTTTCTGCTTCCTTTAGTGTCTACGAGGACTCATTACATTTTCAATTTTGATAAATTTGCAGCTGAGATATGGGAGACCCAATCACAAGTGCTGTAGCTAACCTCATCGTAAC…
CNL-G7	CA01g31440	CaNBARC169		GTTTGCTCTTCTAAGTCACAAGCAATTCGCCTCTAACCCCCTTTTCGATTCCTCCTAAGAATGCAGTATATGGCTGACTTGGTCCTGTATCCTGTTTTACAGGTGATTCTTGAAAAGTTAGCCAGTCCGTATGTGCAGAAGTTCCATGATCTCTATCATTTGAGGGAGAACATAGAAAAACTGCAGAATACACTACCAACTGCTAGAGCTTTTCTTGATGATGCACATAAGCGACAAGAAACCGATGAACATGTTGAAAACTGGTTGGTGAAGCTCAAGGATGTGGCGTACCAGTCGGAGAACTTACTGGATGAATTTGCTGCAGAAAGTGTACTGTGTGAGCATCGCACTGGAAAAGCCAAACAAGTAAGCACTTTATTCCTACCTTTTGAACCATCG…
CNL-G9	CA12g07540	CaNBARC171		GGTGGAGATGAAAAAGTAAACCTCTCAGCATAACAACTAAGCTACTGAAGCAGAGTGATTAAATCTGCAAACTTCAATAATTGTTAACTCATATTATCCCAAAAAGAGAAATGGCTTATGGTGGTCTTTCTTCACTTACGTATACTTTGGAGCAACTCTTGAAACCTAACCAATTTTTGATTTGTGGAAGCTGTACACAACATGTTGAATCTTTCTATCAAAGTTTTTGTGTTCTGCAAGTTTTCCTTGAGGATATTACAAAGGAAGCCAAAGATATTGAAACTCTTAAGGTATGCAATTCACTAGTATAATGATCTTAATGTTTGTAGATAAAGTTACATGATACCTATCAGAATAAAATGAGAAAATTTGTTGGATTTTCACAAATTAGTATAATGC…
CNL-NG	CA02g22100	CaNBARC172		TTTGGTGACTACTGAGGCAGCATCCTTTTTCACAAGTAAGAGTTACATGCCTCTTTTCAATTTGGCACAATACATAAACATGTCCTTTTATTTAGCCTTAGATCACATGTATCAGTTTAGTTTCTTTTATTCAGGTGTTGCTAGTACATGTATTTTTACTTCATATTCCATCCGAGATAAAATAATACTGGATCCGGGATATATATTGTTAATGTGAAAAAGAAACTGAACCAGACATTATATATTATTCATACATGATAAACCAAACTGAGGCACAAGTGTGTGTTAATTTAACATGTCAAGAAGATATCATACTCCTTGAAATACTTAGATGTTCCTTTTGTAGCACTTTTAATTGCAAAATTATTTTTTTTATGAAAATGGCAATGTGAAACCATC…
CNL-G7	CA03g03650	CaNBARC173		CTTCTACATTTGGCAACCACATACACACAAAAAAAAAAAGGAAAACTTGTTCATCTTGCAGATCATGGCTGAAATTCTGTACAATCTTGCTGCTGAAATCTTGAAAAGTTTGGGTTCTCTTGCTGCTGAAGAAGTAGGATCTATTTACGGACTAGCCGATGAGCTGCACAAGTTTTCTACTACAGTTTCTTCCATCCAAGCCGTACTCATTGATGCGGAGGAGCAACAAGGGAGTAGCAACCAGTTGAAGGACTCGATAGCCAGGCTTAAGAAAGTGTTCTTTGAAGCTGATGATCTCTTGGATGATGTCGCCACTGAAGTTGAGCATCGAAAATTGTTCAATAAGGTAGGAATCTTCTTCTCAAAATCAAATCCAGTGATTTTTAATCGTAAGTTAAG…
CNL-G11	CA07g09720	CaNBARC174	Autoactivity	CAATAATCAACTGTTCGAAACATCAGAGCAGTTGTTGACTTTATTTCTTAATCTCCAAAATTTCGATTTCTTTGATGAGTCAGTACTTAACAAATACTTTTTTCTTTTTGTGTAATACACCTGTGTGGACTCCAACACTAAATTCCAAATAGCCAGATTGAATTAGAATCTAGGTGACCTTTTCTTCTGTGCATCTCTATCCTCAGCACTTCCTGATTTATAGGTCTTCAACGAGATGGCTGAAATTCTTCTTACAGCAGTCATCAGCAAATCTGCAGAAATAGCTGAATATCTACTCAGTCAAGAAGGTCGGTGCTTATATTGGTTGAAAGAGGACATTGAGTGGCTCCAACGAGAAGCTAGGCACATTCAAGCTTACCTAGGTGATGCAAATGAAAA…
CNL-G8	CA11g01410	CaNBARC178		TATTTGTATCCCAGATCTCACCTAGAGCTATCAAAATTGTGCTTGTTGAGCTCATTTAAGATTGAGGATAATAGGCTCAATTGAATTTAGTTAATATACAACAATAACTTAGTTCAGAATCAGCTATTCACTATAGTTTTGTTAAATAAATATACAGTGTCTGCGGAATCGTAACATCATAGTCTGCATCTGCCACCGATAGTAACAAGAGAGGGAGAGAGAGAAGTAAAATATGACAGAAGTAGAGGTGAGTAATTTGGTGGAGAAGCTGATCGAGTTGGGCCGTGAAATTGAGCTGAACAATGAGGAAGCAAAACATGTGTTTGATCTGATGAAAAGCTTTCAAAAATGGAAGGTAAATCTAGAAAATGCTTCCCAGCTCGACAAGAGCACGCAAGA…
CNL-NG	CA12g19770	CaNBARC179	Autoactivity	GTCTAGCTAGGTACTAATTCAAGCAAAACTTTAATAGCTAAATTCCTAAAATCCCTTGAGAATAGTCTTAATTTCTCACAAAACAAAACACACAACAAAATGTATGATAGTTCTCTCTTTGGGCTCTTGCAGATGTTGTATGAGACACTGAAGAACGAGGCGAAATTCTTGTCAAACGTTGGCAATCAAATTGCAGACATTCGCGCTGAAATAAACCGAATACACTGCTTCTTACAAGATGCAGATGCTAAAAAAACCGAATATGAAACAGTTCGGAATTGGATAGCTGATATAAGGGAAGTTGCATATGATGTAGAGAATATACTTGAGAAGTACATGCATAAGATTGCGATGAGAAAGGATCGATCGATATGGAAAGAGAATATAGCTCTACATAAC…
CNL-G2	CA04g14510	CaNBARC18		AAAAGTGATTCAGATTCCAATGTGATATAGAAATGAGCCTTAGGCCTATCTCAACCCCGAGAGCTAGCTCAAGAGGTGAGGATTGCCGAAGATTATACAAAGAGGCCAAATGCTCCTTAATACACCGATTTGGGACTCAACTCACTATTACCCTGGGATAGCCATGATTAAGACTAATAAATTACCTTATCTTATTTAGTTTATACGTGCCTTTTCAGCAAAGCTGCGTATTTCATCATTTGTAATACCATTGACCTCTTTCAACCTGCAGCTTTCAGGTCATAATCGCAAAGGACAAAAACGGGAATACAGTAAATATGGCTTATGCAAGTGTGGCTTCTCTTATGAGGACAATAGGATCACTCTTGACATCCAATTCTCCAATGCAATATCTCCGTG…
CNL-G7	CA04g03450	CaNBARC181		CAGCTGATATTTAAACTGATATATTTCCTTGGTTTGATTGTCAAGGCAACATGGCCGAAGCTTTCATTGAAGTTTTGTTACAAAACCTTAGCTCTTTTATCCAAAAGGAGCTAGGCTTGCTTTATGGCATCGATGAAGAATTAAGAAAGCTTTCAAGCTCACTATCGACGATCAAGGCTGTCCTTCAAGATGCAGACCAGGAACAACTGAGCGAAAAGGCGATAAGAAACTGGTTGCAGAAGCTAAACAGTGCTACTTATGAAGTTGACGATGTCTTGGATGAATGTGCAGTGAAAGCCATCGGGTTGAAGGAAAGAGCGCGAAGAATTGGATGCATTTCGATGCCATCTGGTTTTTCTTTGGAGAATGTCTTCTTTCGTCATCAGATAGGGAAAAAGG…
CNL-G2	CA07g21630	CaNBARC182		ATGTCTTTGACGTAACATGTTCAACTAGCAATGTTTATGAACAAGGGTATAACTCCTTACTCATATGTTGGATTTGGATGAAACCAGTTGCATTGGAAAGAATACTCAAAGAGCTTTCATTTGGTAGGTAGTAGTTCTCCCTATTCATTATATTCAGAGAGTTATGATCATTTGAAGTTGACCCTGAAATGCTGAAAACTGGGCAATAGGCTATGCATTTTGCTACTGTTTTGAAATCCAAACGCAGCCTTATGCATTCCGAAAAATTCCAAAACTTATCCGAGATGTACTATGAGATTGCCCGATCGTAGCGCAACTTGAAAATCTGAAAACGGATGTCAGGAAGGTTAAAAAGTTGTATCCCGAAGATTTCCAGCTAAAATTACTCTAAGTCCTCAT…
CNL-G2	CA09g15820	CaNBARC183		GTGTGCCTTTTTTGAAAATCTGCGTATTGCATTATCAATAATACCATTGACCTCTTGCAACCCTACAGGTTTCAGGTCATAGTCACAAAGGACAAAAACGAGAATACAGTAGATATCATGCAAGTGTGGCTTCTCTTATGAGAACAGTAGAATCGCTCTTGACATCCAATTCACCAATGCAATCTCTAACCTGTGATCACAGAGAAGACTTTTCTGCTATTCATGTAAAGATCAGTTCCCCGGAAGTAGTTGTAAAGAACTTTGAGAAAAACAGTGTTTCTAGGGAAATGACGGATTTTGAAGTAGAGGTACAAGAAGTTGCAAATGCTGTTGAACAAACAATTCAACTAGGAGTAACTGAAGCTGTATTGGCAAATGATGAAAACCTGATAGAAAAGG…
CNL-G3	CA12g20470	CaNBARC184		TGAATGATAAAAAGTGGATCATCCTTGTTTGGTTTACTATTAAACATCTGTTCTGAAGCTCAGTTGTTCAATTTCTTTCTTCCCTTTTCAATTCTAAGTTCATCACAGTGTATTTTAATCACCATTTTTCGGAAAAACAGATGTCTTCTAACCATTATCTGTCATCAAAGAGACATCTTTTTGAACGTCTGCAACAACTTCGCAGTGTTTTAAACTTCTCTGAAACTTCGATAGATATAGTAGAGTTCTTTAGACTGGAATTCAAATTCCTAGAGATTTTTATCGCCTTGCAGAGCTTCACAGATGAACATCACAACATGCTAGATGTCTTTCAGAAAGCCCAAGCTCTATTTCAAGATGCTCTAGTGAACTTTTCTGAATTACACCTTGCAGAGTACT…
CNL-G4	CA05g02090	CaNBARC185		GGGAGAGAGAAACTCATTTTTTAGACAGATGGATAGATTTATTATCTGTCCCTATTTATCCGACAAATGAGAAAATAAAAGTAGGTTATTTTGCTAATTGAAAATTCGAAGTGGGTAGACCGTTATGCTAATTGGAAACTTAAAAGAGGCTTAATAGCCAAATTTTCTCAAATGATTTTTTGTAACTTGTTGTTTTGCTTTGTAGATTTCAGAAATGGAGATTGGCTTAGCAGTTGGTGGTGCATTTCTGAATGTTCTGTTTGATAGGCTTGCTCGTCGGGTTGAGCTGCTCAAGATGTTTCATGATGATGGGCTTTTAGAGAAGCTGGGGAACATTTTGGTTGGTCTTCAGATTGTGCTGAGTGATGCAGAGAATAAGCAGGCATCAAATCAACTCGT…
CNL-NG	CA02g11870	CaNBARC186		GAAGAAAATGACAACTCTTGAGAAAGGATAGAAAAATTGATCAAAGTGACTGTCTGAAGTGTGTATTGAAAGGGCAATAGACATGGCATTTATAGGAAAGTTTATGGCAGAAAGCAATAATTCTCCAGCTATTTTAGTCGAGAATATTAAGAACAAAATATTTTTGTGGTTGATGGGTTGTCAAAAGTAAAAAAACACAATATTAGTAATATTACTTTCTAGATACAGCCTGGACTAAACAAACAAACTGAATGTTCCCACTTGTTGTTAGATAGAAAGTTTAAAGTTAGTTCTTGATAGGTCAAGCTAATTGAAGCTTCAATGCCATGTGCTGAACACAAAAAATTGTTGAGAGATATCAATTGATCAACTTTTCAAAATAGTTTCTCTTAATTCATG…
CNL-G1	CA05g07390	CaNBARC189		GTTTATTCGGCCCAACTATTTATTTCGCCGAACAAATGAAGCTTTCTTGTTTGGATCAAATGAAGCTCTTCCTTTATTCTCAACAACTTAGAATCCTAAGAACATTTGTCCTGTTTGGCAATACCAATTTGGATGGCTTCCATACCAAGATGTCCCAGAAATTAGACAAGTTTGAACGTTTAGTTCAGTCACTTTTCTATCAAGATGAAGATGACAATATCCTGTCTAAATACGACATGGATGATGTTGCCCATCGCCTGATGGAAGATATCAAAAGTTATTTGAGTTTGAAGCATGATTTTGTAGCCATGACGACAGAAGAGAAAACGATTGAATACTGGGACAGCCTCCTGAAGAATCTCCATTATCTACCAAAGTATTGTGCTAAATTGTTTCTAC…
CNL-G11	CA03g00780	CaNBARC190		TCAGTATGAAATCATCTTTGCTGTTAGAGTTTACGCGTAATACTGCGTCAATCGTCTGACTTTTAACATTTATTATTCTTGCTTGAAAACGAAATAGCAGCTAACATGATTAATAAAAGATCAATTATTGTGTTTTATATTAACAGAGTAGTTGACATTACTAATTAGATGACTAACATTAAAAACAAATTAAGGAAAATAGTTAATGGAATGAGTCTAAGATGATCTTTCATTTCCTTTATAATTGATCATCTTTTTCTTTCATTAGATTTCAAAATCTTCCTACCTACTGAAAAACAAATTTTGGAAAATAGAGATGGCTGATATTCTTCTTACAGCAGTCATCAATAAATTTGTAGAAATAGGTGGGAATCTACTCTTTCAAGGAGGAGGGGATTT…
CNL-G1	CA06g05130	CaNBARC191		TTCAAGATAATAGTTTGCCCGGAAGTAGACAAAAACATAGAGGAATTGAGCAACTATATCAGATTTTTCATCTAGTAAAAAGGTTAGTCTAATAAACTTCAATAAGTTTGTTTAATTGACTTATTTATATCTGCAAAAATATACATTTTTTGCCTTTTTTTTTTCTCCTGATAAAACTTTTTATCTGCTATTTATGCATCAGATCCTGAGAATTTGAAAGGAAAGAAATTTGAAAGACACTTCCAATCATGAAAAATGAAGGAGAAAGAGAAAAGGGAGAAGCAAACAACTTTATGGTATGCCATATTTGCTCTACCTTGCTAAAAAATATAACTCTTTAGTACTATTTTGGTTAGATAAAATCCTCTTTGTTTAAAGAAGGGTAAATTAGAAAAATAT…
CNL-G7	CA01g08310	CaNBARC193		CTCAAGCTTATCCTTGTATCTTTTTGTGCAAACATCTTTTCTATTTTTTCGCTGACTCCTAACGAGCTTGAGTGTAACAATATTCATATTGTTTGGAATAGGTTTTGTTTTGACTGAGCGAGAAGTTTATGGAAGGGACAAAGAAAAGGATGAGATAGTAAAAATCCTAATAAACAATGTTAATTATGCGCAAGAACTTTCAGTGCTCCCTATACTTGGTATGGGGGGTTTGGGAAAGACGACACTTGCCCAAATGGTCATCAATGATCAGAGAGTAAGAGAGCACTTCAATCCCATAACATGGGTTTGTGTCTCAGTTGATTTTGATGAGAAAAGATTGATAAAGCTGATTGTAGGAAATATTGAAAAAAGTTCTCTTGATGTCGAGGACTTGGCTTC…
CNL-G7	CA01g08290	CaNBARC194		CCATGACACGAAAAGTATATATTTATTCTCCCATTAATAATGTATTTATTACAAGTAATTCACACACAAAACATTAACTTTGTGCTCATTGTTTAGTCATCAACAATTTGTGTTACAATTTCCACTCTAGACATATCTAACATATGGCAGAAGCTTTCGTTCAAATTCTGGTAGACAATATCAGTTCTTTCCTTCAGGGGGAACTTGTATTGTTTTTCGGTTTTGAAAATGAGTTGGAAAATCTTTCAAGTCGGTTTTCTACAGTCCAAGCAGTGCTTGAAGATGCTCAGGAGAAGCAACTCAAGGACAAGGCAATAAAAAACTGGTTACAGAAACTCAATGCTGCTGCGTATAAAATAGATGACATGTTGGACGAATGTAAATATGAGGCAGCAAGAT…
CNL-G1	CA06g00990	CaNBARC196		CAGACCCTAGGAATTTAAAGGAAGAGAACTTCAAAGACACCTACAGTCATGGAAAATGAAGGAGAAAGAAAAAACAACTTTGTGGTAAGTCATACTCGCTCCGTTCCTAAATAATTGTTGTTTCATTTTGGGTAAACCCTTAAGAAAATATTCATTCCTAGAAAACAAACATGTTTTTACTAACTATTTGTTTGGCAGGTATCATTTTCTGCTCTTCGCAAGGACATTGTCAATGTTCTGGATTTCATGGAGAGGTTAAAGAATGAAGAAGACCAAAATGCTGTCGACATAGCGGATCAAATTGAAGAGCTGAAATCGGTGCTGGCATTTATTTGTACGTACATCCAGCTTCCTTATTCTGATTTGGAAGAGTTTGAAGATATAATGAGTGCTGCAAGA…
CNL-NG	CA01g30000	CaNBARC197		AGCAACTGATTAGGTGCAGGACCACAACCAGGCCCTACAATCATATTCCTTTATAGAACATTAGTGGAGTTACTATTGATATTTCTATTGATATTTCTTTTTGAGATAGAATCTTGATAGTGAGCTTTATCTTGAAAAATTTTAATATCTGAAAAGGAAAAGAAATGGCTGAATCTGCTGTGAAAATCTTGATAATGAGCATAGAATTCATGCTTAACCACCCAGGATATGTGATTGGAGGAGTTCGTCATGAGATCTCGAAGGTGAAACTTGAACTAGAGAGTATAGGGTCATTCATAAAAGATGCTGAGAAGTGCAAAAGCCAGAATGAAGGGGTGAGTGTTTGGGTGGTACAGGTGAGGGACGTAGCGTTTGAAGCTGAAGATGTAATCGATGAGT…
CNL-G7	CA01g31430	CaNBARC198		CAATTCTGATAAAACACTAAGCTTTTGAAGATGGCAGATATAGTCTTGGCTCCACTTTTGCAGGTACTCTTTGAGAAATTAGCTAATCCAATAGTACAGAAGTTTGCTGAGTGTTGGGAGTTCGAGGACAGAATCAACAAGGTTAAGGAAGTACTACCCCTAGTCCAAGAAATTCTTGAAGATGCAGAAGAGCAACAAACGGTAGATAAAGCAGTCAAGATTTGGGTGTCCAAGATTAAAGATGCAGCTGACAAGGCAGAGGACTTGCTTGAAGAGTTTGTCCACAAAAGCCAATTGAGAACCTATGCAGTAAATATAACAAAGATGAGGAATGTTCTTGATACTTTACAAAAAGCTGCAATTGAAGGGTTAAAGTTGAACCTAAAGGAAAGGAAAACA…
CNL-G9	CA05g04300	CaNBARC199		TATGCTCTGATCCTTACTCTCCATATTAACCACACAATATATATACATATCCTACAATATTATTCCAAAGTAGTCTTGTAATAGAACTTGTTGAATATACTTTGATGGCAGCTTATACTGCTGTGATTTCTCTTCTTCAAACTCTTGAGCAACTTCAGCAGAGAAATCCAAAGATTATTCATGGTCAAACTGCTGTAACGCTTGAATCTCTTCATGCTACTGCTGAATATTTTTGAAATTTTCTTGAACAAGGTAGAAAGATCAGAAGGTTTGATCCTGAGAAAATCAAATCTTTAGAGGAAAAAATAAGAGTTGTTGCCAATGATGTAGAAGATCTTGTTGAACTGAAGATTTGTCGAATAATTAAAGACTTAAGTTGGATATCTGGACTAGCACGTA…
CNL-G2	CA09g17480	CaNBARC2		TAGTTTATGCGTGCCTTTTTAGTAAAGTGTGTCTTTTAAGGTTTCAGGACATAACCATCAAGGAAAGAAACGAGAATACAGTAGATATGGCTCATGCAAGTGTGGCTTCTCTTATGAGAACAATAGAATCGCTCTTGACAATCAATTCGCCAATGCGATCTCTATCCTGTGATCACAGAGAAGAACTTTGTGCTCTTCGTGAAAAAGTTAGTTCCCTGGAAGTATTTGTCAAGCACTTTGAGAAAAACAATGTTTCTGGGGAAATGACTGATTTTGAAGTAGAGGTAAAAGAAGTTGCAAGTGCCTCTGAACACATATTTCAACTAAGAGTAACTGACGTTTTACTGGCAAATGATGAAAAGACACATGAGAGACTTTCTGATACCCTGCAACTGGTAG…
CNL-G4	CA11g19860	CaNBARC200		CACTGATCGTTCTTGATTGCAAATTAACAGGTAAAATATATTTGAAGATAGAAACATTTATCTTCTCAAAATACTTAAAATGGTTCCTTGTTTTGCTTTGTAGATTTCAGAAATGGAGATTGGCTTAGCAGTTGGTGGTGCATTTCTCTCTTCAGCTTTGAATGTTCTCTTTGATAGGCTTCCCCTCATGGTGATCTGCTCAAGATGTTTCAGAAGAATAAGCATGATGCTCGACTCTTAAAGAAGCTGAAAACGACTTTGTTTGGCCTTCGGGCTGTGCTAAGTGATGCGGAGAACAAGCAGGCATCAAATCGAGATGTGAGCCGGTGGCTTAATGAACTTCGTGATGCTGTGGACGGCGCTGAAAACTTAATGGAAGAAGTCAATTATGAGGCTTTA…
CNL-G3	CA12g20500	CaNBARC201		CAGGCCAATTACTAGAACAAAAGTTACCCAATTCAATTGACTTTTGCCTATGTATATGGCCTTACTCTAGAGCAACTAGTGTGTTGTACGGTCAGTTAAATGTTGTTTAGTATGAAATGACTTAGCAGAAGCAATTCAAAGCTCATCACAGATTGTTTTGAGAGAAGAAGGCCGGAACTCGGGAGAGAGATGACTTGTGAAAGTCTGCAACAACTTTTCGATGTGTTTAACTTCCCAAAATTATCAATAGATAGTGTCAAGCTCTTTACTTGTGAACGCAGATTCCATGGTATTTTCATCAGCTTGCAGAGCTTCACAGATGAACCTGACATGCTAGATGTCACTCAGAAAATCCAAATTCTGTTTCAAGATGCTGCGTTTTACTTTTATGAACTGTAC…
CNL-G12	CA05g11150	CaNBARC202		GGAATGACGAATCACATCGCTAGCACTTCAAGCACAAGACATGGTTGACTCCAAATCAAGAATAATATCATTAGCACAAGTTGCAAAGAAACGAAGAGGAGCTTTGTGGAAACATCGTTTCGTCTTGAAACAAACAGTTGAAAATATTGATTCCATCACGAGGAAGTGGATGGAAATTCGCAACAGGTACAACAATTTGAAAGACGTTGAAAGACAAAATTTGCCTCTAATTGGCGATATCTCTCCTCAACACGATTTAATGCACGAGAATATGATTGTTGGCCGTGAAAATGAATTCGGTATCATGGATCGACTAGCTAGCGGATCAAGGAAACTAGAGGTTGTCTTAATTGTAGGTATGGGGGCATTGGCAAAACAACTTTGGCTACCAAAATTTAC…
CNL-G1	CA06g01350	CaNBARC204		ATGGCTTGGTCATTTGGCAACATGAAAGATTTCCATGGATTGATGGTGAATGGTTGCGTTGAGCACGAGATTGTTCTATATGTCTCGCCTCAGTTTCAACTCATGGCTGAGAGAGTTGGAATCTTCTTTTGGAATAGTCGAACTTATGGAGATTCTCGACTCTTCAAGCTAGCACATCTAAGTATGAAGATTATTCCAATTGAACTGGAGGTCATGCAAATATGTTATACAAATTTGAAACCTTCAACTTCAGCAGAAGTTGGACGTTTCATTAAGAATCTCCTGGAAATCTCTCCAGACATTCTTAGAGAGTATCTGATACATCTACAAGAGCACATGGTAAATGTCATTACCGTTACAACTCCAGGGGCTCGAAACATTCATGTCATGATAGAGTTC…
CNL-G9	CA07g01750	CaNBARC205		TTAAGTTGTCAAAGATTGCTTTTTAATGCTCTCGTTTGTGTTCTTGCACTTGGGATTCATTTGATTCTTCTTCTTGTTAACAAGATTTGAAGAATAGGGAGGTTGAATGGCTTTTGCTGCTGTGACAGTTTGCTTACAGACCCTTGATCAGACTTTTAGTTCCAACCCTTTTCTGAATCTTGATAAGGATGAACACTGTCAATTTCTTTCTGAAAAACTTGGTATTTTCAAGAGATTTCTCGAGGATTGGACAAATAAATGTGATGATCTTGGAAAGGTGGAAGATTTGGAGAGACGGATTCGAGATGTGTCTTATAGAGCACAAGATTATGTTGAGGAATTGGCTTTCTTTAGTTGGAAAGACATGGACCTATTGAAGTGTTACGATAGGGTGTATAG…
CNL-G13	CA00g82230	CaNBARC206		CCATCGTTGAAGATGCCTCTGCCGACAGTGGTCCCAAAGATGGACCCCCACCCACGAGGAGCATCGTGGAAAAAGAAGACGTTCCAACCACGTCTTCAAAGCAAGTGGATTGATGTGATATCTCCACTGACGTAAGGGATGACGCACAATCCCACTATCCTTCGCAAGACCCTTCCTCTATATAAGGAAGTTCATTTCATTTGGAGAGAACACGGGGGACTCTAGATCGACGACAAGACTCTACGTCAAGGGATTACCCCAAAATTTGCTACCGATGTAAAATTAACTTTGATTTGGAATAGCAAAGTACAAGACATTGTTTGGCCAACAAAAATCTATTGCAATTCTCTCTCTCTCTCAAGAAAGTAGATCATGGCTGGAGTGGTCTTGCAGGTTCCT…
CNL-G2	CA07g00830	CaNBARC207		TTCTTTAACCTCAATTCATTCACAAAGATGTTCCCATACAAAGAATGGGTATCATGTTATCTATAATACCATTGACCTCTTGCATCTTACAGCTTTCAGGTCATAATCGCAAAGGCATACGTGAATATAGTAGATATGGCTCATGCAAGTGTGGCTTGTCTTATGAGAACAATAGAATCGCTATTGACATCCAATTCACCAATGCAATCTATAACCTGTGATCACAGTGAAGACTTTTCTGCTCTTCATGAAAAAGATTAGTTCCCTGGAAGTATTTCTCAAGAACTTTGAGAAAAACAATGTTTCTGGGGAAATGACGGATTTTGAAGTAGAGGTAAAAGAAGTTGCAAGTTCTGTTGAATACACAATTCAACTGAGACTAACAGAAACTATAATGGA…
CNL-G1	CA06g00660	CaNBARC209		TTTTAAAGGGAAAGAATTGCATGTGATCGGATGAATTGACATGACCACTACATGTTTTGATCTTGCAAAGAGAGGCTAAATGCCTAAGTTTTCTTCAGATTTCAAATTGGTGACTTTATTGTGATGTTATGAATCTTGGGTGGTCATGTGCATGTTTTGAATATGATGGGCTATGAATTTGATATGATATTGACTTGCAATTTAGGATATGACGATACCCGGTGATTACATGCCCTTAATAGAAAAGTATTGATCATTATGAAAGTATGAACATGTTTAAAGAACTAAAAGTTGGGCTTAAGAGAGGTTACTCGAAGAAAATGTTTGAGTGTAAGGGCTCATCGCTGAAAACCATAGTTGCCGATGCGGGTCTTATGATATTGTATCCTATATGAGAGG…
CNL-G2	CA07g21620	CaNBARC21		GTGCCAATTTAGGTGTCAATGCGAAGACTAATAAATTACAAGATCAAAACTATTTTAGAAATTGTGAGTAGCAAAGAGCAATAAAATAACCTAATCTTATTTAGTTTACGCTTGCCTTTTTTGCCAATCTGTGTGTCACATTATCTATAAAACCATTGACCTTTTGCAACCTGCAGCTTTCAGGTCATAATCGTAAAGGCATACGTGAATATAGTAGATATGGCTCATGCAAGTGTGGCTTCTCTTACGAGAACAATAGAATCGCTCTTGACATCCAATTCACCAATGCAATCTCTAACCTGTGATCACCGAGAAGAAATTAGTGATCTTCATGCAAAAATTAGTACCCTGGAAGTAGTTGTCAAGAACTATGAGAAAAACAATGTTTGTGGGGAAATG…
CNL-G3	CA11g03990	CaNBARC212		GTAAAATGAATGTGGAGTAGTTAGATGACAGATTGAGAACAATAGTTTCAGTTTACAGAATTTTCATAACAAAGAGAAATACAAAATAGAAGAAAGAGAAACCTCATTGCAGTTTTCCCAAGTACTTTGTTCAATTCATCAACAGTTGCTTTTATCAAAGAATCTGCAGAAAGAAGAAGAGATATTTCTACATGTCTTCAAGCATATCACATCCCCTTGAAGCACTGCAGTATATTGAAAAGCAATTGGTGTCTCGAGGCGATGCTCATCTCATCCAAACTCTGCTAAGAATCGAAAAAGAATTTAATTCATCCTGTAGTGTATTTGAAGATGAACATCTTTCACAGTTTCATCTTTATCTAGACACTTTGCAGCTGGTTGAAGAGAAATGTGGTTGAT…
CNL-G3	CA04g05650	CaNBARC213		GGTCTGTTCTGTAATTCGGACAAAGTTCACACAAAGCTGGAAAAAGGAAGAGAAGAAATATTTTCAATAAAGATTTGAAGTATATGAATCTTCTAATATTAACTTAACACTAAAACTTTTGGCTTAGCCCTTTCATCTACTTGTAAAGAACAAAATGGATACAATAAGAAATAATGGAGTATTTGCTGTTTAGCTGGTTATGGAAGCAGCAAAAGGCATGAATGTGTCTGTGTCGAACTATATATTAAGATAAGATTTATCACTTGGCAGGAAATTGAAAGACGGCCATGGAGTGTAGCCAGGTAAGAGATTTAATGAAGTTAGTGAAGGCCTGGAGTAAAAATAAATGGACGTTTAATCAATTGGAAGATGCTATAAATAATCTAGATCATGTAGCTA…
CNL-G4	CA05g14070	CaNBARC214		GATATACATGGCTGTAGCAGAGCTGTTTCTTTCAGCATTCCTCACTGTGCTGTTTGAGAAATTAGCTTCAGGGGAGCTTTTGAACTTTGCAAGAAAAGAAGGAATCCATTTTCAGCTGAAGAAATGGAGTAGAACATTGTCCAAGATTCTGGCAGCACTTGCTGATGCTGAGGAGAAGCAAATCAGTGATAGAGCTGTGAAGTTGTGGCTTGAAGATCTTAGGGACTTGGCTTATGACTTGGATGATGTTCTTGATGACCTTTCCACTGAGATATTGTGGCGCAAAATGATGGCAGAATTTAATTCCAAGAAAAGTAAGGTACAGAAATTGCTGATCCCTACTTGCTGTACCAATTTGACACCTCGTACTGTGAAGTTCAACCATAGTTTAGAGTCCAA…
CNL-G9	CA11g04520	CaNBARC215		GATGAAAAGAATAACAAGAGTATTGAGAGGTTCCGTAAACAACCCAAACAGAGTTTTTTTTTTGACATATTGACTTGATGGCAGCTTATAGTTCTGTTATTTCTCTTCTTCAAACTCTTGAACAACGAAATCCACAACTCTTTCATTGTCAAACTACTGAAATGTTCGATTTTCTTCGTGCTACTGCAGAATATTTTCGAAAAGTTCTTGAACAAGCAAGCAAGATCAGGCCGTCTAACACGGAAAAAATCAAGTCTTTAGAGGAAATAATAAGGATTGCTGCTAATAATGCAAAAGATGTAGTTGACCTGAAGATATTTCATATCATCAAAGACACAAGCGCAATGAAAAAATCAATGCAACGTGAGGATTTGCTACAAGTTGTTGAAAAAATGGATG…
CNL-G9	CA05g02470	CaNBARC216		CTACAAGAATAAAAGATATTTTGGTACACTATAATTTATACATAGCTTTAGTCTAAAATCACAAGATTCAAAAGTTTCTTTATTTTTAAATTTCACGCTAAATTAAAATGAGACAAACAAAATAAAACTGAGGGAGAAATATACACCATGATAATAAAAGGCAAGAAAAGGACCCATAAGGGAGATACTTGTACTCTCCCATACTTCATGATGAGTACTGTTTGTGCTGTTCTATCAAGTCAACTATGTTTGCTAGCTCAACAAAATAAAACTGAGGAAAAAATTAGAGTTGCTGCTAGTGAGACAGAAGATGTTATTGAAATGAAGATTTCTCAAATCATCAAAGGCGTAAGCTGGACATTAGGAATTTTACAACACGAGGATTTGCTACCAATTGCT…
CNL-G7	CA05g01210	CaNBARC217		GTAGCCTGTTGCATGAAATATCCAAGGTTAAAATTGGAAACAAAAAAAATATCCAAATTTGTCAAAGCTGAAAAAGTCCTCTTTGTTGATGCAAAGAAACTTCCAGTTTGTAATGTAAGTTTTTCATCTTTCCACAAAAATCCTTTCATTTCACTGTGAATCGTAAACCAAGAGCCAACCTTTCCTTTATGGATCTTGTTAAAGAATCTGCAACTTTCCCTTCCATCACCTCAGATACAGATGTCGTAGCTGATATGCTTTTACTCAAATTGTATTCTGTTGTTGACATCGCGAAGACTTTCAATATGCATTCTGCGCTAAGAGAAGTAGAGCACTTTGTTAGACAAAGAGAAGGCAATTGCTGTTTCCGTAAGAAGGATGCTGAGATGCTAAAGCTAA…
CNL-G7	CA05g01220	CaNBARC219		CATATTGTTGCTTCTTCCTAGCTAGACTTTGTTTCAAATCTTGAAAGACAATATGGCAGCAGCATCTTTTCTCTTCAATATTGCAAACTCCATCTTAGGGAAATTAGGATCACTTGCTCTTCAAGAATTCTACTTAATATGGGGTGTTAAAAATGAGCTCAACAAGCTCAAGAAAACTTTAGTCACCATCAGAGATGTACTCCTGGATGCTGAGGAACAACAGGCCAAGAATCATGAGTTAACCAATTGGCTTGAAGAACTCAAAGATGTTCTTTATGATGCTGATGATTTTCTTGATGAAGTTCAGACTTATCATGTGCTGCAACAAAGTCAAAGAGTGAAACAAAAGGTTTGGTTTGCTGTATTCTCACCTTTTAAGTTGTTTGTTTTTCGATATCG…
CNL-G9	CA09g10460	CaNBARC22		TGATTACAGAATACATATATCGTGGTAGACTCATCGTTTGGTTTATGTAATTTCTAAGGAAGAAGAAATGGCTTATGCTGCTCTGACTTCTGCTGTATGCTCGCTTGATCTATTCCTGAAATGCGATCATCCCTTACTGAATAATCTTCGGAGGAAAGAGGAGATCTTATCACTATGCAAAAGAATTATTGCTTTTCAAGAGTTCTTGACGGATTATGAAAAGATAAAGCATAGACATGAAGGGCTGAAATTGTTGGAAGGAAAGATCAACGAGAAAACATATCAAGTTGAAGATATTGTTGACTCAAAGCTGAGAAAATATTTCCTGGCTAAAAATGCAAACTGCCGAAGAAAGGCCTACTCAGTACTATTCAGGAGATTGCAAGTAGCAGTTGAAGA…
CNL-G9	CA07g01770	CaNBARC220		TCGCTTTGAATCCCTTATTTAGTGTCCCGTGAAAACAAGATTTGAAGAATAGGGAGGTTGAATGGCTTTTGCTGCTGTGACAGTTTGCTTGCAGACCCTTGATCAGACTTTTAGTTCCAACCCTTTCTGAATCTTGATAAAGATGAACACTGTCAATTTCTTTCTGAAAAACTTGGTATTTTCCAGAGATTTCTCGAGGATTCAACAAATAAGTGAGATGATGTTGAAACGGTGGAAGATTTGGAGAGACGGATTCGGGATGTGTCTTATAGAGCACAAGATTATGTTGAGGAATTGGCTTTCTTTAGTTGGAAAGACATGGACCTATTGGAGTGTTACGAAAGGGTGTATAGCACCAAAGGATACTTGTCCCAAATCGTAGACGAAATTAAGTTGATT…
CNL-G12	CA09g14670	CaNBARC221		GGAAGAATAGTATGTGAGAATTGGAGGAAATGACAGAAAGTTCAGAGACATATTCTGCTTTCTTCTCTGTGCAGAAACTCCCTATTGCATGATATACATACTAATGGCTTATGCTGCTATTACTTCTCTTATGATCACAATTCAACAGTTAACACGAAAACTCTATTTTACATCATATACATACTACGATAAGATTCAATCTTTGAGAACTATAATGGAGAAATCCTACAATATAAAAGGGGATATTGAGGACTTGACAAGATTGGAAGCTGAAATCATAGAGCTAGCATGCATCACAGAAGATATGATTGACTCGCAATCAAGAAAATTTTACTTAGTGTAAAACCAAATTTCACGAAGAATAGCTGTTTGGAAACTTAATTTCCTCTTGAAACGAGC…
CNL-G10	CA10g20820	CaNBARC223		CCCCTTCCATATGAAGAATCAAGCGAACATAAAGCAGCAACATAACTCGAACAAATAAAACACAACCATTAGCTAACTATGAACAAGAAGAGTAGCTAAGTTACCATGGGAGTCAGCACTATGAGTATCGGAGAGGAGAGTAGAAACCGACATGGCCCCCTTTTCACTAAGGAAGAAATGTTGATTTCAAAACCGGTAAGCGAGAACACTAGAAAAGGTGCATCAAATGACTAATACTCAAGGGATGTTTGCTTGCTCACTTAGCATACAAAATGGCATTACCACATAAGGCTAACACGTGAACTATCGCCACATAAAGCTAGTAAAATTTGATGAGATAAAGTCGATGATATACGTAAATATTAAAGTGATATATTCATAGTGGTTTACTATATGCAA…
CNL-G1	CA00g30030	CaNBARC224		GCCCTCCGCTATAGCTATGTTAAGTACTGTGGCTTTGAAAAGTTTATAGGAGTATAACATTTGGTTTTTTTGCAGGTGTCGTTTTCTGCTCTTCGTGAGGACGTTATCAATGTTCTGGATTTCATGGAGAGGTTAAAGAATGAAGAGGATCAAAAAACTGTTGATGTGGATCTTATTGAAAAGCTGAAATTAAAGCTGAAATTTGTTTGTACATATGTCCAGCTTTCTTATTCCGATTTGGATCAGTTTGAATATATAATGACTGCTTTAAGACACGAAGTTAAAGATCTGCTTCGATCACTTTTGGATGATGTTGACACCAACATCGAGTGTAAATACAACATGAATCATGCCCTTCTTAGCTTCTCCAATAATATGGAAGACTGTATCAGCTCATGT…
CNL-G11	CA03g00990	CaNBARC228		GTTTATGGAATAAGTCTAAAGCTCATCTTTCTTTTTGTCTTACTTTTCTTGCAATCACAAATAAAATATGAAGAGGCATAATTTTATTGATAAACAATGTATGTACAATTCTGTTTGTTTCCCTTGTACTTTTGAAGCGCGGGATGATTTGGAGTTTTGGACCTCCTTCCGATATATTTGATCATGAAGACCATCAGACAGTCTTTGAGAATGCAGTATATATTTGATGCCTTGATATCATTTTGTAAATATCTAGGAGTATATGAGATATTCGAGATGCCCTTTCAAGGAAATTGCTCATATAGGTGTGCTAAGGTTTACATTAGAGTAATCTTCAAGAACATTCAACTTAAATTGAACTCTACAAATATTTTAATATTTAGACGAAGGAGATTCAAT…
CNL-G1	CA00g87620	CaNBARC229		GAAGATAAAGCATGTAACAAGTATCCGATAATGTTGGATGAAGTATTAGGTCAGACAGATAAAGCACGTGTTAGTTGCCTGTATAGAGTAAATATTGCATGGTATATATGTTCGCTATGAAAATTTTGATATAATATTTGGTCGTTTGATAGGTGTCATTTTCTGCTCTACGCAAGGACGTTGTCAACGTTCTGGATTTCATGGAGAGGTTAAAGAATGAAGAAGATCAAAATGTTGTTGACATGGCCGATCAAATTGAAAAGCTGAAATTTGAGCTGGCATTTATTTGTACGTACGTCCAGCTTTCTTATTCTGATTTGAAAGAGTTTGAAGATACAACGACTGGCAAAAGACAAGAGGTTGAAAATCTGCTTCGACCAATTTTGAACAATGTTGGCA…
CNL-G1	CA00g87620	CaNBARC229		GAAGATAAAGCATGTAACAAGTATCCGATAATGTTGGATGAAGTATTAGGTCAGACAGATAAAGCACGTGTTAGTTGCCTGTATAGAGTAAATATTGCATGGTATATATGTTCGCTATGAAAATTTTGATATAATATTTGGTCGTTTGATAGGTGTCATTTTCTGCTCTACGCAAGGACGTTGTCAACGTTCTGGATTTCATGGAGAGGTTAAAGAATGAAGAAGATCAAAATGTTGTTGACATGGCCGATCAAATTGAAAAGCTGAAATTTGAGCTGGCATTTATTTGTACGTACGTCCAGCTTTCTTATTCTGATTTGAAAGAGTTTGAAGATACAACGACTGGCAAAAGACAAGAGGTTGAAAATCTGCTTCGACCAATTTTGAACAATGTTGGCA…
CNL-G2	CA00g73710	CaNBARC23		CACCGTTTTAGCCTTGATTGAAACGTTTATAACATCATTGATCCCCTCTCGCAACTTGCAGCTTTCAGGTCATAATTGGAACACAATCGATATGGCTTATGCTAGTGTTGCTTCTCTTATAGGAACAATACAATCGGTCATAATATCCAATTCGCCCGCGCAAGTTAATCTAATTTGTGGGCACAGAGAAAAAATTGTCACGCTTCATGAAAAAGTTAGTTCTTTAGGAGTATTTCTCAAGAACTTTGAGAAAAACAATGTTTCTGGGGAAATGACGGATTTAGAGGTAGAGGTAAAAGAAGTTGTGAATGCTGTCGAGCACACATTTCAACTGAGACTAACAGATATTGAAACGGCAAAAAATATAAGCCAGAATAAAAGGGCACGTCAAAAGTTTCG…
CNL-G2	CA09g17630	CaNBARC230		TTGCCAATCTGCATATCACGTGATCTATAATACCATTGACTTCTTGCATCTTGCAGCTTTCAGGTCATAATCGCAAAGCCAAACGTGAATACATTTGATATGGCTCATGCAATTGTGGTGTCTCTTATGAGAACAATCGAATCGCTCTTGACATCCAATTCACCAATGCAATCTCTAACCTATGATCACAGAGATGAAATTTGCGCTCTTCATGGAAAGATTAGTTCCCTGGAAGTAGTTGCCAAGAACTTAGAGAAAAACAATGTTCCGGGAGAAATGGCGGATTTGGAAGTACAGATAAAAGAAGTTGCAAATGTTGTTGAACAAACAATTCAACTAAGAGTGACTGAAGTTGTATTGGAAAATGATGTAAAGGCACAAGAGAGGCTTTCTGATAGC…
CNL-G2	CA09g17680	CaNBARC232		AGTTTTTAGGGGAAATGTAGTTGATGACTTAAGTAGCAGGTGAAAGATATCACTATGGACTCTTTTAGGGGATTTGCAGAGAGTTTTAGTAGATTTTCAATTATTTTTTAGAAATGAAAGTAGCAGTTTAGAAAAAAAAAAAATTATATTGTTCAGTACTTCAGGTATTTTAATTTTTCTATAAAACTTAACAATTAAAAAATAGGAAAACTTAAAGCAAAAGAAAATTTGAATTATAAAAAAAGCTGTAAAAATTAAAAATAAATACTAACTAAATCTAACCTAATTAACTAATTTGACATAAAAAAACTACATGTGTCAATTTTAAGGACTGTCACTTGCCTTAGTGTAGAGGCTTTGTCCTTCTCCTTTTAATAATATAAAGATACTAATTATTTT…
CNL-G3	CA11g08400	CaNBARC233		GCCAAGGAGTGTCGCGATGTGATATATGCCATAAATCTTGTGAAGGACCGGTATTTGTATAGTTGGAAGATTAATCAATTGAATCATCTAAGTCAGGTAGCTGTATTTCTCGAGGAACTGGAGATGTGTTACCCTGAGAATGGGATATCAACACAACTTAGGCCCCTATTTCTAGAAGCTCACACTGGCTTGTCTGAGATATGTTCGGACAAGAAGCTGCTGAAAATATTTAAACTGAAGAACATTGTTGAGCGACTCAAAGCTTCAAAGCCATCAAGATCAACTAGACAAATGATTTCAGAGGTGCTGAAAATAATTAAACCCGAAAATATTGCTGAACGAGTCAAAGCTTCAAAGCCATCAAGATCATCTAGCCAAATTACTATGGAGATGGTGGGG…
CNL-G1	CA05g18830	CaNBARC235		CTTCTTAAGTGTTAATATATAGTGAAGGATTCCTTTTTTTATGGTGTTATGTGTGTATATATAGGAATGAAGTGAGCAGATTTTTTTTTTCTCAAGTGCCTTTCTCCTCTTTCTTCTAAGTTTTTGGTTTGTCCCACTATTCTTTTTTTTTTTTTTTTTTCCAAGACCCTGTTTTCTGTCCCCGTGAGTGTGTTTGGGAAGTTGAGGGGTTGAGAAAAGATGGGGTGGTTGGGGTAGTTTAGGATAAGTTTTTTGTTTTTTTTTTTCTTTTAATAATAAATTAAAATATATATAAAATAAATAATATCAATAAAACTAAAAGAATATTATCTAATTAATTTAAAAGGAAAATATATTTTTGAATTTTTTCGTATTATTAAAAAAATAAAAGTAAAAAAT…
CNL-G4	CA11g17230	CaNBARC236		CTTTACACTTTCCAACATTTTATCTTCTCAAAACTCTTAAAATCATTTTTTGTTTGTAGATTTCAGAAATGGATATTGGCTTAGCAGTTGGTGGTGCATTTCTCTCTTCAGCTTTGAATGTTCTCTTTGATAGGCTTGCTCCTCAGGGCGAGCTTCTCAAGATGTTTCAGAAGAATAAGCATGATGTTCGACTCTTAAAGAAGCTGAAAATGACTTTGGTTGGCCTTCAGGCTGTGTTAAGTGACGCAGAGAATAAGCAGGCATCAAATCGACACGTGAGCCAGTGGCTTAATGAACTTCGAGATGCTGTGGACGGCGCTGAAAACTTAATGGAACAAGTCAACTATGAGGCTTTAAGGCTTAAGGTGGAAGGTCAACTTCGAAATCTTGCAGAAACAA…
CNL-G5	Not determined	CaNBARC237		GATGTCATCGAGCTATAATACTACTGTTTGCGTCTATTTGTAGAAGTATAATCATATTATTAAGTATAGAAGTTTATCCTTGACACATTGAAAAACTAGCCTCAAAATCATCAGGATGGTTGATGCAGTCGTGTCCTATGCAGTTCAAAAACTGGGGGATTTCCTCATAGAGGAAGTTTCCCTGCGCCAAAGTCTCAGAGAGAACGTTCATTGGCTGAGAAATGAACTGTCTTTCATGCAAGCTTTCCTCAAAGATGCTGAAAAAAAGCAAGCAGAAGATCACCTGGTGCAGCAATGGGTATTTGAAGTCACTTCTGTTGCTAATGAAGCTGTGGCCATCTTAGAAGCATACAGTTTGGATGCGGCAAAAGATGGTGATCATGCTGCAGGATTTGTTGA…
CNL-G1	CA00g87530	CaNBARC239		AAAATTGTGTTCAGGGTAAGAGGACTCCTGGGAAATTGAAATATGTCATAGCAACTTTGATTATAGTTCGAAATGATATCAGATGGTTATCTCAAAAGAATATAGTATATATTGCAGATTATTGTTTCCACTTGAGAGTATGATTAATGGCAGACAAGTGAGGCCATTGCTTTATGCTTTTTCTTTATAAACTTTATTCGAAATACTATGCATCATTTTCTACCTAACATCAGTGATTTGTTCTCTCTTTATCTTCTAATTTTCAGCTTTTCATTATTCAAGCTAATAGTTTTCTCGAGAGTACACAAAAACACCGAGGAACAAAGCAACTATATCTGAATTTTCATCAAGTGATAAAGGTTAATCTCTGATAAACTTAGTTTGTTTAGTTTTGGTAGT…
CNL-G2	CA09g16090	CaNBARC24		AAATCACCTACTCTTAGTAAATCTGCCTATCTTGTTATTTGTAATACCATTGACCTGTTGCTACCTTGTAGGTTTCAGGTCATAGTCACAAAGGACAAAAACGAGATACAGTAGATATGGCTCATGCAAGTGTTGCTTCTCTAACGAGAACAATAGAATCGCTCTTGACATCCAATTCGCCGATGCAATCTCTAACCTGTGATCACAGAAAAGAATTTCGTGCTCTTCATGAAAAGATTAGTTCCCTGGAAGTAGTTGTCAAGAACTTTGAGAAAAACAATGTTTCTGGGCAAATTACAGATTTGGAAGTAGAGGTAAAAGAAGTTGCAAATATTGCTGAACACACAATTCAACTAAGAGTAACTGAAGTTGTATTGGCAAATGATGAAAAGACACGTG…
CNL-G4	CA11g19350	CaNBARC240		CCTCCTTGCCACACACACAAGTACCCTTCCTCTCTTGCCTCAATTATTGAATTTAGAAAGTAATGAATAGTATAAAGCAGACTCTATTATGAAGTCTTTGTCTTCTTGTTTGATGAAAAGTCAAACTTTTGGTAAGTTAATAGCAGCAAACATTATTGTACCAATTACAAGTAAGAAAACTCACTGATCATTCTTGTTTGCAAATTACTCTTAGCATTCAACAGGTAAAATATAGTTGTTAATATTTGATTTGAAGATAGAAACATTTATATTCTCATAATTCTTAAAATCATTTTTGTGGTTCCTTGTTTTGCTTTGTAGATTTCAGAAATGGAGATTGGCTTAGCAGTTGGTGGTGTATTTCTCTCTTCAGCTTTGAATGTTCTCTTTGATAGGCTT…
CNL-G2	CA09g16310	CaNBARC242		CTAGTTATTTTTAATACCACTGACAACCTGCATCTTTCAGGTCATAGCCCCAAAGAAAAGAAACGAGAATACAGTAGATATGGCTCATGCAAGTGTGGCTTCTCTTATGAGAACAATAGAATCACTATTGACATCCAATTCGCCGATGCAATCTCTAATCTGTGATCACAGAGAAGAACTTTGCGCTCTTCATGAAAAAGTTAATTACCTGGAAGTATTTGTCAAGAACTTTGAGAAAAACAATGTTTCTGGAGAAATGACGGATTTTGAAGTAGAGGTAAAAGAAGTTGCACATGCTGTTGAATACACAATTCAACTGAGACTAACAGAAACTGTACTGGGAGAAAATAAAAGCATCATAGGAATCATTGGCTCAAGATTTTTCAAAGGAATCTTGAA…
CNL-NG	CA02g10750	CaNBARC245		ACCCCGTTTGATCTTAATTCCTCCTTTACCTTTGTGTATTGTTGACTTGATATTTTCTTGGAGTATTTATTTTTTTGGCTATGATTTCACTCATTAATTCCTAGCTCTTTCTTTCCACTCTGGTATTCAACTATCGAGTTTCATCTCCAGTAACAATATTCAACTTGGCCATTATATTGTGCCAACAATTAAGAGGCATTCAGATCACACACTAACTTGAACCAAGATGCTACCTACAACAGTTGAGTTGTCATCAAAGTCGATGGTGGTCATTGAGGAAGAGGAACAAGTGCTGATGGATAAAATTCTTGGAGATACAGATCAGCTGGGCGTTATCGCGATTGTTGGCATGTCTGGACTTGGTAAGACAACTCTAGCGAAAAAGTTATATCACCATGA…
CNL-G5	CA05g05720	CaNBARC249		GGAGATGAGTTGTGTCTAACTCGTCTAGATGTGCATACTCAAAGTTATAGTGTTTTTTAACTTGCCAGCTGATGCAGGTGTGTCATTTGCAATTCAAAAGCTGGGCGATTTCCTCATACGAGAAGTTGCCCTGCGCAGAAGTCTGAGAGATAACGTGCAATGGCTGCGAAATGAGCTGTTCTTCATGCAATCTTTCCTTAAAGATGCAGAAGAAAATCAAAATGAAGATGAAAGAGTCCAACAGTGGGCGTTTGAAATCAACTCTGTTGCTAATGATGCTATCGCTGTACTGGAGACTTATAGCTCCGTGGCAGGAGAAGGTAGCGACCATGTATTTGCTAGTCGTCTTAAGTCTTGTGCTTGCATCTGTAGGAAGGATACCCAACTCTATAATGTCAG…
CNL-G3	CA11g02030	CaNBARC250		AGGTGAGGGAATGCATTCATTCCAATATAAGTAATAATAATACTATTTTGATATGCATATTTTAAAGTTATTACTTGCAGGATTTATCAAGAAATCAACGAGTAGAGAAAACTGAAAAGGTGGAAAGTAGATGGCCTAGGAGTGTTGGGGTGTGATAGTTGCCATAAACCTTGTGAAAGGCAATCATTTAGATAGTTCGACGAACAATGAACTGCATAATGCTGCGGAGCAACTAGCATTTGTAGTTGTATCTCTCGTGGCTCTGGAGGCTGCTCACCCTGAGAATGAGATATCTGCACAACTCAGGGACATATTTATAGAAACTCGTGCTGTTATTTTCGAGATATGTTCTCACATGAATAATCAAGCTGGCTCGACAAGTGGCTTCATCATCGTGAT…
TNL	CA06g14840	CaNBARC251		GGTTGAAGGCTTTGAAGAGCTCTCATGTTGTGTAGTAGATTATGCTAAAGGCTTACCCTTAGCTCTAGAGGTCTTGGGTTCTTTTCTCTACAAACAAGGTACAGAAGAGCACATAAATGCCTTATATAGAGACAAAGATTTCAGGGATGGGAAGATTGTTAGGTTACTCAGCTTAAGTCTAGATGCATTGGGCGATGAATACAAGAATATGTTTCTTCATATTGCATGCTTCCTTAGAGGAAAAAAGAAAGAACATGTGATTACTGTACTGGCTAGACTTGGCTTCAAGTCTGTAAATGGATTAGATGTCCTTAAAAGATCATTTTTGTATATCTCAGAAGGAAAAGTTGAGATGCATGATTCGATAGCCCAAATAGGTCAGCAGATGGCTCGTGATGC…
CNL-G9	CA10g20620	CaNBARC253		GTACTATGAGCTTGCCCGATCGTAATACAACTTGAAAATCTAAAAACGGACGTCGGGAAGGTTGAAAAGTTGTATCCCGAAGATTGCCAGCTAAAATGACTCTAAGTCCTCATTACACTTAGAAAATTTTCAAGTTTTTAAGTCTACGAGCACTCTATTAAAGGCTAATTCATGCACGACTTTGATCTTGTGAAGGGTAAAATCTTTGTGTTACCTCTTCCGTTATCGTACTAGGTGATGGCAGCTTACGCAGCTATAATTTCTCTTCTTCAAACACTTGAGCAATTTCAGGAGAGTCACTCCGTACTCATTCAAGGTCAAACTGCTAAAACACTAGAATCCCTTCATTATACTGCTGTATATTTTCGAAATTTTGTCGAAGAAGCTAGCAAGAGTAGA…
CNL-G9	CA05g02520	CaNBARC255		TTTCTGGCATCCTATTGGCATTGACTTAGTTTTTTTTAGTAACTCAAATATTTTATTGATAAACACTAACATGGCAGCCCTGCTCTGTGAAAACATACGTGTCTCTTTTTTTCACAAAGGAGGTATTTTAGAATTTAGAATACCTCACAAAAACATAAGTGCTAATTGTTCTGTTCAAAAATTATTTATTTCCAATTCATCTTCATTTGACTTGATGGCAGCTTATACTGCTGTAATTTCTGTTCTTCGAACTCTTGACCAACAGAATATTCAAGAACTCTTTCATAGTCACACTGCTGAAATGCTTGATTTTTTTCGTGCTACTACTGAATATTTCCAAGAAGTTCTTGAAAAAACTAGAAATAAGAATGGGGTTAACCCTGAAAAACTCAAATCTTT…
CNL-G6	CA03g03790	CaNBARC258		GTATTACAAGTCAAAACCTCTGGGAAAGGTTGTGCAATTTTTCATAACACAAGCATTAACATAGATTCAAAAAGTAGATATTATTGATCTTAATGAAACTAATATCGTAAGATTTTGTGAACTTGCAGGAATTTTCTACTTTATCTGCGGAAGATGGCTCAAAATGAAAACAAGGAAATGTTAGATCACCTAAGAAGGATCAAGATCGTAGGTGATCTAGATAGCTTAGATATTGATCAAATTGAGAAACTTGAAATGGATCTAAGATTGTTGAGAACCTTTGTAAAGTATCATCATGTTCTTTTGCCTGATTCCACAGTCATACTCACAAAGACTGCAAATCTGATTTTGAAAATGCTTCACCAGGATTTTAATTTAATTCCATATGAATGTACAACT…
CNL-G7	CA05g01170	CaNBARC259		GTTATCCCATTTGAATCACAATATGGAGATAGCTTTCACTGCACATGATATTCTTGAGAGGATAACCTCGAAACGAGTTTGTGAAATGGCCTTGAGATGGAATTTACAAGGTCATCTCGACGAAATGCAGCTGCATCTGAAGTCAGCAATGCAAGAAAGCTTTCATGATCAGAACGGGGCGGTGGAGTTGCTAAGGAATGCACTTTCCAAAGCTGATAAGATCTTTGATGAACTTGAAGTTCACACTTTGCAAAGCCAAATGCAGCCTCTTCGACGACTTGAATTATCGAAGGTGCGGAATTTCTTCTGTAGCGTAGAAGTTCTTGCTTTTAGAGTTCAGATAGGTTCAAGAATCAGAAATCTGAACAGTAGATTAGTCGAACTACAAATCCATTGGAT…
CNL-G2	CA09g17560	CaNBARC26		AGTGTTCAAACATACCCTTTGACGGAAAAAAGATTTGAGTTTGAGCCTTGAATCTTGAACTCTATGAGTTCATGCTTCTAAGAATATTTGGTTGGAAGAAAATGAGGGTCTTTGGGGTTATAAAATGGGTTGGGGAATTTACATGGGGTGAAAGGACAAGTTTACCCCTAATTTAATAAGAGGAAAATTGGCTTTTACAGTCGGAGAGGTATGCTCCGCGCCGCGCAGCCCAACGCCGAGGCAAACCTGTGATCTCCTGGCTTGAGCTCCGCCCTGTGCTGCCCAATGCTCAGCTGGGATGCTTCATCACAAAAATGTCCATAACTTTTTGCTTGGAAAGAAGACACAAAAACCTTTAATTTGGTAGGTAGTAGGCCACCTAACTCGTTATATACTAGG…
CNL-NG	CA12g03500	CaNBARC262		CAAATTGCTGGCCACGTTAAATAGGTTCAAAGTCAACTTATAGCACATGAATATAAAAAGGAGAAAATAATCCAAAGTCCCACCAGTAACACTATATTTTAGTAGTAACTTGTAGTAAAATACTCATTTGTTAAGCTTGCAAATTGCAATAATCATTTGCAAAAACGAGCTAACCAAAGACTACTTCAAAGTTTAATCAGCATAAATTGATCACCAAATAGTCCATTAATTATACCATCATCTTGCATACATTTACTAAAGAAACTAGTAATAATACATACTTCTAGTGCAAAAAAATGGCAGAATGTGCTGTTAATTTTCTGGTGCATAAACTTTCAGCTTTTCTCCATGGTGGATTGAAGTTTCTTGAAAATTTTCGAGAAGAATTAGTGTATATCA…
CNL-G6	CA07g05750	CaNBARC265		GTTGCCTGTCAATACAAGTGAGTTATGCACTACAAGACAAATCTTGAGAATTTTGTGAAATTTCCTATAATCGAAATGGTACAGATGCTGTATAATCTTTCACAAGCATTAACATAGCTCCCAACCGTAGATACATAAGAAAGACAAAGAAAAATGCTGCTCTTCATGAAACTAATATTTCAGTGTTGGTGAACTTGCAGGAATTTTGTACTTTATCCGTGGTAGAATATGGCTCAAAATGTCATTGACGATATGTTAGATCACCTAAGAAGGATTAAGAATGGATGCCATCTGAATGTTGACAAGATTTATCAAATTGAGAAACTTGAAAGGCAGCTAAGATTTTTTAGAACCTATGTGTAGTACCATCATGTTCTTGTGCCTTATTCTGAAGTCATT…
CNL-G1	CA06g03420	CaNBARC268		CTATTAGAGTTCTTCAGAGCTTCTTTGATGTTGTTGGGTTCAATTTGAGATAAAAAAATAAATATATTCTTGGAGTTGGATCTAGTGTCTTACCAGAATGTAGAGGAGAGATAAGATTGCCGAGAGGATTTCTAGTTTTCTCTATCTTCTACCAGGGATTGCTTTTCTCCTGATAAACTTTTTATGTATCAGACCCTCAGAATTTGAAAGGAAAGAGAACTTGAAAGACGCCTTCAGTCATGGAAAATGAAGAAGAAAGAAAAAACAACTTTGTGGTAAGTCATTTTGGGTACACCCTTAAGAAACTATTCATTTCTAGCTGACAAACGTGTTTTTACTAACTATTCATTTGGCAGATGTCATATTCCGCTCTTTGCAAGGACGTTGTCAACGTTCTGC…
CNL-G2	CA00g76340	CaNBARC27		TCAGAGTGCAAAATCATCTGTAGTTGCATAACTGACCTGAACTTGAGACAGACTAATAAATCGCCTCATCTTGTTTAGTTTATGCCAGCATTTTTTGCCAATCTGTGTATGATGTTATTTATAATACCATTGACCTCTTGCATCTTGCAGCTTTCAGGTCATAATCGCAAAGGCATACGTGAATATAGTAGATATGGCTCATGCAAGTGTGGCTTCTCTTATGAGAACAATAGAATCGCTCTTGACATCCAAATCGCTGATGCAATCTCTAACCTGTGATTACAGAGCAGAAATCTGCGATCTTCATGAAAAGATTGGTTCCCTAGAAGTATTTCTCAAGAACTTTGAGAAAAACAATGTTTCTGGAGAAATGACAGATTTCGAAGTAGAGGTAAAAGA…
CNL-G2	CA07g01100	CaNBARC270		TAAATTCCTCAGATATCATTTAGCGTTTGCTTCACTGTTGCAGATTGCAGTGCAACTTGTTGGTCAGCAATTAAGTTAGCCTCTTTGTGGTAGCCATGATTAAGACTAATAAATTACCTGATCTTTTTTAGTTTATGCCTCACTTTTTGCAACTTTGCAAATCATGTTATCTGCAATACCATTGACCTCTTGCAACCTGCAACTTTCAGGTTATAATTGCAAAGGACAAAAAGAAGAATACAGTAGATATGGCTCATGCAAGTGTGGCTTCTGTTACGAGAACAATAGAATCTCTCTTGACATCCAATTCGCCGATGCGATCTCTATCCTGTGATCACGGAGAAGAATTTTGCACTCTTCGTGAAAAAGTTAGTTCCCTGGAAGTATTTGTCAAGAACT…
CNL-G1	CA05g17500	CaNBARC271		AAATTGTTTCCTGCTATATGATTTGTGCTTTTTTCTCGAGTTTCTTGTGTTCTTTTTTCTACTTCACTTCTGATAAATGTTTATTATCAGATCTTGACAGCTTGAAGGGAAAAACTGGTTTGGTTTGACTAGTGAAAGCTACATACATGGAAAGTGGAAAAGAAAATGAAGGAGAAAGAAAGGAAGCGGAAGCAAACAGTTCATCAGTATGAAATCCTACATTTACTTATATTTTTTCATTTTCACACAATTAGTTTAGTCTTGTAAGTATGTTCATTTTGTTATGGATATTAATCGTGTTGAGAAAAAAAGTTTCATGTAGTTTCCTAGGATGACTTCTCATTTTGAGTGGCTGAAGGTAGTCAATTGATATTGTACGTGCAGTAGACACGCATTCAC…
CNL-NG	CA03g04510	CaNBARC272		CGATCACCGACATAGTTTGCAACAACTAGTTTCCGCATGACGCCCATCCCAACAGCTACTGAAATTAATTTTTTGTACTACTCCATTTGTTATTGGCAGGAGATGAGGTGATTAGAGCAGACATGGAAGAGGTAAGTAGAAAAATGGTGAAACGCTGTGGAGGGCACCCAGTAGCCATCATCAAGCTGGCTCAAGTTTTGGCAGGCAGAGAGAGCCTGAATGAATGGAATACAGTGCATCAACACTTAATGTCAATTCTCAATGACAGTGTATTGCAGCAAATCTTAACTCCAAGCTTTGATGACTTGCCAGATCACCTTAAACTTTGTTTTCTTTACTTGGGACTTTGGCCTGAAGATTCAGTGATAGATGTGGAGAAATTATATCACTTTTGGATAG…
CNL-G10	CA01g33800	CaNBARC274		TTACTTATTCTTTTAGTTCTCAGAATATTTAGGCACGCTTTGGTCCTTAAGTTATTGATCAAAAGGGATTTTTATTCCTTTAATGAATCAATAAAATTCTAACGGACAGAGAATTATCAATAAATTATGAAAAGTAAAAATATGACAACAAATTGATAAAGTAAGGATGATTATAAAGAATTGCAAAAAAAATAAGTGAAAATTGTATTTTGTGCTCGTTAATGATCAGAAAGCCTGAAAACGTTAATTTTAAGCATGGAGAGTCAAATTAGGTGTGAACGCTACTTATTCTATTTGCCATCTGTTTTACTACTTTTTAATTTGCTCTAAAAATTCTGCTATAAATAATGAAGAAAAGATCAGTCATATATAATACTATAATAAAAAAACACATTTTTT…
CNL-G5	Not determined	CaNBARC275		CCACCTTTCATTAAAGTGAAGATGGTTGATGCTGCCTTTGTATCATTTGCAGTTCAAAAACTAGGGGATTTCCTCATACAGAAAGTTAACCTGCGTTTAAGTCTCAGAGAGGATGTGCAGTGGCTGCGAAATGAGTTGCTCTTCATGCAGTCTTTCCTCAACATGCAGTAAAAAAGCAAGTTGAAGATCAAAGAGTTCAACAATAGGTGTTTGAGATCAACTCTGTTGCTAATGATGCCGTTACTATACTCGAGAATTACAGATTCGAGGCTGGTAAAGGTGATGAAGATAGATTTCCTAGTTGTCTGAAGGCTTGCATTTGCATCTGCAGGAAGGAAACAACATTCTACAACGTCAGCAAGGAGATCCAATTACTCAAGCAGCGAATCATGGATATCT…
CNL-NG	CA05g18870	CaNBARC276		CGGTTTGGGGATTCCAAATCTTCAATCAATTTTGAAAATCCACGGTTGAATCTTGAGGGATCTTGATTTTTGTTTGGGACTAAGGGGTGTTGTTCTTGAGAGAAAATTGGAAGAAGTATATTTTGGTGTTTTTGGAGTAAAATTCCGTGTTTGTGGCTTATATAAGGGGTGGGAAAATGACCATTTTGCCCCAAATACGAAGTGTTTAAGTCACTTGAACCACAATGTATGCGGTGCACACCTTAACGCATAAGCTAGGTTGTGCGGCGCACATTTTATCGCACACATTAGGTTGTACGGCGCACACCTTATAGCATAAGTTAGGTTGTGTGTCGCACACCTTATGCTAGGCGACGCACTCCACTTTGCAAAGCCATAACTTCTTGTTCGGGTGTCGGA…
CNL-G9	CA05g07170	CaNBARC278		GTTCATGTGAAGAAACCTACACGCTGTCTCAAATAATTTATTGATAAACATTATTATAATATGGCAACCCATATTCTATAAAAACAGTGTGTCAATTCTTCTGTTCAAAATCTACATCCTTCAAAAATTATTCTGTTCCAGTTCTTCTCCATATTGACTTGATGGCAGCTTATAGTGCTGTAATTTCTCTTCTTCGAACTCTTTATCAACGTAATACTCCAGAATTCTCTCATGGTCACACTGCTGAAATGCTCGATTCTCTTTGTGCTACTGCTGAATATTTCCAAGAAGTTCTTGAAAAAGCCACAATTAAGAATAGGGTTGACCCTGAAAAAATGAAATCTTTGGAGGAAAATATTAGAGTTGTTGCTAGTTATGCAGAAGATGTTGTTGAATTGA…
CNL-G1	CA06g01230	CaNBARC279		GAAGATAAAGCATGTAACAAGTATCCGATAATGTTGGATGAAGTATTAGGTCAGACAGATAAAGCACGTGTTAGTTGCCTGTATAGAGTAAATATTGCATGGTATATATGTTCGCTATGAAAATTTTGATATAATATTTGGTCGTTTGATAGGTGTCATTTTCTGCTCTACGCAAGGACGTTGTCAACGTTCTGGATTTCATGGAGAGGTTAAAGAATGAAGAAGATCAAAATGTTGTTGACATGGCCGATCAAATTGAAAAGCTGAAATTTGAGCTGGCATTTATTTGTACGTACGTCCAGCTTTCTTATTCTGATTTGAAAGAGTTTGAAGATACAACGACTGGCAAAAGACAAGAGGTTGAAAATCTGCTTCGACCAATTTTGAACAATGTTGGCA…
CNL-G9	CA10g03020	CaNBARC280		GCTAAGTTGTTGTTAGGTTGTGGAGATTACTCACGGGTGTTACCACGAAATTACCTCTCTCTCTCTCCTCAAAAACTCTCTCTAGTTTTCTTCATCCTCTCTATAGATTTAGTGTGTGTGAACTGCTAATCGATCCTAACAGTTTCCTATTTCGTTCTTCCTTTTTTCCTTTACCCTTCTATTTTTCTTACAAAAATCACTCTAAATGGAGCATTTGTAGGGTCAATTTAAGCACGGCGTAGAATAATCTCATGCAAAACTAAAAAATCAATCTGTGGGAGGGAAAAAAAGGAAATGGCTCATGCTGCTGTCGTATCTCTTCAACAAAAACTGCAGGGAATGCTGAAAGGTGACAATGCTAATTACCTTGCACTACGTCAAGCAGTCAGTTCCTGGCAT…
CNL-G11	CA03g00800	CaNBARC281		GTTCATTGACTTGACATTATAAATTAAGAGACTAGGCCATCTACTATAACACCAAACCCAATAGTCTAAGCGCACCTTTCTTTTCCTTTTACCAATAATTCAGATTAGAAATCTTGTTACCTACTGAAAAAGAAATATTGGGAAAACCATATGGCTGAAATTCTTCTTACAGCAGTCATCAATAAAACTTTAGATATAGCTGGAAATCGACTCTTTCAAGAAGGAACGCATTTGTATTCTTTGAAAGATGACATCGATTGGCTCCAGAGAGAAATGAGACGCATGCGAGCATACATCGATGATGCAAAGGAAAAGGCAACTGGAGGTGATTCAAGGGTGAAAAACTTGATAAAAGATATTCAAGAACTGGCAGGTGATGCGGAGGATCTCTTAGATGAG…
CNL-G10	CA01g33840	CaNBARC283		TCTTCCCGCCTTTTCCTTTTCCTTTTGCTTTTTCTGTAATTGGAACAAGAAAAAGCAAAAGTTTTAGGTCTGTTTAGAATAGGGACTTAAGACTATGCCAACAAGCCCAGAGCTAATCTTATTGAATGATACAACTTTTGTTACTTCGGAAGAACAAAAATACAATCATGTTTCACAAGGGAAGGCATATACTATATTATAAAATGGGAAAAGTCATTACTCCACTCTTGTCTAAAGAATAAAGTATTTCTTCTTTCCCTTCCTATATGTTTGCTTTGTGAATTAAAGTAATTGTATTTGCCTTCAATTTTACTTATTCTATTCACATTCTTTTTTTTTACTTTTTCTTTTTGTTTTCTTTCAAAGTTGTGCTATAAATAAAGAAGAATCAATCAGTTT…
CNL-G6	CA03g03360	CaNBARC286		GTCTATACGCGTAGGAACTATGGTCTAAATTCTAGCCAAAAAGTATGCGGTGTTACAGTCAAGATATGTTAGCTGTCAAGATATATCTAGAAGTAGTAAAATATGGTAGCTATCAAGATATATCTAGAAGTAGTAAATGTCAAAGATATATCTAGAAGTAGTATCTCATAGATAGTCAATTATTGTAGGAAGAAGGCATGATTTTAGGGATCTACTCTTGACCTTTTGTGTCTAGCTTTGTGTATATAAGGTTGATGTAATCTGTCATTTGAAAGTATGAAGTGAAATACACTTGCATTATTAACAAATAACAAACATAGCTTCTAACCGTATATATTGAGAGAAATGAATAGAAATGTCGCTCTAGTTGCTTGAAACTGAAAATCCAACGGTTGGTGA…
CNL-G10	CA01g29850	CaNBARC287	Autoactivity	TACTAGTTACCCCAAGACAAAGTTACTGTACTAATATTTATCTTGCAACTTCATCACAGATTAAATTATTCTTCTTTTATTTAGCCTAACGATCTAATATTTGCAGTGTTTTCTACCTGAAGTAACTCCAATCAGGGACTCGAGTCAGAGATCTCTAGTTGAAAGTGGATGGATCAACAAATATTTTTAACTTAATATTGGAAAAGAACGGTTTTCTAAAGTAGCTCTTAGAATAAAAGCAATATTCTTCTCCCATCTGAGCAAGATTTATGAGGCTCCACAACAATAATATAAAACTAATTAATGATTTTCCTTGAGTAGTGCCTTAAACAAAGAAAAAATAGTCAGTTTAGCTTCACTTGATAATCTCTGAGAGCATCTGTATTCGCATTCTGATAA…
CNL-G9	CA10g21150	CaNBARC29		ACTAAGAATAGCGTTGGGAATTACTTAGAAGGTCTTGTACAATTTTCTGATACTTGCGGCAAGTACTAAGTTCACATCTCTCTATATTAATATCCTTTTGATCTTGTGAAGCGTATTTCACGTGAAAATCTTTGTGTTACCTCTTTCGATATCTTAATAGGTATGGAAGCTTACATAGCTGTAATTTCTCTTCTTCAAACACTTGAGCAGTTTCAGGAGAGACACCCTGTGCTCATTCAAGGTCAAACTGCTAAAACACTAGAATCCCTTCATAATACTGCTGAATATTTTCAAAATTTTCTCGAAGAAGCTAGCAAGAGTAGATTTGATCCTGAAAAAATCAAATCTTTCGAGGAAATAATAAGATCTGCTGCTAATGATGCAGAAGATGTTATTGAG…
CNL-G10	CA09g17010	CaNBARC292		AAAACAGAAAAGTAATTTTGTGTGGTAAAAAACTATTAAGTTTAGCAGATTTTCATGTATCAAAAAATATAAAAGTAATTTTTGTGTAATATTGTGTGATGAAACACAGAAAAGTAATTTTCTTAAACTGTTGTCATTCATAGGATGCTTTTTTGTTGCAGTGTTTTTTTGGAAGATCATGGACGCTATCATTGGGAATGTAGTTGATTTTGGAATGAAGAAGTTCAAAAGTACCCTTGACTTTGATGAGAATTTGGAAACACTGGAGAGAAATGTAAAGCTATTATCAGATAAAGCAGTCGATGTGAAGACGGAGGTTGAGAATCAAGAGCAATATGGGAAAAAGAAGAGGAAAAGAGAAGTTGAATCTTGGTTTGATGAGGTTACGAAGATCGAGGA…
CNL-G2	CA09g16220	CaNBARC298		CCTTGGGATGACAAAATCCCAGGTTCCACTGATTTCTAATTTTTTAACATTCTGAATCCCCAAAATAACCTCCTTCATGCAACAACGTGGAGACAAGTATGAAATAGTTTGTAAGTTTGAAAAATCCAAGTGTCTTTCTTTGTCAACAGATCCACTTGGGCAATCGGGCAAATAAAATCTGTCCCAAGAGTTCAATCGCTCGGCTCTTGATCTTCTTTACTGATATCCTTCTGAATCAAAACCACATGAAGAGGAATTTTCTACTCTTCATGAAAAGATTAGTCCCCTGGAAGTAGTTGCCAAGAACTTTGAGAAAAACAATGTTTCAGGGGAAATGACAGATTTGGAACTACAGATAAAAGAAGTTGAAAATATTGTTGAACAAACAATTCAGCTAAG…
CNL-G4	CA11g17260	CaNBARC300		GAAACCATACTCAATTTGAGGTCTTTGTCTTCTTGTTGGATGAAAAGTCATACTGTCAGCTGTAGATTGTAGTTAATAGTAACAAACATAGTTGTACCAATTACAAGCCAAAGAGAGAGGGAGAGAACTCACTGATCACTCTTGTTTGCAATTTACTCTTAGCATTCAACAGGTAAAATAAAGTTGTTAATATTTGATTTGAAGATAGAAACATTTATCTTCTCAAAATTCTTAAAATCATTTTTGAGGTTCCTTGTTTTGCTTTGTAGATTTTAGAAATGGAGATTGGCTTATCAGCTAGTAGTGCAGTTGGTGGTGCATTTCTTAATGTTTTCTTTGATAGGCTTGCTCCTCGGGTTGAGCTGCTCAAGATGTTTCAGAAGCATAAGCATGATGATG…
CNL-G2	CA09g13950	CaNBARC304		ATTAAAGTTGGCAAAATTCTACAAGTGTGTTATCGGGAGGGTTGGGTGTACACAGATCTTACCCCTACCTTTATGGGGATAGAGAGATTGTTTCTGATAAACCGTCAGCCCATCTTCAAAGTCATAAGAGCATTTAGTAAGAGTTCAAGTTGGGATGAGGCTCGAAAATAATGGAATCAGAACAATAACATAATGACTCCTAAACACCACAAAACTAATAGGTTGTCTCATCGTATAAAATAAACCATCAAACTCCATCACAATCAACCATGTGGTCAATCTGCTAGTATGTGGAGTTGAATTTGTAAAGTTACTTAAAAAAAGAAGAGAAGAAGGGAGTGAGCACAACATGTCTAGTAACTCTCATATGCCACATATAACACAGACATCATTAGTCAC…
CNL-G10	CA01g32390	CaNBARC305		GTTCAGAATATGGACCAAAGAATAAAGTAATTGCATTTCTTCTTTTTCTTCGCTTGCTTTGTTAACTAAAGTAAATTGTATTTGCCTTCAGTTTTACTTATTCTATTTGCCTTCTTTTTTACTACTTTTTACTTTGCTCTCAAAATTCTGCTATAAATATTGAAGAAAAGATCAGTTTAATAATCATCTTTGAGGGCATCATATATAATACTGTAATCAAAAACACTTTTTTGTTCCTTTACTTCAACAATTGTTCAATGGAAATACTTTTTAATGCTGTAGGTGGCTTTGTTGTTGAGGTGGGGAAGTTTGTATCGAAATGCATCTATCCTAAGATTGAAAACATCATCCGTTTCTCATCAAAAATTGAAAATCTAAGGACGGAAATGGAGGAGCTAA…
CNL-G2	CA00g75640	CaNBARC308		AATTAACAATCATATTATCCCCTTTTTCATCAACCAATAAGTAAATGACTAAAATGCCCCTAAGAAAACAAACAAAGTTGAAACTGTCCCTCAGTTGACAAGCTGACAGGCTAAAGTAAAATGGGTATAACTCCTTACTCATATGTTGGATTTGGATGAAACCAGTTGCATTGGAAAGAACACTCAAAGAGCTTTCATTTGGTAGGTAGTAGTTCTCCCATTTCATTATATTTAGAGAGTTATGATCATTTGAAGTTGACCCTGAAATGCTGAAAACTGGGCAATAGGCTATGCGTTTTGCTACTGTTTTGAAATCCAAACGCAGCCTTATGCGTTCCGAAAAATTCCGAAACTTATCCAAGATGTACTATGAGATTTCCCGATCGTAGCGCAACTTGA…
CNL-G10	CA10g21120	CaNBARC309		TGTAGAATTCAGACTTGAGAGGATCTAGGGAAAGACACAAGAGGCTGTTTTTCTTTATTAGACTAGCCAGTGAAGAATTAATTAAGGAGATGGCTGTGGAAATCATAACTGCTATTTTGAGCCCAGTCGCAGAACACTTGATACTGCCAGTTGCTCGACAGATTGGGTATTTGATTTACTATAGGCGCAACATCAGGTCTCTGGATGAAGAATCTAATAAGCTCGAGAATATCAGAAGTGGGGTGAATCAAAGAGTGGAGGCTGCCCGGAGAAACTTACAAGTCATTTCACCCAATGTTGAGGCTTGGTTAACTAGTGTTGATACTACTACTGCTGATGTGGCAGTTGTAATGGGAGGTCGAACTGAGGTTGAAAGGGGTTGCATCTACGGTTGGTGTC…
CNL-G2	CA07g00780	CaNBARC31		AATCAAAAACCTGATTCACATGGACAAATCTATTATTGATCCGATCAATATAGATAAGATGTTCCCATACTAAAGAATGGGTATGACGTTATTTGTAATACCATTGACATCTTGCAACCCGCAGCTTTCGGGTCATAACCGCAAAGGAAAGAAACGAGAATACAGTAGATATGGCTCATGCAAGTGTGACTTCTCTTATGAGAACAATAGAATCGCTCTTGACATCCAATTCGCCCATGCAATCTCTAATATGTGATCACAGAGAAGAACTTTGCGCTCTTCGTGAAAAAGTTAGTTCCCAGTATTTGTCAAGAACTTTGAGAAAAACAATGTTTTTGGAGAAATGACGGATTTTGAAGATGAGGTAAAAGAAGTTGAAAATATTGCTGAACACACAAT…
CNL-G10	CA00g13700	CaNBARC310		AAAGTAATTTTGTGTGGCAAACTACTAAGTTAGAAGATTTTCATGAACTAAAAAATATAAAAGTAATTTTTGTGGAATAACTTGTGACCACCAATGAAATTTAACCCATGTTTTGTCATTCTAACTTTTCTTTTATAAAGGCATATAATACATATGCATACCCTTTAACTTGGCTTCGGTTACTTAAACTTATATAAAGTTGAACAAGTAGACAACGCATTCTACGTGGAGTCTATGTGGCAATTCGCGTGAGATTACATGTAGATGCCATGTAGATCAAGTTAGAGGGAAAGCTTATGTATTGCCTTCTACAAATGTCAAATATATTCTTGTATTCTTAACTCTCTTTAGTTTGTAAGCAAACAAGTGATACTACTTCCATATAACCAAGTTTTCTTA…
CNL-NG	CA02g11880	CaNBARC313		TTGGTACCTTTTATAGAGAAAAGCCACACTGAAATGAGATAATTCTTCCTCATCTGGAAGTTGGAACTGTAGGGGACAAAACGAGGTAGAAAAAGAAGATGCTATAATTACTGATCAAGTAAAGTTTCATCCTTTTCTTATGAAGATGATCAAGCAAAGTATCATTATGGCACATTGCAGCAATCTATCCTTAGAATCACATAGTTATATAAGATGTCAATTCAGAAAAGTAAGGAGACAAGCAACAAGAAATAAGAAGAAAAAAAAAAGAGAGAGAGAGAAAATAAAAAACCAGAGATGGTTGAAGCAGCAGTTTCCTATGTTACGGAACTGCTTATTGATCTTTTCCAAAGAAAAATTGTTTTCCTGAGAAATGTCCAACAAGGAGTTGAAGGAGTG…
CNL-G9	CA08g01430	CaNBARC32		GTTACTAAGACATGTTGGATGTCTATTTGGGCTGATCTGAGTTAAACTATCCCAAGTTGGACGTCTACAAAATTATTGGATACAAGTTTAATCAGTTCTTGCAAGTTGAATGAATACTAATATACTGTACTATATTGTGCTGTTTAGATCTTAGAAATAATCAAATGTTCTGACTTTTTGGACTCATTTAATTTAAACTATTCCAACTTGATCTTAAAAAAAAAAACATTTTGTACATTTCCTCTAAGGAGAAAATGCATAGAGAATTGACTTTAATTTGGGCATCTTGATCAAGAACTTAGAACGTCATAATCTTCCTTATTCCTCCTACTACCTTTTTGCTACGAAACAAACAGCGATATGGCGGCATATGCTGCTGTGACTTCTCTTTTGCAATGC…
CNL-G7	Not determined	CaNBARC321		GTCATTTGTACCACATATAAATTTTAGTTTGTGGTAGGCAAAGGCAACTTAGACATTTTGCAACCCAAAAAAAAACCAGTAAACTTGTTCATCTTGCTGATCATGGCTGAAATTCTGTTCAATCTCGCTGCTGAAATCTTGAAAAGCTTGGGTTCTCTTGCTACTGAAGAAGTAGCATCTATTTATGGACTACGCGATGAGCTTAAAAATCTTTCTGCTACTGTTTCTTCCATCCAAGCCGTACTCATTGATGCAGAGGAGCAGCAGGGGAGTAGCAACCTGGTGAGGGACTAGATAAAAAGGCTTAAGAAAGTGTTTTTTGAAGCTGATGATCTCTTGGATGACGTCGCCACTGAAGTTAAGCATCGAAAATTGTTTAATATGGTAGGCATCTTCTTC…
CNL-G10	CA10g21170	CaNBARC322		GAACGAGGGATTATCATTCATGGCATTATAATACTATTTCCCTCATAGCCCTTAAAGTCCAAGTGCGAGTTTTCAATCACTCTCAAGCCGTTTTCATCTAATTCCTACTCCAAAAAAAAATTTGATCTCCTTGTTCCTTGTAAATCTAATCGAAAACATCAAAAAAGAAAAAAGAAACAACTTTGGCAGTTCAGACTTCAGAGACTGTTTTTGTTTATTGGACTAGCCAGTGAAGAATTAATTAAGGAGATAGGTATGGAAATCGTAACTGCTATTTTGAGCCCAGTCGCAGAACACTTGATGATACTGCCAGTTGCGCGACAGATTGGATATTTGTTTTACTATAGGCGCAACATCAGGTCTTTGGAAAATGAAAATAAGAAGCTGGAGGGTATCAGA…
CNL-G2	CA07g00880	CaNBARC325		CTCCATTAAGTGCAAACAAATGAGGCCAAATAGATTAAACTATCAAAGTGCAAAATCATCTGTAGTAACATAACTGACCTGAACATGAAAGAGACTAATAAATCTCCTGATCTTGTTTAGTTTATGCGTTCCTTTTTAGCCAATCTGCGTATCGTGTTATCGATAATACCATTGATCTCTTGCAACCCTGCAGGTTTCAGGTCAGAGTCACAAAGGACAAAAACGAGAATACTGTAGATATGGCTCATGCAAGTGTGGCTTGTCTTATGAGAACAATAGAATCGCTCTTGACATCCAATTCACCAATGCAATCTCTAACCTGCGATCACAGAGAAGACTTTTCTGCTCTTCATGAAAAGATTAGTTCCCTGGAAGTAGTTGTCAAGAACTTCGAGAAAA…
CNL-G10	CA01g33880	CaNBARC327		AACAAGCCGATAGCTAATCCTTAAGCTCTATGATACACAACTTTTTTATTTCAATGAAGTTCAGAATAAGGACCAAATAGATTCTTGTATTGCATTTCTTCTTTTTCTTAGCTTCCTATATGTTTGCCTTCAGTTTTACTTATTCTATTTGCCTTCTTTTTAACATTTTAATTTACTCTCAAAATTCTGCTATAAATAATGAAGAAAATATCCGTTTAATAATCATCTTTGAGAGCATCATATATAAGACTATAATCAAAAACACATTTTTTTTCTTTACCTTAAGAATTATTCAATGGAAATAATTTTTAATGCTATAGGTGGCTTTGTTGTTGAGTTGGGAAAGATTGTATCCAAATGCATCTATCCTAGGATTGAAAATACCATTCTTTTCTCATC…
CNL-G10	CA10g20540	CaNBARC328		TTTTATCTGATGTGACGATTTTGACGTGGACCTCATTTTTATGTAATAAAGATGTCGTGTCAGCATAAAAGGGTGACAAAAGTATACTAAATTGAGTTTAGAGGGTAATAACACCCATGTGATATAAGCTTTCATTTTCCTATCTTGTATTCACTTTCAAGTTTTTTCTACTGATTTTTACTCCAACCAATTTCATCTACTTGCTCCATTCCCCCTCAGCACTCATTTTCTCCTACCTTTGTTAGAAAAAAAAAAGAAAATTTGTAGATTCAGACATTAGAGGATCTAGGGAAGACTATTAGACTAGCCAGTGAAGAATTACTTAAGGAGATAGCTATGGAATTCTTATCTACTATTGTGGATAAAGTCGCAGAATACTTGATACTGCCAGTTGCGCGA…
CNL-G7	CA02g21230	CaNBARC331		GTGAACCCATAAGCGCATAAACATCTCAGAGAAGTGATTTGGAGATGACCGCTTTAGCTCGCAGGCATATGACAAAATAAAATTAAAAGAACAACTCTGGTACTTTGAGAAACTTTGGTAAGCATTGGTATGAGAGATTTAGATGTTTTCTGAAACTAAATAAAAGGATACCTGAAAATATTTGGCTTAATTTCTATAGATATCCTTGATGCCTAAGTCTGAAAGTAATTATTGTTTGACACAGGACCTTAAGTGCCAATACTGAGGTCGCTGCATCATGGATACAGATCTTCAAGCCGGGTTCGCATCGTACACCTTTTCCAACCTCTTTGCGGATTTCACTAAACTCGTAAAGGATGAAATAATGAAGGTTTTTGGAGTTAGTGATGAGATGCGGAA…
CNL-G10	CA10g20630	CaNBARC333		ATTGAGTTTAAAGAATACTAACATGCTGAATGGTTATCTTTAGTTCATTGCTTTCAAAATAGTAACAAGTCCATGTAGGGTAGAGTTGACAGTAGTACATCAATTATTAGCTTTCATTTTCCTATCTTGTATTCACTTTCTTCTACTGATTCTTACTCCAACCAATTTCATCTACTTGCTCCATTCCGCCTCAGCACTCATTTTCTCCTACCTTTGTTTCCTTGAAACTCTACTCCACAAAAGAAAAAAGAAAATTTATAGAATTCAGACTTAATTAAGGAGATGGCTATGGAAATCATAACTGCTGTTTTGAGCCCAGTTGCAGAACAGTTGATAGTGCCAGTTGGGCGACAGATTGGGTATTTGTTTTACTATAGGCGCAACATCACATCTTTGGAA…
CNL-G6	Not determined	CaNBARC335		GTTTCATTGTTTTTATGGAGGCTGACACAGTTATGAACCGTAATGCAGTTTGATTTTCCCACAAACAATCGCTGATTGACATGGAGAACTTCGAGAAAACTACTTCCCGTGCAAATGTTTCCACTCAATGCAGTGATCCATCAAATAATGAGAATTTTGTGGGGTTCAAGGAGGACGTGGAACAGTTAATTCAGAAATTGACTGGAGGAAAAAAAGAACGGGATGTTATCTCGATTGTTGGAATGGCTGGACTAGGCAAAACGACTTTGGCTAGAAAGGTGTACAACAGTCGTTCTATTGTTGACCACTTTGATGTTCGAGCATTTTGTACTATTTCACAAACATATAGCGTCAGGAAGCTGTTGATTGAGATTCATAAACAAGCTACGGGTGAAAAGC…
CNL-G3	CA12g20420	CaNBARC336		ACATCTGTTCTGAAGCTCAGTTGTTCAATTTCTTTCTTCCCTTTTCAGTTCTAAGTTCATTTTAATCACCATTTTTCGGAAAAACAGATGTCTTCTAACCATTATCTGTCATCAAAGAGTCGTCGTTTTGAACGTCTGGAACAACTTCGCGGTATTTTAAACTTCTCTGAAAGTTCGACAGATTTAGTGAAGTTCTTTATGCTGGATTTCAAATTCCTTGATATTTTTCTCGTCTTGCAGAGCTTCACAGAACAACATCACAACATGCTAGATGTCATTCATAAAGTCGAAGCTCTATTGCAGGATGCTCTAGTGAACTTCTCTGAATTACACCTAGCTAAGTACTTCGATTTTTGTACCTTTAGGGTACGAAACAAGATTCTGTTAACTAAGCTGGAA…
CNL-G10	Not determined	CaNBARC338		CACACCAGAGTTTGGATTAAGAGTTTAAAAAGAGCTTATTACTAAACTATAGCAGCTATGGAATTCTTAACTATTGTTGTAGAAAAATCCATAGATTGCTTGATCCATCCAGTTGCACGAGGGTTTGGGTATTTGTTTTACTACAAGAGAAACATCAAATCTCTAGAAAAAGAATCTGAGAGGCTAGAGAATGTCAGAAATGGGGTGCAGCTACGAGCGGAGGCTGCCCAGAGAAACTTACATAAACTTGCACCAAACATCCAGGCTTGGTTAACTAGTGTTGATACCACTACTGCAGATGTAAAAGGTGTAATGCAAGGCAGAGCTGAGGTTGAAAGAGGCTGTTTCTTTGGTTGGTGTCCAGCCTTGAAGTCACGTTACTTGCTGAGCAGAAGAGCT…
CNL-G2	CA07g00910	CaNBARC34		CACCGTTTTAGCCTTGATTGAAACGTTTATAACATCATTGATCCCCTCTCTCAACTTGCAGCTTTCCGGTCATAATTGGAACACAATCGATATGGCTTATGCTAGTGTTGCTTCTCTTATAAGAACAATACAATCGGTCCTAATATCCAATTCGCCCGCGCAAGTTAATCTAATTTGTGGGCACAGAGAAAAAATTGTCACGCTTCATGAAAAATTTAGTTCCCTAGGAGTATTTCTCAAGAACTTTGAGAAAAACAATGTTTCTGGGGAAATGACGGATTTTGAGATAGAGGTAAAAGAAGTTGTGAATGCTGTTGAGCACACATTTCAACTGAGACTAACAGATATTGAAACGGCAAAAAATATAAGCCAGAATAAAAGGGCATGTCAAAAGTTTCG…
CNL-G1	CA05g17520	CaNBARC340		TTTTCACAACAGATTAAATGAATCTCAATACAACTGGAGTATATAATTAATATATTATAGGCCAGAGATGAGATGTATATAACTACCTCCATTCTGGGATGGTGTTTCGATTCCAAGAATCAAATGAGTTTTTTTTTTACTTAATTTTTATGTGTTCTATATAAAGTTTAATCACCCGTATTAATTTTTCAACTAAATATTTATACTACTGCTTTCTTTTAAAACTATTATACCAGCAGCCGTCGACTGAAACTTAGAACGACTCAAAGACAATAAGATACAATTATCAAACATGAATCTCGAAAAACTAAAAAGTGTCACATAAATTATCTGATAACAAAGGGAGTGAGTATTAAAAAAAAGACTTAGAGCTTAATTTCAAAAGTCAATGAATTACTA…
CNL-G1	CA05g03990	CaNBARC343		GCTAGCTTTAGCTGGGTTTTATTATGTTGAGAAATGAAGAAAAATGTCAAAATAAAAATAAAAATAAGGAGGAAAAAGATAAATGCAAATGCTGGCCTCTTAGACTTGCTGGTCTTGAATCTCCTTTACCCATTTCAAATTAGAATGACACAGTTATTAAGAAAATAATAATTAATAATATAATTTTATCATTTTGTTCCTCTTAATTGTGTCTTGTTATTAGTTTCAAACTAAGGATATAATGAGAAAAAAATTATTTTATAAAAAAAATTAAGTAAAATGGAACAATAAATTAGAAAATTTAAGATGAGATGGAGATTGGGTGGCCTTTCAAGTTTGTCATTAGCCAATTAATTACTTCAATTTCTTTCTTTCTGATTCCCATAGGCAATTAATTAG…
CNL-G8	CA03g03810	CaNBARC345		TCCAATAATATAGGAAACTTGGAAGTTGATTGATGGTGGAAAAGATGATTCTGCACATGAACTACTGGGAGAACTTAATCGTTTAAAGGCCTTCTTACAGGATGCTGCAAAATATCGTCAAAGCAACAGCGAACAGTGGAAAACTTTGTCAAGGAAATCCAAGTTATGGTATATAAAGCGGAGGGTCTCATTGATAAGCTCACAGTTGAGGCAAAGCTGCACCAAGAAAAAAATAAACTTATGCAGATTATGGACATTGAATATCACAAAACCGTTGGGGATCTTACAGTAGACATCAGAACAGCGCTTGAACAGGTGAAGAAGATTCGCAAAGATAATCCGCAGGCTTTCCAGGCAAAGCCAATCCTAGATTATCACCCAGAAGTTGTTGCCTCGGGC…
CNL-G1	CA06g03690	CaNBARC347		CTGATCAACTCGTGGACACGCTTACAAAACCTTTGCCTTGTCTGCTGTTTCATCAACATCTGTCCAAGTTAAAGGTTATTGATGCCACCTTCAACTTGCGGGGGCATATTGGGACATGATTGATTGTGTAATAAATTGTGCAGATTTCTCTCCCTAATTTGTGCTCTATTAAATGTATATAATAGTCTAGCTGATTTCTAGTGATTTAGATATCTAGTTACCTTAGTTAGCCTTTCCTTTACTTGTATATATATATCTATGTAACCTTTGGATAATACACAAGTCTAATACACTACTCCTTCATCTCTCGAACCTTTAATGTCCAACATTCTATTTTGAAGAAAGCCCTCTTCTATAGCTATGTTAAGTGCTGTGACATTGAAAATTTGATAGGAGTAT…
CNL-G2	CA07g00870	CaNBARC35		CGTTTTCTACCTGTGGTAAAACACAAGGGGAAGTGCTATAATATTATATTTTCCTTGATGGACATAAATCCCAAGGTCAACTTATTGGAGTTGTCATCCCTTTTCTTTAAAGTCAACTCTTTTTTTTTTCATATACAGAACTTATTTTGTGTAACTTGATAGCAGACACAGTTTCACCTTTCAATCTCCATTAGAGGTAATGCAATTTTCTTTTATGCTTCATTAATTTGTTGCTTGAAACTCATATTCATGTGTCTTTAGTATATTTTTCCCCTTGAAAGTATTTATAGTGGTACTGGTTGGTATTTATCGATTCACTTCTTTTATAACCTATGTTGCTTGGATCCTTTAAAAATATGCAGTACCTATTAATGTCAACAGTTCCAAATATAACATCCT…
CNL-G1	CA00g80040	CaNBARC356		TTTACAATTTCACACAACTTAATCTTGGCTGGTTTGCTGAAATTTAAAGGTATGATTGTATTTATTCAACCCATTTTATTTTGAAATTATTTCTTGCGCCATCTTGAATATATGATTCAAAGTTTATCTCTGAAATCTTAATTACAAGGCTTTGAATAGATGCATAAACAAAATAATACAATCAAATCTCTTTATAACGATGTTGTTTGTCTGTATAATTTTAGCTAGCTACGGAGAGCATATAATATAGCAGATGTTGTCTGGCTACAGCCAAATTCTTGAGTTTCTTGTGTTCTGATAAAGGTTTTTATACTTTTTATACATGATCAGATCTTGACAACTTGAAACGAAAAACTAGTTTGGCTTGACTAGTGAAAACAGACTACATACATGGAAACA…
CNL-G12	CA09g14660	CaNBARC36		CCAGCTGGTTGATGGAGACTTGAGAGTAGAGCATATTATAATAGACTGTCAAGAGATAAAAAAGAATAACAGCTTGTGGTATTATCATACTGAGACATATTCTGCATTCTTCTCTGTGCAGAAACTCTCTATTGCATCACATACATAATATATTAAAAATATAGTATTCAACATGGCTTATGCTGCTATTACTTCTCTTTTGAGCACAACTCATGAGTCATTGTGGAAAAACTCTATTGCATCATATACACACTATTATAAGATTCAATCTTTGAGAACTATAATGGAGAAATCCTACAATATAAAAGGGGATATTGAGGACTTGACAAGATTGGAAGCTGAAATCATAGAGCTAGCATGCATCACAGAAGATATGATTAACTCAGAATCAAGAAAAGT…
CNL-G1	CA00g90070	CaNBARC360		AAGCATTTTGTGTGGCATAACGCTATTCTTCATAAAGCAGTTCCCTAAAACAAACATCCAGGGAGGGAGACGGGTCATGATTCATCAAGTTAGAGAGAACACTCTCAAACTCAGAGCGTAACTTTATCAAAAATTTATCTCGCTTGCTTTGCTCATGAACTTGCTGAATTACAGAGAGAGATTCAGAGGGTATTTTGGCATAAACAATATCTGTAAATTCAACCCATAAGTTCTTAAATCCAGAATAATAATCCTAAATAGAAAGACCTCCTTGAGAGTAATTAGCAATTTCATACTCTAAGTGAAAGTGCCGGGCACTATTATCTTGGTTGTAAACTTTTTGTAAATAATCCCACATGGCCTTAGCTGTCTTGTAAGTCCTGAGATTAGAAATAATAA…
CNL-G2	CA09g17390	CaNBARC361		CATACTAAAGAATTGGTATCACGTTATCTATAATACCATTGACCTCTTGCATCTTGCAGCTTTCAGGTCATAATCGCAAAGGCAAACGTGAATACAGTAGATATGGCTCATACTAGTGTGGCGTCTCTTATGAGAACAATAGAACTCTTAACATCCAATTCACCAATACAATCTCTAACCTGTGGTCTCAGTGAAGACTTTTCTGCTCTTCATGAAAAGATTAGTTCCCTCGAAGTAGTTGTCAAGAACTTTGAGAAAAACAATGTTTTGGGGGAAATGACAGATTTGGAAGTGCAGATAAAAGAAGTTGCAAATGTTGTTGAACGCACAATTCAACCAGGAGTAACTGAAGTTGTACTGGAAGATGATGAAAATCTGAGAGAAAAGGCACAAGATAGG…
CNL-G8	CA09g00650	CaNBARC363		TCCCTACCATCACAAGGTAGGGGTAAGGTCTGCGTACACAGTACCCTCCCCAGAGCCCACCGGGGGGATTATACTGGGTTTGTTATTGTTGTCGTATCCATGTGCAAGTGCCAAATCTACTAAATACGTGTGTTCCTACAAATGGAATACATATGTGTTATCTGATTGATTGGTGCTCTGGCTGATATTGACTCTCAGCATTTTGCACTTTCAGATTTTTTCAGGGAGAGTAAGCACTTTAGCAAGAGATGGCTGATGCTGTTGTCGAATATCTCTTGTTAAATTTGAAACAGCTACTCCTTTATCATGTGGATTTGCTTTCAGGAGTAAAGGATCAAGTTGAATCTCTTCATAGAGAGCTTAGTTTGATGAAAGCTTTTCTTAAAGACTCTCGGGAGA…
CNL-G10	CA09g16920	CaNBARC368		GTTTTTATAGAGAGTCAAATTAGTTAGTATAGACATCAAGCTAACAATATTTAATTAATAAAGAGCAGCCCGGTGCACTAAAGCTACCGCTATGCGCGGTGTCCGGGGAAGGGCCCCACCACAAGGGTGTATTGTACGCAACCTTACCTTGCATTTCTGCCAGAGGCTGTTTCCAAGGATTGAACTCGTGACTTCCTGGTCACATGACAACAATGTGATATTGTCAAGTATAAAACTGAAATTGTTGTCTAAAAAATATGTTAACGATAAAGTATAAAACTGGCGGTAGAATAAAAGGAGCAATGTATTTTATTGATTGTACACTGATATATATAGATTCTATACAGCTTCTACAGCAAGGAGATAAACTATGAACAGGATAAGACTTATGAACAACAT…
CNL-NG	CA01g18520	CaNBARC369		GTTTTGTCTTAGGTCCTTTTAATTTCCATGAGGAAGCATGTGTGCTTTTGTTTAATGCATAAAAGAGTTCAGCTTCAGTGACTGAAAGTGTCTAATCAGGGGACCACAGTATAAAATATTCCTAGCTTGACTTGTTTTGTTTTGATTCTTGCCTCTTCAAAACAATTACCAGGAAGATGGGGTTGTTCTTATTTTCATTACAAAAACAAATAAGCATAGACACTTGTGAAGATCATGCGGACATGGCAGACTCTGCTGTCATTTTTGTACTTGAAAAAATCATAAACTTATTAGCGGAAGAAGTAATATTGCTTCAGGGAGTCAAGAGTGATATCCAGTATATCAAAGATGAATTGGAGAGAATGATAGCCTTTCTTGGTGTAGCTGATGCATTCGAAG…
CNL-G1	CA00g30010	CaNBARC37		GTATAATAGAGTCATTGGTGTTACGCCGCAGATACAAATAGCCCCTTTTTTTAGGGGCGGGCATATTTGGTCTGTCTTATAGTATATTTGGACCTTTCCCCATTATTTTGATTTGTGTTATTTGAATTTTTTTCGTAGAAGATAAAGCATATAACAAGTATCCGATAATTTTAAATGAAGTATAAGGTCAAATAAGAATAACATCAAATTCATACAAAACACATGTGCACGTATTGGTTGCCTGTATAGAGTAAATATTGCATGGTATATATGTTCATTCTGAAAATTTTGATATAATATTTGGTCATTTTGCAGGTGTCATTTTCTGCTCTTCGCAAGGATGTTTTCAATGTTTTGGATTTTATGGGAGAGGTTAAAGAATGAAGAAGATGAAAATGT…
CNL-G4	CA11g19380	CaNBARC371		CAACTTAGATTATAAACACCTATTGTTAACTCCATAAAACACATACTAGAACTGCCTACTTGTGCCTCTTCAAGGAACAATAAGTTGTTAATATTTGATTTTAAGACAGAAATATTTATCCTCTCAAAATTCTTAAAATAATTTTTGTGGTACCTTGTTTTGCTTTGTAGATTTCAGAAATGGCCGAGATTGCCTTAGCAGTTGGTAGTGCAGTTGGTGGTGCATTTATGAATGTTCTCTTTGAAAGGCTTGCTAGTCGGGTTGAGCTGCTCAAGATGTTTCAGAAGAATAAGCATTATGATGATAGGCTTTCAGAGAAGCTGGGAAACGTTTTGCTTGGTCTTCAGATTGTGCTGAGTGATGCAGAGAATAAGCAGGCATCAAATCAACATGTGAGAG…
CNL-NG	CA02g10730	CaNBARC373		TAGTGTAACATTTTGTAACCTGAAGGCTGGATATGTGGTAATATATATAAAATATTGTATCTTGTAATAAGAAGAAAAGTGTATTTCTCTATTGTTTCCTTGCAGGAATTTTATCATGTCGACAGTCAACTACTCAACCCCCACACACACCCAAAAAAAAAAAGGTTCACACTTGCAAACAGATGCCAAATCTTTTTTCTTCTAGTAAATATTTTGTCTGTCCAAAAGGACAACAGACACCAAAATACCTCAAAGCAACATTGAAGATAGAGAAGTTGACTTGGATCAATCTGATCTCAAAGGTGAAAGAAGTCTTAAAGAGACATGGCTGAAGCTGCAATCATATACTTTCTGAGAAGGCTAGGCTATCAGTTAATACAAGAAGGGAATGTTCTATCA…
CNL-G6	CA10g18000	CaNBARC375		GAATTTTGTTTTCTCAGGAAATTACAAAAAAGGGTATAGCAAAAGTTACTCTTTCTCTCCTTTTCAATTTATGTGACACTTTCATTTTTAATGAGTAAATATGACTAATATTTGAATCTAAATTAGTTTACATCAATGCAATATTTTAAAATTAAAATTTAGACATTCGAAAATTATTTCTATAATTTGTAACTCTTTTCATTTCAATAAGGTGAAAAATGTTTCTTAAAGGTTACTTAGTTTGAATCTCACAAAGCTTTCTACTCTGATATGGAAACTATTGGCACTAATTAAGTCTAAGAAAACAAAAACAAGAAACCATTTTATTTTTTGGTGTTCTCAAAGTTGTAAATTGATTCTTAATCGTTATGTTCTTGCTTCCTTCCTTTAACGGAGGTA…
CNL-G2	CA09g15920	CaNBARC38		AGGTTTCGGATGTGGTTTAAGTGTTGAAATTTTGTTAGTATGTTAAACCTTAGTTGGGATATTCTAGTGATCTTGAAACCGTAATTTGGGTAGAATTAACTTAAATGCCCGTATTCTAGGCGAAGTTCCTATCTTAGGATTAATGATCATTGGAAGTTGACCCAAGTAAGAACGTCGACTAAAACTCAATCGGTAGGAAAATTCTCAACTAAACTTTGAGCTAGGAGATTTCTATGACTTGAATTCATCTACAAAGATGTTCCCATACTAAAGAATGGGTATCATGTTATCTATAATATCATTGACCTCTTGCATCTTACAGCTTTCAGGTCATAATCGCAAAGGCAAACGTGAATACAGTAGATATGGCTCATGCAAGTGTGACTTCCCTTATGAGAA…
CNL-G10	CA09g17050	CaNBARC380		AAATCCAAAATATGTCTCATTAATTAATGTGATTATTATTATAATATTAATTTATGATAGATATTGGGCTCGTGCTTTGCACACGCTTCTTCTATATAGTAGTGAGAATAAACAAGAAGTGCTTAAAGGAATATGATAGAAAAGTTAGTTTTATTGAGAAAATATCACATTAAGATTTGAATTTGAATTATATTCAAAATAGTTACTATTATAATTTTATCCACAGCAACTGAACTACTTTTGGATGGTTCTTTTGTTGCAGCACTTTCAGGAATATCATGGAAGCTGTTGCTGGGAAGGTAGTTGAATATATAGATCAGGGGGGTAGATTTTTGATAAAGAAGATTACGAGTTGCATAACCTTTGGTGAGGATTTGAAAACTCTGGAAAGAAATGTAA…
CNL-G1	CA06g00530	CaNBARC384		GGATGCGTATCTCAAAAACAATATAGTAGTATATATTGCAGATTATTGTCCCCACTTGAGAGTATGATTAATGGCAGACAAGTGAGGCCATTGCTTTATGCTTTTTCTTTATAGACTTTATTCGAAATACTATGCATCATTTGTTCAATCATTTTCTACCTGACATTAATCATTTGTTCTCTCTCTTCTAATTTTCAGCTTTTCATTTTTCAACATAAGAGTTTTCTGAAGAGTACACAAAAACATAGAGGAACAAAGCAACTATATCAGAATTTTCATTAAGTGATAAAGGTTAGTCTCTGATAAACTTAGTTTGTTTAGTTTTGGTATTAAGATCTGTCAAAAAAAAATGAGAAAGTAAACACAAAATATTATTTACTTATTTATATTTGTACATAT…
CNL-G9	CA08g01440	CaNBARC39		CAAGTTGTATGACTTTGGGATTGGCCTCATCTAACAAACTATTCCAACTTGGCTTTTGGTGCAAGTCTTGAATACCATTGACTTTCAATCCAAATAATTCAATAAACAAATCCATAATTCTCTCTTCTACCCTCCCACCAACCCCACAAAGAGAAGACTTATGATGCCATGACTTCTGTTTACATAGCCTGAAAAAGTCTTCCATTCCCAGCCATTACATTGGCTTCTTCTTTCACAAACAATTGACTTTGGCCATCAAGAACTCAGAACTGAACAGCATATGGCAGCTTATGCTGCAGTGACTTCTCTTTTGCAAAGCCTAGATCAACTCTCACAAATTGATCATTCATCATGTTCTGTTCTTTACAAAAAAGATCAAACTGAAGTCCTCAGTGAGAA…
CNL-G4	CA00g86200	CaNBARC391		CATTATGAAGTCTTTGTCAACGCAACCACCCCAACACCCTTCCTCTGTTGCTTCAATTATTCAACTTTGTCAACAAGACTAAGTCTTCTTGTTAGGTGAAAAGTCATATTCATGTAAAAGAGAAAAAAGGACAGTTTTGATTCTTAATATACCCTCAGACTTTCTGGAAATGGGATAGTTGTACCAATTACAGGTAAATCACTTTGCAAATTACTCTTAACATTCAACAGGTAAAATTTGATCTGAAGATAGAAACATTTATGTTCTCAAAATTCTTAAAATCATTTTTGTGGTTCCTTGTTTTGCATTGTAGATTTCAGGAATGGATATTGGCTTAGCAGTTGGTGGTGCATTTCTCTCTTCAGCTTTGAATGTTCTCTTTGATAGGCTTGCTCCTCA…
CNL-G4	CA00g86300	CaNBARC396		GCGTAGAGGATTAGTTTAGGATTAGCATAGGTTTACTTTCAGTCCCTTTTTATTCCGGGTTGTAATAATTTGATTGGACTTTACATTTCGGATTGTTTTTTTTTGTTTGATTATTTTGCGTGCTTTTTGTGTGGTTTATACATTTCTTAGTGCCAAAAAAATAGTCGATACACTCTACCAAACGACCGTGGTTGAACCACGGGATCGAGAGGTGCCTAACACCTTCCCCTCGGTCAACAGAATTCCTTAGCCGGAATCTCTGTTCCCAAACCAGTTTAAAGAGTCAAATGGTTTTTGAAAAGAATTTTCTAATGGTGACTGGGGTGTGACAGTTAGTAGTGCAGTTGGTGGTGCATTTCTTAATGTTCTCTTTGATAGGCTTGCTCCTCATGGTGATCT…
CNL-G10	CA10g21090	CaNBARC398		CTTTGTAACATCTCGGCCTCATCACTTTATCCTCAGGCTTCTTTCTTTGTCGACCATTCCCCTGATCTTTCATTTTCTTCTCCTTCCTTTGCTTCCTTGTAACTAAAAACTCTAGTCAAAAATTTCAAATCAGAAAAAGGAAAAAAAAAAaTTATAAGAGTTCGGACACAAGAGTCTGTTTTTCTTTATTAGAATAGTCAGTGAAGAATTACTTAAGGAGATAGCTATGGAAATCTTATCTACTATTTTGAGCCCAGTCGCAGAACACTTGATACTGCAAGTTGCTCGACAGATTGGGTATTTATTTTACTATAGGCACAACGTCAGGTCTCTGGATGAAGAATCTAATAAGCTGAAGAATACCAGAAGTGGGGTGCATCAAAAAGCGGAGGCTGCCCG…
CNL-G12	CA09g16780	CaNBARC40		CTTTATTTATGATGGGGGACTAATATTCTCCCAACATTGTACACATAGAGTGAAAAAAAAAATATGGCTTATGCTGCTATTACTTCTCTTATGAGAACCATAGATCAATCAATGCAATTTAGTGGTTATAATTTGCAATCTTTTTATGAAAAGTTTGAATATTTGAGAGGTATTTTAGAAAAAAATTGTCAAACAACAAGCCATGCAGAGGCATTGACAAGCTTAGAAGTTGAAATAATAGAGCTAGCATGTAACACAGAAGATTTGGTTGACATAGTATCAAGAAAAATTTTCTCAACAGAAAATGAAATCACGAGAAAAATGGAAAGTTGTGAACTTCGTTTTGTATTGAAACAAGCATTAGGGGACATTGATTTCGCGATTAACAAGTGGATGGCA…
CNL-G10	CA00g76890	CaNBARC403		AGGGCAGCCTGGTTGATATTCGACCCAAAACCCGCACGGACCACAGGCCCTCCCCGCAAACCGTGGTCTATAACACATCGATTTGGCCCCAAAATGTCCCCGTTCTCGCCGTTTCGGTCGTTTGACCACCCAAACCGCCCCTACGACCCCAAAGGCCCACATAGGCCGCTCCCCAGCCTCCCTATAGCCAACTTTAAGAGATTCTTTTTGTCTTTGGTCTTTATCTTTAATTAGCTAAATATAGTCTTTGAAGCATTCTTCATTTCTAGTAATTTGAAATCCATAAATAGAATCATGCATAAAATTTGTTACTAGGTGTGCATATATTCATATGAATTACCAACAAGCCGAGAGCTAATCTTCAAGCTCTATGATACAGAACTTTTTATGTCCATGAAG…
CNL-NG	CA04g19370	CaNBARC405		TTTTCCTTAATTATAAGCAAGGGAGTACTACTAGAGTGAAACATATTGTGTAAATTTCCCAAATAAGAAATTGAGAGGGTTAAGTTCGTCATTTCACAAACCCCCACGAAGTATAGTACTTCATAATAAGCTCAATAGACATCACTCAAAAAAACTCCAACCACTTCTTCAACCATAATATGAAAATCAAACTCCCGTCTCTTCCAACTTCCCAAACATGGCGGTAACGGACTTTTTCGCCGGCGAAATCGCCACTGAACTCATAAAATACTTACTATCCATAGTTAAAAAATCCACTTTGTGCCGTTCAAGCGCTGAGAATCTCATAACCAGCATCAATGGTCTCCTCCCAATCATCCAAGAAATCAAACAAACAGGTGTTGAACTTCCACAAATACG…
CNL-G9	CA07g17950	CaNBARC41		GGGAATGAAGCCGTTAGCCGAACATAATACCTCTGTTGACTTGGGAATTATCTCACAAAGTTATAATTCCTCTTCATTTCTATTTTTTTCAACAAAGAAAGTGATTTCATGATATAATGATTATTAGTTAAGTGGCTATATGAGAAATCAACTCGCTTTTTTATAAGAAATATTCTTGGTGGTCCACTCTTTATGTCCACGACTTTGGGATGAGCCTCATCTGACAAACTATTCCAACTTGCCTTTTGGTACAAGTCTTAAATACCATTGAGTCTCAATGTGACAAATAGTTCAATGAACAAATCCACAATTCTCTCTTCTACCCTTCCACCAAACCCACAAAGAGAAGACTTATGATGCTATGACTTCTCTTTACATAGCCTAATAAGTCTTGCATTC…
CNL-G2	CA09g15890	CaNBARC415		TCTTTCTGACTTGACACGAAGTTTTGACACGAAGTTAAAAGAAAGTAAAGAAGAATTTTGAATTATGACCCTTTAATTTTATGCTCCGACTTTCTAGCACAGTCAGAAAATCCTACAAGTGGGTTATCGGGAGGGTGGGGTGTACGTACGCAGACCTTACTTACTGTTTTAGAAAATCTGCCTTTGAAAGGTTAGTTTCCCTTAGTTTTAGAGCAAAACAAACACTTGTAATGGCTTGTCAATGTATAGTACTATGTATATAGTTATGTTGCTCGAACTCCTCTAAAATAACGTTGATTACGTGTTGGATCCTTCAAAAGTTGTGCCTTTTTTAAAGGATCTGACACGGGTGTGGTAACTTTTTTAATGTGTCCCAGCAACATAGAAAACAATACCTAA…
CNL-G9	CA04g23250	CaNBARC416		CATTTATGCAAGCTAAGTTGCTATTAGGTTGTGGAGGTTACCCACGGGTGTTACCACGAAATTACCTCTCTCTCTCCTCAAAAACTCTCTCTAGTTTTCTTCATCCTTTCCATAGATTTAGTGTGTGAACTGATAATCGATCCTAACAGTTTCCTATTTCGTTCTTCCTTTTTTCCTTTACCCTTCTGTTTTTCTTACAAAACTCACTCTAAATGGAGCATTTGTAGGGTCAATTTAAGCACGGCGTAGAATAATCTCATGCAAAACTAAAAAATCAATCTGTGGGAGGGAAAAAGAGGAAATGGCTCATGCTGCTGCCGTATCTCTTCAACAAAAACTGCAGGGAATGCTGAAAGGTGACAATGCTAATTACCTTGCACTACGTCAAGCAGTCAGTTG…
CNL-G10	CA00g13710	CaNBARC417		TTAGTAACGGATCTTAACTTTTATTGTATCTGACACCAATGTGAGTGTCAAACATCTAGAAAAGGTAAATTACTACTTAGTTAATTATTTTTTGTGTAATAAATAAAAATCTATCTACTTACATAAAAAGGAAAAAGGTTTTACAAATTTTTTATGCACTCTAATATATCAATTTTATGTTATATAATATGATTTTTAGATCCTAAGAAAATTGTTTTGCCAGCTAAATTACACAAGTAGTCACACAATTATTTTTATAATTTGTTACTTGAAAGTCACTACGGCCCAGTTCGTAGGTGTGAGATTGGCTTTGGTAGTTTCAGGTGAGGTAGAGGTAGGCCAAAGAAATACAGGGGGTAATTAGACTTGACATGGAGCAGTTACAGCTTACTGAGAACA…
CNL-G4	CA11g17200	CaNBARC418		TATGAAGTCTTAAGTCTTTGTCTTGTTGAATGAAAAGTCAAACTTTTTTGGTAATAGTAGATTGTAGTTAATAATAGCAAACATAGTTGTACCAATTACAAGTAAGAACACTAACAAAAGAGAGAGGGAGAGAAATCACTGATCATTCTTGTTTGCAATTTACTCTTATCATTCAACAGGTAAAATAAAGTTGTTAATATTTGATTTGAAGATAGAAACATTTATCTTCTCAAAATTCTTAAAATCATTTTTGTGGTTCCTTGTTTTGCTTTGTAGATTTCAAAAATGGATATTGGCTTAGCAGTTGGTGGTGCATTTCTCTCTTCAGCTTCGAATGTTCTCTTTGATAGGCTTGATCTTCATGGTGATCTTCTCAAGATGTTTCAGAAACATAAGCTT…
CNL-G12	CA09g17340	CaNBARC42		CCTATTTTTGATTCCGAGAAAAATTAAGAGAGAAAGAGTGATATGGCTTATGCTGCGATTACTTGTCTTATGAGAACCATACACCAGTCAATGGAACTTACTGGATTTGATTTGCAACCGTACTACAAAACGCTCAACTCTTTGAGAGCTATTCTGGAGAAACCATGTAAAGCAACAGACGATCTCGAGGAAACAACAAGTTTGGAAGCTGAAATCACTGATATAGCATACACAACAGAAGATATGGTTGACTCAGAATCAAGAAATGTTCTTTTAGCACAAAATGTGGAGGAAAGAAGCAGATCTATGTGGGAGCTCTTTTTCCTCTTGGAACAAGCACTAGAATGCATGAAACAGCATATCGCAGCATGGGACACCATGGAAGATCTAAAACCACAA…
CNL-G12	CA09g14650	CaNBARC43		GAAAAGGGATGACATGGCTTATGCTGCTATTACTTCTCTTATGAGCACAATGCTTCGCATTCCTCAACTCGCTTTTCCATTATACACACACTATGGGAAGATTCTACACGCTATTCCATTAAACACATGCTATGGGAAGATTCTATCTTTGAGAACTATAATGGAGAAATCCTACAATATAAAAGGGGATATTGAGGACTTGACAAGATTGGAAGCTGAAATCATAGAGCTAGCATGCATCACAGAAGATATGATTAACTCAGAATCAAGAAAAGTTTCCTTAGCGAAAAACCGAATTTCACGAAGAATAGCTGTTTGGAAACTTAATTTCCTCTTGAAACGAGCAGTAGGACGCATTTATTCCACCGTGATGAAGTGGATAAGAATGATGAACAGCAA…
CNL-G10	CA09g16930	CaNBARC430		GCCTTATTAATGGCTAGCCAGTCTGGTATTACTTTGTTCCATATAAAATTTGATTGAAAAGTTTAGTTTTATTGAGAAAATATCAGATTAAGATTTGAATTTTAGTTACACGCAAAATATGTGATGTCTTGGGCTCCTTGATGCCATGCATATGATGTTTCTTTAAGATGAATATTTTCATTCATAAAATATTTTGATTATATCACAAATGGAAGTGTGTTGTGAAGGAAGTATTGTTGTTTAGTAAACGACATATTCATTATAATTTCTTCCACTGCAATTGAAATGCTCTGCGTGGTTCTTTTGTTTCAGTGCTTTTTGGAAGATCATGGATACTTTTATTGAGAAGGTAGTTGATTTTGGGGTGAAGAAATTCAAAAGTATTAGTGACTTCGATGA…
CNL-G1	CA00g76980	CaNBARC431		GAGAGGGCATATTTGGGCTGTCTTGTAGTATATTTGGACCTTTTCCCATTATTTTGATTTGTGTTTTTTCAATTTTTTCCGTAGAAGATAAAGCATGCAACAAGTCTCCGATAATTTTGGATTAAGTTTTAGGTCAGATAGATAACATCAAATTCATACAAAATACATGTGCATGTGTCGGTTGCCTATATAGAGTAAATCCTATTGCATGGTATATATGTTCTCTATGAAAATTTTTATATAATATTTGGTCATTTGGCAGGTGTCATTTCATGCTCTACGCAAGGACGTTATCAACATTTTGGATTTCATGGAGAGGTTAAAGAATGAAGAAGGTCAAAATGCTGTCGACATAGCCGATCAAATTGAAAAGCTGAAATTGGTTCTGGCATATATTTG…
TNL	CA03g00260	CaNBARC433		CCAAGTCTTATAGAAGCTAGAATTTCATTCATTCATCAAATATGGAACATTCTATTCATCACCCCTCACACTCGACTTTTTCCACCACCACAACTGTTTGGTTTCCTTGAGGCCACATTGAACCTCGGGCATAACTCACACTCCAAAAATTAGCTCAAAGAGAGGACAGTTGCCAAAGCTGCAGGATTTCATTCATCAATATCCATTAAAAGAAAGAGACTTGGAGTGACTTGACCAAATAATTTTGATTCTGTGTATATATGTAGAACCCTGAAGCCTTGAATAAAAATCAATCATCCCTTAATTAATTCTTGCATTTCCAAATGGATACTCAAGGAGAATCATCTTCATTATTCTCCAAATTCTGTTATGATATATTCCTGTGTTTCAGAGACCATC…
CNL-G1	CA00g73280	CaNBARC435		GTAATCACAATATTGTACGTAGTCTTACTGTTCTGATTGTTGAAGTAGAAATTTGAAATGTAAAAAGATGTCTACAATGTCTTAATATAATCCATATCACTTGTATAATAAATAGCTTACTTGTCTTTTGATTACAACTCCATATAACATAAAGATTTTTCTTTTGATTTTATTGAAATTATCTTTTAAAGATACTTCTAAGCAGTTTTGATTTGTTAAAAACCGATGATTACAGCATACTTGATTTTCTTCTAGTTCGTAAAACTCTATGATGATTATAGCATTTTTCTCTATCTTCTACCAGGGATTTCTATTGCTATGTAATTTTGTTCTCCTGATAAACTTTTTATATATCAGAACCTCAGAATTTGAAAGGAAGAGAACTTGAAAGATGCTTAC…
CNL-G10	CA09g17080	CaNBARC436		TATATTTTTGTAAAAATATGTTTTTCGGATGAAGGGTGGGGGATGGAGTAATGAGGGATTGGGTGTCGGGGTAAGGGTGGATGATTTTGAGAGTTGTATAAATATTTTAACTTGAGAGTGAGGTTGAAAGAGAGCTTTAAAAATATTTTTCTTAATTTTCGAAGAAAGTTATTTTCCTTAGATTTGAGAAAAATAAGTTGATTTGAAAAAACATTTAAACCAATCAAATATGAGAAAATCGAAAAACATTTTCTAGTTTTTCTATCATACCAAACACACTCTTAAAGTAATATGATAAAAAAGTTAGTTTTATTGAGAAAACATCACATTAAGATTCGAATTTGAATTACATCCAACATATGTGATGTCTTCAGCTCCTTGATGCCATTCAAAATAGTT…
CNL-G2	CA07g00840	CaNBARC439		CCTCTTCAGATCCCGCTACAGTCATTACTACTATGACTTTTGTTTTGATTAATCTTTTATCATCAATAAATGAGTTCTCTTTATTCTATATGCAATAGTTTTAGATCATATTCTATAAGAAAGATGTTTTGAAATTTTATGTCTTTCACCAATTAATCTTTTTTCTAGATTTAAAAATGTTGAGATTTGACTTGAGAAGCGATATCTACAAGATAGGTTTGCATTTAATGTGTTCGAGACAAAACATAGTACTTATGTCATTTGAATATAGATTAATTTTAGGGACTTGAATTTCTAAGATTCAGTAAATTGTATGGGGTGTAAAAGCACATGAGAAACTTTGTGAGAGCTTGCAACAAGTAGCGAAGGACATAGACTGTGTCCAAGATCATAATGGGA…
CNL-G6	CA10g13570	CaNBARC44		ACGTGCTATGCCTAGAGAAAATGTAATCTTTTAACAAGCAGTATTGCTTTTTCTAACAGTAAATACTGAAAGACAAAAGAAAAGAAAGTTGCCCGTAATTAATGAAACTAATATTCCAAGAGTTGGTGAACTTGCAGGAATTTTCTATGGATCAAAATGACATTGAGGATACGTTAGATCGTCTAAGAAGGATCAAGAGTGGAAGCTATCGGAATAGCTTCAATGTTGATCAACTTGAGACACTTGAAATGGAGCTAAGATTTTTGAGAACCTTTACCAAGTACGATCGTGTTCTTTTACCCGATTCTTTTGTCATAATCACAAAGAAGGACAAATTGATTGTGGAAATGCTTCACTCAGTTTTTGACGGAATTCCAGATGAATGCAAAGCTAGCCGTA…
TNL	CA03g00700	CaNBARC442		GTTGCTACAGTGACCTTTCTTTAATTACTCTTGACAAATTGGACTAAAAATCATTTCATTTTTGTATCTCATCAAAGGCTTCTTATCCATGGATACTCAATTTATTCAAGGTGAATCATCTATAACCAAATGGAACTACGATGTCTTTTTGAGTTTCAGAGGTGAAGACACGCGAAAGACCTTCATCGGTCATTTTTACACCCGATTATGCCAAGTGGGAGTTGATACATTCATCGATGATGAAGAGTTGAGAAAAGGCGATGTCATTTCAACCAAACTTGAGAAAACAATTGAAGTGTCTAGAATTTCTGTTGTTGTTTTCTCGAAAAATTATGCATCGTCTAGTTGGTGTCTTGATGAACTTGTCAAAATCCTCGAATGCAGAGACAAGTTAAAGCA…
CNL-NG	CA12g18200	CaNBARC443		GAGATCGAAATTTAGCCTCAACTTTGTGGTGAACTGAAAAGTGACTATTTTGTTGTGGAAGTTAAATGGTTTTGGCTTCTTGTTTTTGGTGAATTTCATCCTCTTGATCCGACTAAACACATTTAACCTTCAATTAATATAATATACTGATTGATTGTTTGATGTTTGTTCACTCGTATATAACAGTTCATCCTTAATTTCTTTATATCTGATTGTGAGTTCGACACAACAATTAATCCCGGTTACAGTGACACAAGAAGAACAATGGAAAAAGTGTCTTTGTGGCTCACTGCTTGAATTCAACTAGTCTTGAATGAATATCAGGTCGATGGTTTTGTAACAATTGTCATTGGATCAACTTGTAGGTTTGGATCTTCCGGATATTCGCTGTTGCTCTTG…
CNL-G10	CA04g10750	CaNBARC448		CTTCGCCCAAGTCCATGAAAGAAAGTATTTATGTTTATACAAATTGTTTTCACCATCTCTAGTATATGTACTATGAAAGTTCCCAGGCTTTGATACCATCTCTAGTTTTTATGCTCATACGTGAACGTTCAGTGTGTTGGTACACGTATGTGCCACATAGGTACTAAGATTGTCAAAAATATGATTTTAATTAATTCAGGGGTAATAGGACTCCTTTAAGTTCGGGTGTGTCTCAACAATTTCGCTTATAGTACAGGGGTGAAAGAGTGTATTTTCTCATGATAAAAATATGATTTATAGCAAAATACTTCTAACAATTAGAAACAAAATTAATGTTCGGGGCTTGTGCTTTTACACTTAGGACTTACGCTTTTATGTACGAAGATTAGTCCCCAAATT…
CNL-G6	CA03g03970	CaNBARC45		CAGTAGATATTGAAAGACACGATTAAAGATCGATGTTTCTGTTAAGTAATGAAACTAATAATCTTAAGAGTTTGATGAACTTGCAGGAGTTTCTACAGAAAAATGGCTCAAAATGACATTAACAATGATGAGATAGTGGGCTTTGAGAATGAAGCAGAAAAAATAATTCAGTATCTGATTAGAGGTACAAATGAGCTAGATGTTGTCCCAATTGTAGGCATGGGAGGACAAGGGAAAACGACTATTGCTAGAAAGGTGTACGATAATATGAGCAATGCTTCTCACTTCGATGTTCAAGCATGGTGCATCATCTCCCAAACATATAACCGGATAAAGATATTGCAAGAGATTTTTAGTCAGGTTACCAATTCAAAGGATAAGGGAGATCAGGATGACGAC…
TNL	CA08g13750	CaNBARC453		GAAAAATGTCTCAGTTTGCTTATCATGCATTTCTGAGTCTAGCAACAAGGATGGACAAGTCCTTTGGAAATCATCTTCATTCAGCTTTATCAAATGCTGGTATTAGCGCATTCAGTGTTGAATCCTTAAGACTCTTTCAGTTGGTATGACTTTGCACAAGACCACCCTTTAGAAGAGTTCGAAGGAGCTCTCAACAGATGCAATACAGCATTGTGGTGGGCTTCCGTTAGCCCTCTATGATTTGCGTTCTTTTCTTTCACGGAGAGATATGGAAATTATATGGAGAAGTAAACTGCAGAAATTGGAAGCAATCCCTCATAGCAAAGTTCAAAAGAATCTTGAGATAAGCTACAAGTCTCTAGATGATCATGACCAGAGGTTGTTCCTCCTTATTGCTTC…
CNL-G9	CA00g94890	CaNBARC46		ATGACTTGTCAAGTGTTATATGAAAAAGGTGGAAAAAGAAGTTTTCCCAGGAAAGAAATGATGCAGATCAACTTTAACAATGAGGGGAGCAAATATAAAAAATTGAGAACTTGTTCCTCAGCTAGATCAACAGGAAGGAATATAATTGATCATCGCATTGTTGATTGTCTCCGAGAAAGTACTTGTAAATCCGTCATCATTTCCACAGTCCGCAGATTTGATCAATTGAAATAGTCCTTAAGTTTTGGACGTAACTTTTCTAAGAACTGTTCATGTCATTCGCAATTCAAGTTGAGATAGTCCTTAGCGTCAGAGGCATCCATCCAAGACACATTTTGATTTCTCAAATGTGATTTGATGTATGTTGCTGCATATATTTGCCAAGACACATTGTAATTT…
TNL	CA08g13800	CaNBARC460		CCAACTACCCTAAAATTAGCTTAGCCTAGTCTTTTCTTGCAGTTATACATTGGCTTCTAAAGCATTGTGTAATTGTGTAGTCACTGAATCCTCACTAAGAGAATTGGTCAACTTGATCTAATGGGTTCTGAAAAACCACAAACATCCTCCACTTTTGTTTCTCCAAGTATTTATCATGTGTTCTTGAGCTTCAGAGGTGAAGACACCCGCAAGACTTTTACTGATAGTCTCTATGCAGCTTTGGTAGGTGCAGGGTGGCGTACGTTTAAGGATGACAATGAGATCGAGAGAGGGGAGAATATTAAGACGGAATTAGAGAATGCAATCATACGTTCGAGGAGTTCAATAATTATCCTCTCAAAGAACTATGCTACTTCGACATGGTGCCTTGACGAACTT…
TNL	CA01g12370	CaNBARC464		AGGCTGCCCGAATTTCTGTTCTTTCTTTTCTTGAAAATATGAAATTAAAATTACAGTTGTTGATTCTTCTATTCCAAATTTTTAGAAAAAGTTGCAATTCCTGAACCCATTTGTGTTTTCATTTTCCATCCGCACAGAGAAAAAAATGACCATAGAGAAATTTCCTCTTACTTGTCTATTACTAACGGATGAATAATATTCAATGAAAATGAAACAGTTGACTAGTCCAATAGCAATAATTCTATAGTATATTCTACTGGAGTGGACCAATCTTCATATCCACAGAATTCTTTTTTTATCTTCTCAAATTTACTGAATCCATGGCATCATCTTCACAATACTGTCCTCTATGGAAGTAGGATGTCTTCTTAAGTTTTAGAGGTGAAGATACTCGTAAAG…
CNL-G10	CA01g33900	CaNBARC466		GTTACTGTGCAAAGTATTTATCTTGCACTTCATCATAGGTGAAATTATTCTTCTTTTTAATCCCAACCATCCGATATGTACGGTGTTTTCTACCAGGAGTTTCTCTATTTAAGGACTCGGACCCAATATCTCTAGTTAAAAGTGGATGGATCAACAAATATTTTTAACTTTATAGTGGAAAAGAATGGTTATCGAAAGCTAAGTTGCTCGGACCCTCCAAAAATGTTGTTGCACCTGTGTCGGATCCTCCTAAAAAGCACTACTTTTAAAGGATCCAACACGCACGTGATGATATTTTTGAAGAGTCCGAGCAACACTGATCGAAAGTTTATAATAGTTCTAACAGGAATCATATTCTCCCTTCTGAGCAAGATTTAAGGGGCTCCACAACAATAATGT…
TNL	CA11g06190	CaNBARC468		CCTAATCTCAACATATATAACGTTGAGCTCTCCCAAATTAATAGCTAGCTTTTAGGGTGTGGTTCTCGTAAGTTTGTATCAAACACCAACAAATGTTGCTAAAAATTGTTGGTATGAGCTAGGTTATGCCAAAGGTAACAACTGATCCTCTGAGGTGTTGATGCCCTTAAGTGATGTAGTGATAAAACCCAAGGTGGAGTTGTATAATGTAGCTCAATAAAGTGGAAAACCTGCAATACCAGAGCAAAATCCTTATGTGATGTAGTGATGAAATTGCGAGACATAATTAATCCTATTTGTTTTCTTCATTAGTAAAATGAATTGAATCCTATTATATATATATATATATAATATCATGTGAACATGGGAGCATTTATATAGCCAAATTTATGATGCACA…
TNL	CA12g02400	CaNBARC470		AGGAATTCCTTGATACTTGATAGAACCATTCATCTTTCATTTTCTTTCTCTTTCTTCATCTGATAATTATCACACCGTGTGTTCTCTTTTTCAGACATCCATGGCTTCTTCTTTCTCTTTTGCAAGTAATTTACAGTACCGTCCTCGATGGAAGTATGCTGTGTTTCTAAGTTTTAGAGGTGAGGATACTCGTAAAACATTTGCTGGTCACTTGTATCAAGGCTTGAAAAGCCGGGGATTATTCACCTTTCTAGATGATACAAGGATAGAGGATGGTGATTCAATTCCAGAAGAACTCCTTAACTCTATCGAAGTGTCTCAATTTGCAGTCGTTGTTTTCCCAAAGAATTTTGCAACGTCAAGGTGGTGCTTGAATGAACTAGTCAAGATCATGGAATG…
CNL-G10	CA00g93130	CaNBARC474		ATTAAAAGTTGCATAAACTTTGGGGAGGATTTGGAAACTCTGGAGCGAAATGTAAAACAATTATCAGATAAAGCAGTCGATACGAAGACAGATGTTGAGAATCAAGAGCGATCTGGGAGGAAGAAGAGGAGACGACAAGTTGAATCTTGGCTTAACGAGGTTGAACAGCTCAAAGAAGAATTTCTTCAGTTAAAAGAAGAAGCAACAAGAGGGAAGAAAAATATAGGTGATTTGGAGAAGATGGATGGAAGGGTTGGAGAAACTTATCGAGCAAAGTAGAAATTTTGGAGAGCTGGTGTGTAAAAGTGAGAATTTGGAAACTCTGGAGCGAAATGTAAAGCAATTATCAGATAAAGTAGTCGATATGAGGACAGAGATTGGGAATCAAGAGCGATCTGG…
TNL	CA09g18660	CaNBARC475-1		TCCTGGAAGATGACCAAATATTGGGGCATTATAGTATATAATAATTACTTAGAAGTTATTAATCCTTTCCTCTTTGAAGCAAAGAAGAATAGTTTTTTACTTTCTCAGCCATAAAAATGACACAGAAAAACTCTTATTGGAGCTATGATGTTTTCTTAAGTTTTAGAGGTGAAGATGTACGCAAAACATTTGTTGATCATCTCTATGTTGCTCTTCAACAGAAGGGGATAAACACCTTCAAAGATGATGAGAAACTAGATAGAGGCAATTCCATTTCACCAGACCTTCTGAGAGCAATCGAAGAGTCAAGGATCGCGCTGATTGTATTCTCCAAAAACTATGCTAATTCAACATGGTGTTTAGATGAATTAACAAAGATCATGGAATGCAACAAACGAA…
TNL	CA09g18660	CaNBARC475-2		GTTTAGGTGTACATGTTATTCAGAGTCCTATAACCACTTTCATTGTGATAGATTGATTGATTGGTTTAGTACTGATTTCCTTTTCTAGCGTCTTGCTTTATTGCCTTGCAGTTGCAAAGTTTTGGTTTGATAATTTACTTTTTTCAGCCACAAAAAAATGAATCAAAAAAGCTCATAACTTCCATCCCCAGAAATTATTCAATGGAGTTACGATGTTTTCTTAAGTTTTAGGGGTGAAGATGTACGCAAAACATCTGTTGACCATCTCTACGTTGCTCTGCAACTGAAGGGGATCAACACCTTCAAAGATGACGAGAGACTTGAGAAAGGCAAGTCCATTTCACCGGACCTTGTGAGAGCGATTGAAGAGTCAAGGATAGCTTTGATCATATTCTCTAA…
CNL-G7	CA05g00030	CaNBARC479		TATTTACATGATTGGATGGCACCACTTTCTGGTATACTAAATTTCTGAGTCAACCCTTTGTTTACTATGGCATATTTTCCTATATGTACAGTTGCAAAAGTAAAGATAAATGTTGTCTCAGTTAATTTTTTGTGGTTTACAATGCTTTTATCAAAACCTGCATGACTTTTCAAAGAGCTGTTGACTTGGAGAATGGAGAATGTAGATCCTGCTCTTAGCATCCATGGCGGAATCGTTCTTGTTCAATATCATTGAACGAGTTTTGGCTAAAGTTTCTTCAATTGCTGTATATGAGATCAGTCTAGCTTGGAATGTTAAGACAGATCTACGGAAACTCCAAAGCACATTATCCACCATCAAAGCTGTACTTCTAGATGCAAATGAGAAGCAGGCAAAGAA…
CNL-G2	CA07g00790	CaNBARC48		ATTTTCACAGAAACTTTTTTGCATGTCTATTAGTAACCGGTAATTATATGTCCTAGGCTCTGTTAAATATTATTATTAACCTAATCTTTAACCAAATTCAAAGAGTTAGAGATTAATAGATTATACTATTGAAGTGCAAAATCATCTATACTAACATAACTGACCTGAACATGAAACAGACTAATAAATCGCCTGATCTTGTTTAGTTTATGCGTGTCTTTTTTGCCAATCTGCGTATCGCGTTATCGATAATACCATTGACCTCTTGCATCTTGCAGCTTTCAGGTCATAATCGCAAAGGCATACGTGAATATAGTAGATATGGCTCATGCAAGTGTGGCTTCTCTTTCAAAAACAATAGAATCTCTCTTGACATTCAATTCACCAATGCGATCTCTA…
TNL	CA09g18670	CaNBARC480		TCTTGTTTGAAGCAAGAACAGACATATATAGCCAACTTTTTATTTGTTCAGCCCACAAAAATGATAGAGAAGAGCTCTTATTCATCCTCTACTTCCCCTGATCTATCCGCTCGGTGGAATTACGATGTTTTCTTAAGTTTTAGAGGTGAAGATGTACGAAAAACATTTGTTGATCATCTCTATGTTGCTCTGCAGCAAAAGGGTATTCATACCTTCAAAGACGATGAGAAACTTGAGAAAGGCAAGTCGATAGGACCAGATCTTATCAGAGCAATTGAAGAGTCGCGGATAGCTTTGATCGTCTTCTCAAAAAATTATGCTGATTCGAAATGGTGCTTAGATGAAGTAGTGAAGATCATGGAATGCAAGAATGTGAAAGGACAAATTGTCCTTCCGGTC…
TNL	CA02g19600	CaNBARC481		TACTTAAACTCCATGCAACACCAGAAGCGACAATCTTCTCACTGAAGTTGCACAAAACTTCATGTATATATAGGTAGATAACATGAGCCTATTGGCAAATCAGTTTTCTATAAGGTGTTGCTTGCAGATGCAAGCATTCTAAATTCCTCGTCCTTTTAGGATGGACATAGAAGACAACCCGTCTTCTTCTCACAGAACTCATGATCAAACATCCCAACGTTGGTCCTACGATGTTTTCTTGAGCTTTAGAGGTGAGGACACTCGTAAGAGCTTTGTCGATCACCTCTACACGACGCTTCACGAAAAAGGGATACATGCATTTCGTGATGACATAGAGTTAAGGAGGGGAAAATCCATTTCCCCTGAACTCCTTAACGCTATAGAAACATCGAGGTTTGC…
TNL	CA03g00200	CaNBARC482		AGTTTCCAAGAAGAAAACATGGCATGTGCATGGTACTATATTATATATATGTAGCTCATTCTTGCATATATTCTCATCAAATATGGATACTCTATTTTTACAAGGAGAATCATCTAGTGCTTCTTTACACTTTTCTTATGATGTCTTTCTGAGTTTTAGAGGTGAAGATACTCGAAAAACCTTCACCGGTCATCTTTATTCCAGATTGTGTCAAGTCGGAATTAATACCTTCATAGACGATGAGGAATTGAGAAAGGGCGAGGTGATTTCAATGGAACTTGAGAAGGCCATTGAAGTTTCTAGAGTATCCATTGTTGTTTTCTCGAAAAACTATGCATCGTCTAGTTGGTGTCTTGATGAACTTGTCAAAATTCTCGAATGCAGACACAAGTTAAAGCA…
TNL	CA09g18620	CaNBARC486		TCATAGTGGGGTCTAAGTCATCACCTGCATATATAAATTAATACAAGCTACTGTTTAGGTCTACTTTCATTGTGATGGATTGATTGGTTGATTTAGTACTAATTTCCTTTCTAGCATCTTGTTTTATTGCCTTGCAGTTGCAAAGTTTTGGTTTGATAATTTACTTTTTCAGCCACAAAAAATGAATCAGAAAAGCTCATTCCTTCCATCCCCAGAAATTATTCAATGGAGTTATGATGTTTTCTTAAGTTTTAGAGGTGAAGATGTACGCAAAACATTTGTTGACCATCTGTACATTGCTCTGCAACTGAAGGGAATCAACTCCTTCAAAGATGACGAGAAACTTGAGAGAGGCAAGTCCATTTCACCGGACCTTGTGAGAGCGATCGAAGAATCAAG…
TNL	CA02g19570	CaNBARC488		ACCCATAGCTTCATATACATTTTCTAAAGAAGGGGAAGGGGAGGGAATATATAGAGAGAGAGAGAGAGAATATTACTCGTAGGAGTATTTATTTGTGAATTTTGGGAAAATATTACTCGTAGGCGGTAAATAAATAAACAGAAGGACCAAAGAGTAATCTCTAGTCGTTCTTAATTTCTTCTATATAAATTAAAGTTAGATACAACCTCTAAGGAATAAGGAGCGCAAAAGTCTACAAGCAAATTAAATCCTACTTAATTTCTCATCTTCTATCCTTGGAAAATTGCTAATGCAAGAAGTTTAATTCTTTTCAATACAATGAGCTTAACAGAAGACAATAACATGTCTTCTTCTTCTGCTCCTCAGATAACTGAAATTGAAACATATCAACATTATTGG…
TNL	CA12g02370	CaNBARC489		TAGAGAATTATATTAATACTTCATTGGAACCATTCATCTTTCATTTTCTTCTTCTGATAATTATCACACCGTGAGTTCTCTTTTTAGACATCCATGGCATCTTCTTCCTCTTTTGCGAGTAATTCACAGTATCGTCCTCGATGGAAGTATGTTGTGTTTCTAAGTTTTAGAGGTGAGGATACTCGTAAAACATTTACTGGTCACTTGTATAAAGGTTTGAAAAACCGGGGAATATTCACCTTTCTAGATGATAAAAGGATGGAGGATGGTGATTCAATTCCAGAAGAACTCCTTAAAGCAATCGAAGTGTCTCAATTTGCAGTCGTTGTTTTTTCAAAGAATTTTGCTACATCGAGGTGGTGCTTGAATGAACTAGTGAAGATCATGGAATGCAATAAA…
CNL-G9	CA05g02540	CaNBARC49		CATCCACCTGGCAATGACTTATACAAGGTTCTTTATATATATATATATATATGTTAGATTATTTTATTGATGAACACTACTAACATTATGTTATAAATAGCTTATCAAGTCACACAGACCAATATAACTTGAGATAAAAATAATTAAACTCTATGGCTTATGGTTCTGTACTTTCTCTTCTTCAAACTTTAGAGCTACTTCAGCAGACTAACCCCAAACTTATTCGGGGTCAAACTGCTGAAATGCTTGATTCTCTTCATGCGACCGCGGAATATATTAAAAATGTTCTTGAAGACACAAGCAAGATCAGAAGGTCTGATGATGATGCTGAAAATATCAAATTGTTGGAGGAAAAAATTAGAGTTGCTGCTAGTGATGCAGAAGATGTTGTTGAGCGGA…
TNL	CA09g17920	CaNBARC490		ATTCTAGTGTCAATTCAGCTCTTCAGAAGGCAGCTTTTAGTAAATTTTTGAGGAATCGCAAAAGCGTGTCATTCAGTCTTTGGCAACTTGGAGGATAGAAAAGTTTTCCAATTTCCGTTTACTTGGATAAAGATGTCATCGACCTCTTATAGTCCGTTATCACCTTCTGAACAGTGGGATTATGATGTGTTTTTGAGTTTTAGAGGTGAAGACACGCGTAAGACTTTTGTGGGCCACCTTTACAGTAAATTAACTGGGTCTGGAATCAATACCTTCAAGGATGATGAAACACTAGAACGAGGTGAATCAATTTCACCTCAACTTGTCCGTGCCATTAAACGGTCAAGGTTTTCTATTATTATCTTCTCAAAGAACTATGCTTCATCCAAGTGGTGCTTG…
CNL-G4	CA11g18660	CaNBARC492		GCTGTAGATTGTAATTAATAGTGACAAACATATTTGTACCAATTACAAGTAAGAACACTAACAAAAGAGAGAGGAAGAGAAATACTGATCATTCTTGTTTGCAAATTACTCTTAGCATTCAACAGGTAAAATAAAGTTAATATTTGGAGATAGAGACATTCATCTTCTCAAAATTCTTAAAATCAATTTTGTGGTTCCTTGTTTTTCTTTGTAGATTTCAGAAATGGAGATTGGCTTAGCAGTTGGTGGTGCATTTCTGTCTTCAGCTTTGAATGTTCTCTTTGATAGGCTTGCTCCTCATGGTGATCTGCTCAACATGTTTCAGAAGAATAAGCATGATGTTCGACTCTTAAAGAAGCTGAAAATGACTTTGGTTGGCCTTCAGGCTTTGCTAAGTGA…
TNL	CA08g13810	CaNBARC493		GAACTTTGCAGGTTAAAGAGCATCTTCATTTAGAGCTTTGATCCATATTCATGATGGGAGCTGAAAAAGCATTATTCTCCAGGCCTAGATGCTCTTATCATGTCTACTTGAGTTATAGAGGCAAAGAGATCATCATGAACTTTATCAATCTCCTACACACAGCATTGACTGATGTAGGTATTCAAACATTCAAGAAACATAGTGAAGCTAGAAAAATAAAGATTGTTGGATCAGAATTGCAAAAGGCAGTCAAGGAATCGAGGATTTCAATAATTGTATTCTCGAAAGATTATGCATATTCTAGAAGGTGCCTAGATGAACTTGTGAACATCCTTGAAAGGAAGCAAACTGCTGGTCATATGATTCTACCTGTGTTCTATCGTGTAGATCCATCCCATG…
CNL-G9	CA05g02490	CaNBARC5	Autoactivity	CATATTACAGAGCCCATTTCTAAATTGGCGCTCCTAATAGAAGTTTTTCTTTTCCGAGGAGATAGAACCTAAGACCCCCGGTTAAAAATGTTAACATTGCTGACTTATGCATAAGAAGAGTAATTTTAGATCTAACTCCATGTGCATCCAACTGGCAATGACTTATACAAGTCTCTTTTTTATATACATATATATAAGTCAAATTATTTTATTGATGAACACTACTAACAATATATTATAAATAGGATATCAAGTCACACTGACCAATATAACTTGAGATAAAAATAATTAAAGTTTATGGCTTATGGTTCTGTACTTTCTCTTCTTCAAACTCTAGAGCAACTTCAGCAGACTAACCCTGAACTTATTTGGGGTCAAACTGCTGAAATGCTCGATTTT…
CNL-G2	CA09g17520	CaNBARC50		AATTTTGCTCTTTGTACTGTGTGTATAGTTATATTGCTCGAACTCCTCAAAAATAATGGTGTACGTGTTTGATCCTTCAAAATTTGTGCATTTTTTGTAGGATCTGACACGGGTAAGCAAAGCGGAGTTTAGAACCACAATCTATTTTGCATACTGGGAGTTAAATGAGCTAAAGCTACAGAATTTGGGAGAATTTATAGCTATCATTAAGGCAAATACATTACCTGATGTTATTTAGTTTATGCGTGCCTTTCTGCAAATCTGCGTATCTCGTTATTTGTAATACCATTGACATCTTGCAAACCTGCAGCTTTCAGGTCATAGTCACACAGGACAAAAACGAGAATATAGTAGATGTGGCTCATGCAAGTGTGGCTTCTCTTACGAGAACGATAGAAT…
TNL	CA11g06220	CaNBARC502	Autoactivity	TGCTTGTTAGGAAATGTATAAGACCACCTAAGTGGTAATACTTTTTAGAAATCGAATAGATTCAGTTTTATACATACGCGAGGAAGGTAATCAAATAAGAAAGAAAATGGGATCTTCTTTCTTTTATTACTTAGGAGCCATGTGAGATGAAAGTCTCATGCACGATTTTGAATGAGGGAAAGAAGTGAGGAATACTCTTTTCGATCTGACTCTCCCACTCCAGTCGTTGCTTTTGTGACTTGGTCTTAATTAATTTGCTTCCATTGATCCATTCTACAGTGACGAGTCACAGTTGATTCAGTCTTTGGTGATAAGAGTTTTGCATGAATTAAGCAAGTCCCCAATGGCTGTAGCTCCATTTCTTGTTGGAATTGATTACAGCTTGGAAGAACTCATTAG…
TNL	CA12g06200	CaNBARC504	Autoactivity	TACAGTTCAAAGAGAAATTTCGTACTACTTACTTCTCTATTATGAATGAATAATATTCAATTAAAATGTACCAGTTGACTTGTCGAATACCAATAATTCCATGGAGTGGACCTCATCCTCATCGAAACTTCTCTTTTTTGAAGTCCTATATATAACTTTGTCCCAAATATCATCAATTTCATCTCGTATCATACAATCACAATCTATCCGCACACTTCTTGTCTTTTTCTTCACAAATTTTAACAACTTAACGGAATTCATGGCATCAACTTCTTCTTCTGCAAGTAATTCACAGCAGTGTCCTCTATGGAAGTACGATGTCTTCTTAAGTTTTAGAGGTGAAGATACTCGTAACACAATTACGGGTTACTTGTACGAACGTTTGACAAGGAGGGGAAT…
CNL-G10	Not determined	CaNBARC509		GTTATTCGTAATTTATCGTACACGGGCCCTCGATCTTACGATTAAATCTTGTATCAATGAAATTGACGTAATGTAACAGTTTAATATTAACCAATGAATAAACTCCACGAATATTTGCTTATATTTTTGAATTATAACGTACATTGCGTGTTAATTATGTGTGGTCCATCACAATTACCTACTTAATTATACTAAACTATTTTGTGGGACCCACCATGCAAAAATATTTCTGGCCGACACTACTTTGAAGTGATTTTTACAAAAATAATTTTGGGGTTTAATTACACTAAAAATGTTATTATTGTTAATCATAAATGATGGGTTTAAAACATTTGATATTTTTATGGAGACGTCATTTTAGTAGAAAAACAAGATATGTCACAGTTTCAGCTGACCGAA…
CNL-G6	CA03g03710	CaNBARC51		GAATTCCTTCTGGTCAAAGAATCCTGATCACATGGTAGCAACTTTACCAGTTACTCCAAGACTCCCCTTCATTTAACATAGCTTATAATAGTAGATATTAGGGAAGACCCAAGTAAAAATTCCAAGAGTTAGCGTACAGAAGGTGTATAATCTTTCACGGGCCTTAATACAATTTCTAATAGTAGATACTGAAAGACAGTATTAAAAATGTTGCTATTAATAATGAAACTCATACTCGATCCAACACTTTGGTGAACTTGCAGGAATTTTTTCTTTAACTACAGGAAAATGCATCAACATGACATTGATCTCCATGTGTTAGATGACCTATCAAGGATCAAGATTGGAGTTGGCTGGGCTGGATTCAATAATTATCCAATTATGAAACGTGAAATGCGG…
TNL	CA12g16310	CaNBARC510		TTAACATGTAAGTTGAAGATAATGTTCAAGTAAAGGGCAAAATTGTCATTCAACTTTTGAAGGGTATTTTAGTAATTCTATTTTAACTTAATGGCTTTCTACATACATTATAATATGATGACGATATGATGATTTTGCAGCAGAACAACTATATAATATGAGTTTCCTTGCCATACACCCAAAGCTGATTTTCCTTGTTAGGCTTTAGCATATTCTTATACAATGTCTCATGCTTCTTCTTCCAAAATTTCTAAGTACGATGTGTTTTTGAGTTTCAGAGGTAAAAATACACGTAGAACCTTTGTGAGTCATCTCTATAATGCTCTAGACCAGAGAGGAATCCACACTTTCAAAGACGATGAGCGGCTGGAAACAGGAAAACCAATTTCTGGTGAACTT…
CNL-G4	CA11g19900	CaNBARC514		CAGCGGTACATCTATTTTATCTGTAGCTTTTTCAAATAAAAAATGACTCATATTTCAAAAGACATACATTCGGGGCTGACATATCAACGTACTGTGAGTGATAAAAAGGCTTCAAACTTGTTTATGTTACATTTTGCTATGAACTTTCCTAGATAAAATTATTACTCCTGTTTCCTACCTAAATTAGGTCTTTTTCTCTCATGATGTATAAAAATTTCTGTAGTTGCAACGTGCTACTTTATGTCAATTTTCATGTTGATCTCAAGATGCTTCCTCAGCTTCACAGTGACAATAGACGCTACACGCTGCTCAACAAGATTGGAAATTACGTCAATGATATATAAGCAGCTCAAAGATTGAACAACTCCTACAATGACAACGAACTGTCATTGTGCACAT…
CNL-G10	CA10g21380	CaNBARC516		CAAGCTTTTTCCTCTCTTGTATTCACTCTCAAGCTTTTTCCTCTCTTGTATTCACTCTCAAGTTTTTTGCTTTTCCTCTCTTGTATTCACTTTCTAGTTTTTTTCGACCAATTTTTACTCCAACAAATTTCATCTACTTGCTCCATTCCTCCTCAGCACTCATTTTCTCCTACCATTGTTTCCTTGTAAATCTAGTCCACAAAAGAATTTTTTTTTTGTACAATTCAAACTTGAGAGGATCTAGGGAAAGACACAAGAGGCTGTTTTTCTTTATTAGACTAGCCAGTGAAGAATTAATTAAGGAGATGGCTATGGAAATCGTAACTGCGATTTTGAGCCCAGTCGCAGAACATTTGATACTGCCAGTTGCGCGACAGATTGGGTATGTGATTTACTATA…
TNL	CA07g12770	CaNBARC517		CTTCTAGCTTTGAGGCGAATAATTAACACAATATTATTAAAACCAAGTTTTTGTTGGGACTTTGCTTGAACTTGCTTCCAATGTCCCCAGAGATTATTCAATGGAGTTATGATGTTTTCTTAAGTTTTAGAGGCGAAGATATACGCAAATCTTTTGTTGATCATCTCTATGTTGCTTTGCAACAAAAGGGGATCAACACCTTCAAAGATGACAAGACATTACAGAAAGGCAATTCTATTTCACTAGACCTTACCAGAGCAATTGAAGAATCACGTATAGCTTTGATTATTTTCTCCAAAAACTATGCTCATTCGACGTGGTGTTTGGATGAAGTAGTGAAAATCATGGAATGCAAGAATGTGAAAGGACAAATTGTTCTTCCAGTGTTCTATGATGTAG…
CNL-G9	CA00g89590	CaNBARC518		GTGTGTAATTACATAAGTGGAGATATTAGCTCTTGTCATCATTAATATAGTGACATTATGCAAGTTATTCTCCTGTTCTTTCTTTTCTCCTTTTCTTGTTTATTTTCTCAAAATTAAGACCGATCTAAATGGAATGTTTGCAGAGTCAATTTAAGCAGCATCAAATTTCTCTTACAAACTGAAAAACCAATCTGTGGGAAGGAAAAAACAGAAATGGCTCATGCTGCAGTTGTGTCTCTTCAACAAAAACTGCACAAAATGCTGGTAGATGAGAACTTTTGGTTCGTAATGTTAGACAAGAACTTTAGGTTCCTACGCGAAGTGGTCAGTTTCTGGCATGCTTTTCTGGAGGACTCTTTGTCGAAAAGAAATGCTCCAGAAGCAGTGGAACATTTGGAA…
CNL-G9	CA05g02810	CaNBARC52		AATAAAAATACATCCTCATCTAACTCGTCCCTCATCTGCCTCAAAAAAGACACAAATAAGTATACCCATTCCTCAATTTTGTTGCAAAAAATTGATCAACAAAATAGAGGGAGGGGTATATTTATTTGTGTCTTGTTTGTGAGTCTGATCAGGTTGGATGAGTTAGATTAGAGTGCGTTTTATTTAAAAAAAAATGAGACATTGAACTTTGATTTGCACTTTTCCGTTAAAGAAAGGATATACGTGAAAAATTTCATAACAACAACAACAAACCTAGTGTATTCCCACCTAGTGAGGTCTGGGGTAAGATGTACGCAGTCCATACCTCATAACAATGAAGGTAAATTTAATTCTAAAGTATAATAACAAGAATAATTTGATTAAAAAATATGACGAAGG…
CNL-G4	CA11g17000	CaNBARC522		GTCTGCGTATACGTCACTTGGGTTACCCCTAATTACACCCCACAAGTACCCTTCCTCTCTTGTGAAGTCTTTGTCTTCTTGTTGGATGAAAAGTCAAACTTTTCGGTAACAGTAGATTGTAGTTAATAGTAGCAAACATAGCTGTACCAATTACAATTAATAACTCTAACAAAAAGAGAGAGGGAGAGAGATCATTCTTATTTGCAATTTACTCTTAGCATTCAAAAGGTAAAATAAAGTTGTTAATATTTGATTTGAACATAGAAACATTTATCTTCTCAGAATACTTAAAACCATTTTTGTGGTTCCTTTGTTTTGCTTTGTAGATTTCAGAAATGGATATTGGCTTAGCAGTTGGTGGTGCATTTCTCTCTTCAGCTTTGAATGTTCTCTTTGACA…
CNL-G1	CA00g94360	CaNBARC523		AGTATATATGTGGACGGACAGATTGATCAGTAGAAATTCTTTATTGACATGCTTGCTTTATGAGTTTTGTCGATGTTGTTATTCAATTTTTGAACCAAAATAAAATTTGGGCTGCTATTGATCACACGACCGTTCTTGACATCCATAGGATAACTTCTCGAACAATTTTCATTAGTTGAGTCATCTTCTGAGAAATCAAACTCTTGTTTATCATATAAACTGTAACTATAGGACAAACATTTAGCTTATGCAGTAGGTTATTTTCAAGAAGGCCCTCTATATTTACATTAGTTTCCTGTTAAGTTAGAGTAAAATTTGTTATGGCGAATATGTGGCACGGAAAATTTTGACACACTTTTTGTCTCATAGCAGGTATCATCTGCTTTGCTTCGAGAGGAC…
TNL	CA12g04920	CaNBARC527		AATGCTGTTTCGTTGCTCTTTCCTTTGCAATAGGTCTGCCATTACCTTCAGGTTTCTCAGTTTTCTCCACATTGACCTGCATTTAGAGATAATAACAGCATTATAAAGTATGTATCCATGTTTGAGCATAGTTGTTGGTTATGTTGCACTTTTCAAATTTCGAGATTCAAACAAGTTTCTTTTACCATAATAATATTTTTATAGTATGTGAGATTTTTCTTTTCCAGCATGTCTTGTTCCATAGTTAGTAAGTACGATGTTTTTTTAAGTTTTAGAGGACCAGATACTCGTAGAACTTTTGTTAGTCATCTTTATAATGCTCTGGAGCAAAAAAATATACTCGTTTTCAAAGATGATGAGCGTCTGGAGACTGGAAAATCAATTCCTGATGAACTTTTG…
TNL	CA12g19860	CaNBARC530	Autoactivity	TATTAAGCACCAGAGCCACCCAATTATGTGAGTTTTCTCACCAATATATCCAAAGTTGAGAACTTGCCTATTAGTCTTTTGTAAATATTATTCAATAATGTCTCAAGCTTCTTCTTCCAAAACTTTCAAGTACGATGTCTTTTTGAGTTTTAGAGGCGAAGATACACGCAGAACCTTTGTGAGCCATCTCTATAATGCTTTAGAACAAAAAGGAATACGCACTTTTAAAGACGATGAGCGTCTGGAAACAGGAAAATCAATTTCTGGCGAACTTTTGAAAGCCATAGAAGAAGCCAGATTCGCAGTCGTGATATTTTCAAGAAGCTATGCATCCTCAAGATGGTGCTTAGAGGAGCTTTCGCACATCATAAAGTGTAAAAATGAATTGGAGCAGATTGT…
TNL	CA03g00710	CaNBARC531		GAGAATCATCTACTTCTTCCATGAATATTCAATTGGTTGAAGGAGAATCATCCACTTCTTCTCAAACTCAATGGAGCTATGATGTCTTTCTGAGTTTTAGAGGTGAAGATACGCGCAATAACTTCACTGGTCATCTTTATACCCGATTGTGCCAAGTTGGAGTTAATACTTTCATAGATGATGAGGAACTGAGAAAAGGCGACGTCATTTCAACCAAACTTGAGAAAGCAATTGAAGATTCTAGGATTTCTATTATTGTTTTCTCAAAAAGCTATGCATCGTCTAGTTGGTGTCTTGATGAACTCGTCAAAATTCTTGAATGTAAAGAGCAGTTAAAGCAGACAGTTTTGCCAATTTTCTATGATGTTGATCCTTCTCACGTGCGAAAGCAAACTGGGG…
CNL-G2	CA07g00890	CaNBARC54		AGTTTGGTACTAAACTCACTGTTAACCTGTGATAGCTATGATTAAGGCAAATACATTACCTGATCTTTTTAGTTTATGCGTGCCTGTTCAGCAAATCTGTGTATCTCGTTATTTGTAATACCATTGACCTCTTGCAACCCTGCAGCTTTCAGGTCATAAGCATTAACCGCAAAGGAAAGAAACGAGAATACAGTAGATATGGCTCATGCAAGTGTGGCTTCTCTTATGAGAACGATAGAATCGCTCTTGATATCCAATTCGCCAATGCAATCTCTAATCCCAAAGCAAGAACTTTGCGCTCTTCGCGAAAAAGTTAGTTCCCTGGAATTATTTGTCAAGAACTTTGAGAAAAACAATGTTTCTGGAGAAATGACAGATTTTGAAGTAGAGGTAAAAGAA…
CNL-NG	CA02g25810	CaNBARC540		ATGAAGGATAAATTGCTAAAGTTTTGTAAAAATGAACAGTAGTTTATTAAATCACGTGTCTAAGACAAAAATAAAGGAGGGAGTAAACAACCAACAAATGGAAAGAGAAGAATATATTCATTTCACTCGTGTACTCCATCACATCAGTGCAAAAGTCAATTCTACAGGAAACTTCCGACCAATTACCATCTCTTTTCAAAGACATTTTTCTCGGCAAGCAACAGTAATCGATGCCTTAAAAACTCCAAGGCAAGACAGACTCTCCAGTGTACTTCACTCGCTTCAACCTACGCACTTTGCCCATATGGCCGGAGCTCTGTTGGGAGGAGCTGCTCTGGGTGTAGTCTTTGACAAACTCTTCAAAGTAGTTGTTGATGTTGGCATTAACATCGCCACTTT…
TNL	CA00g92780	CaNBARC541		CAAGAGCCCAAATCCATATTACTGAAGGAGCTGTACTTACTGAAAAGGCTGCAAAATTTGATTTACTATTTTGACCAATGGCATATGAACAAGTTCAAGAAGCCTCCAAGTTCAGGTCTAGATGTATTTATGATGTTTTCTTGAGTTTTAGGGGTGAAGACACTCGCAGAACTTTCACCAACCAGCTCTATGAGGCTTTGGTTGATGTGGGTCTTCGTACTTTTAAGGATGACAATGAGATTGAAAGAGGAGAGAACATCAAGTCTGAACTGGATAAAGCTATCCATCAGTCAAAGGGATCAATCATTGTTTTGTCAAAAAACTATGCTTCTTCCAGCTGGTGCCTTGATGAACTTGTGGTGATCCTGGAGAATAACAAGAACAGAGGACATGTAATTC…
TNL	CA08g13740	CaNBARC548		GGGGAAAGGAAGCTGGAAAGAAATATCAGTGTCAGAGAAACTACCGACCACATTCGATATTGCCGAACCCAAACAAACAAACAAACAAACATTAGTACTACTACCTAACCGCGTATACAACTTGCACATACTATTTTCCTTCAGTCACACGGGCATTTCCATTGACTTAAAAGTCCTCAAAGCTCTCGAAACTTTACTCTCTGAATTTTCCCTTGTTGTCTGTCTCTTGTTTTCATTCTTAGTAGCACAAATTGTCAAAAGTCTCAATTGGATCATTATCCTCTCTGTCTCTGCACAAGCTGCTATCACTTTCGTTAACATCTCTCAATTGGGTCATCATTTTCTTGGACCATTTCCAATGACAAATCCACAGCCCCGTTATTCTTTCCACGTTTTCTT…
CNL-G9	CA11g18010	CaNBARC55		TGGACATCATCACTTGTAAAGTCTTGGTCTTCTTATCTTACTTTAAAATAGTAGTCTATATCTTCTTAGTCTCTACAATTCAAGAAAGATCAGAAAATGCGTTTTACTATATGATATAAATTTATCTATTGTATGTAGATGGCTTATACTGAAGTCACATCTTTAATGCAAACATTACAAAGTCTCATCCAACTTCATCCATGTCCAATAAAACCAAAAGGAAGAAAGAAAATTGAATGTTTACTACAAAAGGTTAGTTTATTACAAGGCTTTTTTGATGGCAATGGAAAAGATAATGTGGCTATTAAGTATTTAGAAGGTATTATTAGAGATGTTTCATGTAAAGCAGAAGATTTAGTTGAAGAAATTATGTTTGAGTATTCATCTAGTTCAAGTTTA…
TNL	CA01g16060	CaNBARC557		CTTCTGTTTGTGAAGTCTCATTCGAAGTTTTCTTTGCAATTGCATTTACAGGTATGAATCTAATTGCATTCAGCATGTTGTTGAAGACATACTGAGTAAACTATGTCAAGTAATTTCAACCATTGAAAAAGATTTGGTGGGGATGGAATCTCGAATGCATGAAGTAAGTTCATTACTAAGGATGGAAACACCTGATGTTCGTTTTATTGGAATATGGGGGATGAGCGGCATTGGTAAGACAACAATTGCAAATGCTGTGTTTGACAAATATTCTGACCAATTTGATGGTATGTGTTTTCTAGATAATGTTTCAGAAATCCAAAGGACACGTGGACTGCAATATTTGCAAGGAGTTCTCCTCTCAAAAATCCTCAAGGTAAGCTTAACTATAGCAAGTGT…
CNL-G10	Not determined	CaNBARC56		GTGGACATCTACCTGCTCGATAGTCGATAGAGACTAGAGCAAACTATGGATAAAGCTGGAAATGTGATGGAAGCTAACTTGTTTCTAGGAAATAATGAAAGAAAGACCTTTGCATTTTCTGTTTTTTAAATCGAGAAACTACACAACTTGTGACAATATGTCCATTTTCATGCTGAGAGATATTCCGCTTTATCTCTGTGCAGGAGTTCCCTTAAGAGAGGAAGAGGGACATATGGCTTATGCTGCTATTACTTGCCTTATGAGGACCATACACCAATCAATGGAACTTACGGGATATGATTTGCAACCGTTCTATGAAAAACTCGAATCTTTGAGAGTTATTCTGGAGAAATCCTGCAGTATAACTGGAAATCTTGAGGCATTAACAAGCTTGGAAGC…
CNL-G12	CA09g07300	CaNBARC56		GTGGACATCTACCTGCTCGATAGTCGATAGAGACTAGAGCAAACTATGGATAAAGCTGGAAATGTGATGGAAGCTAACTTGTTTCTAGGAAATAATGAAAGAAAGACCTTTGCATTTTCTGTTTTTTAAATCGAGAAACTACACAACTTGTGACAATATGTCCATTTTCATGCTGAGAGATATTCCGCTTTATCTCTGTGCAGGAGTTCCCTTAAGAGAGGAAGAGGGACATATGGCTTATGCTGCTATTACTTGCCTTATGAGGACCATACACCAATCAATGGAACTTACGGGATATGATTTGCAACCGTTCTATGAAAAACTCGAATCTTTGAGAGTTATTCTGGAGAAATCCTGCAGTATAACTGGAAATCTTGAGGCATTAACAAGCTTGGAAGC…
CNL-G1	CA09g03080	CaNBARC568		AGGGATTCAATTTGGGTAACGTATCCTTTTTATGGTTGGATTTGATGTGCAAAATAATGCTTGTAACGATTTGGCACTTGGCCTAACTCAACCCAAAGAGTATAAGAACCCCAAACAGTGTTGAAAATCAAATGACTATGTTCAATATATGTATTCTTTTTCTTCGATTTTGTATAAATTCATCTGTACTAGTTAATATACTTCTTCAGTGCTCCGAGTAACTAACTAGTATATATGTTGATGGACAAATCAGTAGAAATTCTTTATTAACATTCTTGCTTTATGAGTTTTGTCAATGTTGTTATTCAATTTTTGAACAAAATCAAAATTTGGGCTGCCATTGATAATGTACCTGCAGTGGACACATCCATCCCCAAAATTTCGACGCCTAACTGAGTG…
CNL-G3	CA02g13330	CaNBARC57		GGGGAGAAAACCTTTTAAAAGGACATGAAAATGTATGATTTGTAGCTCAACTACCCTTCTTCTTCATTGAGTTCACAATAGTCCTTATTATCACCTCAGAAAAAGACTCAGAGAGATGTCTTCACATAAGGTTTCAAAGGAGAGAATCGCTTTCCTTGAGAGGGAGCTGAAATTCCTGGATACTTTTCTCGTCTTGCAGAGCCAAAGAGTTGCATGTGATGACATGCCAGAATATGCCACACAGAAAGCCCAAGCTCTTCTTAGAAACTCCAGAGTTGCCCTCTCCTCCCTTGACTTGACCTCTCCAAATACTTCTCAAGTTGTCCAGCAGATGGAAGATGATATTCAGATGACTAAGCTGGAAATCAGAGCTAACTACTCTTTTCACAAGACATCATT…
CNL-G4	CA00g86240	CaNBARC571		GCAAATTACTCTTAACATTCAACAGGTAAAATATAGTTGTTAAATATTTGATTTGAAGATAGGAAGATTTATCATCTCAAAATTCTTAAAATCATTTTTGTGGTTCCTTGTTTTGCTTTGTAGATTTCAGAAATGGAGATTGGCTTAGCAGTTGGTGGTGCATTTCTCTCTTCAGCTTTGAATGTTCTCTTTGATAGGCTTGCTCCTCATGGTGATCTGCTCAACATGTTTCAGAAGAATAAGAATGATGTTCAGTCCTAATGGGACTGAAAGACTCGATATTCGTTGTTGTGAGAATCTTGAAATACTTTCGGTGGCATGTGGGATCCAGATGACGACATTGATTATTTCGGAATGCAAAAAGCTGAAGCGGCTGCCAGAACGTATGCAGGAACTCCT…
CNL-G10	CA09g17030	CaNBARC577		GAATTCGCCACATATTTGATTCCTTTATTCTTTTTATTCCTTTATTTCTCAAGTTTCCTTAATTCTTTCTATTCCTTTATTCTCAAGTTTCCTTTATTCTTTTTATTCCTTTATTCTCAAGTTTCGTTAATTCTTTTTATTCCTTTAAAGAATTAAGGCCTTGACTTAAACCAACCAGTCCATTTACAGCACGTGTTACAGGATGAGAATGTCTCAAGCATCGGAATATATGGTATGGGAGGGGTGGGTAAAACCACTTTGGCAAAACATATACATAATCGTCTTGTTAATGACCATCGTTATCAAGTCCGCTGGCTTACTGTCTCGCAAGGGTTTAGCATCAAAGGATTACAAGATAAGCTAGCCAAATTTGTGAATCTAGATCTTTCAAATGAAGAG…
CNL-G1	CA06g01250	CaNBARC578		ATCTTCTACCAGGGATTTCTATTGCTATGTAATTTTCTTCTCCTGATAAACTTTTTATATATCAGACCCTCAGAATTTGAAAGGAAGAGAACTTGAAAGACGCCTACAGTCATCATGGAAAATGAAGGAGAAAGAGAAAACAACTTTGTGGTAAGTCATACTCGCTCCGTTCCTAAATAATTGTTGTTTCAGGGTACTCCCATAAGAAACTATTCATTTCTAGTAAACAAAGGTGTTTTTACTAACTGTTCATTTGGCAGGTGTCGTTTTCTGCTCTTCGCAAGGACGTTGTCAACGTTCTGGATTTCATGGAGAGGTTAAAGAATGAAAAAGGTCAAAATGCTGTTGGCATGGCCGATGAAATTGAAGAGCTGAAATCGATGCTGGCATTTATTTGTA…
CNL-G9	CA11g04500	CaNBARC58		GAAAATATATTAATTAATCAAATGAAAATGGATGGAAAGAAGTATATCATTAGAGTGCTTTAGAGGTTTTGTAACCTCCTTAAACAAAGTATTTTGACATATTGACTTGATGGCAGCTTATAGTGCTGTATTTTCTCTTTTTCAAGCTCTTGAACAACGAAATACAGAGCTCTTTCATTGTCAAACTACGGAAATGCTCGATTTTCTTCGTGCTACTGCTGAATATTTTCTAAAAGTTCTTGAACAAGCAAGAAAGATAAGGCCATCTACCACGGAAAAAATCAAATCTTTGGAGGAAAAAATAAGGATTGCTGCTAATAAAGCAAAAGATGCTGTTGACCTGAAGATATTTCAAATCATTAAAGACACAAGCTTGATGAAGAAATCAATACGACGCGA…
TNL	CA12g16200	CaNBARC582	Autoactivity	CATATATCCAAAGCGGTGAATTTGTCTATTAGTCTTTTGCATTATTCTTCAAAATGTCTCATGCATCTTCTTCCAAAGATAGCAAGTATGGCGCTTTTTTGAGTTTTAGAGGTCCAGATACCCGTAGGAACTTTGTGAGTCATCTCTATACTGCTTTAGAACAAAGGGGAGTTAATGTTTTTAAAGACGATGAGAGGCTGGAAACTGGAAAATCAATTCCTAATGAACTACTGAAAGCCATAGAAGAATCCAGATTTGCGGTCGTGATATTTTCAAAGAGATATGCATCATCAAGATGGTGCTTGGAGGAGCTTGAACACATCATAAAGTGCCGAAATGAATTGGATCAGATTGTGATTCCAATTTTTTATGATGTGAGCCCATCTGATGTAAGCCATC…
CNL-G1	CA06g03640	CaNBARC583		CGCGTGCACTTAAACTAGTGGTAATAAATATTAAGAGAATTAGTATTTAAGGAGCTCTAAAATATATGGTTAGAAGAAGAACTATTTTCTCAAATTAAAATTCAAACCAAATAATATTCTTTTTACAAGACTTTTCTATTCAATGTTAAAAACTAGATTTACAATTGTATACTATCCAATACTCATCATATTATAAGAAGAGAAATAATCATTTCATCGATTAATGAACAATTGTTATTGTAGTTTTAAGAAAATATGGCAAAACCACAATAATTTGTTCGTTTTATATTCAAAGATTATAGTTAACGTGATATATACGTGCAAAGCACGTACACTTAACTAGTATGTTATACAAATTTGAATGCTTCGCCATCAGTAGAAGTTGGACGCTTAAGTAAA…
CNL-G10	CA04g10720	CaNBARC585		TAGATTTGTTGAAGGCTATGCCACCCGTAGGCCAGTGACGGAGCCAAGATTTTCATTGAGGGGATTCAGAAGTAAACATACGGACTAGTCGAAGGGGTTCAACATCTACTATATATACATAAAAAATATTTTTGACTATGTAAAAATAGTATAATTTTCCGTCGAAGGTGGTTATTCGGATGAACCCCCTGGATCAAAGGTGGCTCCGCCACTGCCGTAGGCCGCCTTGAAGTTCTCACCTTACCAACAAGCCGAGAGCTAATCATCAAGCTCTATGATACACAACTTTTTTATGTCAAAGAGATTCTTTTGTTACTTCAGAAAAACAAAAAATACAATCATGTCTCTAGAATAAAGTATTGCATTTCTTCTTTTCCTTAGCTTCCTATATGTTTGCCT…
TNL	CA07g08810	CaNBARC586		CTACTTTGGTGGATAAATACATAGGTGAACTTTGTTCAATGGCCACCAAACAATTAGCTTATGTTCAATCATACAACGCGTGGAAATTCATATGATGTGTTTTTGAGTTTCAAAAGTGAAGACACTGGCAAAAATTTCACGAATCACCTCTCCATAGCTTTAAATCTGGCCAGATTTCACACGTTTGAAGGTGGTGATAATAAAGAATCAAGAAGAGAAGAAGACATTAATTTAGAGTTACGTAATAAAGCAACTCAAGAATCAAAGATACGTATCATTGTATTCTCATAAACTTATGCATCTTCCAGTTGGTGCTTGGATCAACTTGTTGTAATTCTCGAACACAAAATGAAGTTTGCATGCATGATATTGCCTATTTTCTATCATGTTGATCCTTCC…
CNL-G7	CA09g11470	CaNBARC587		AAACCCCTAAGTTAGTTTTCTCCTATAAATAAAGGGGATTTACTTCATTATAATTCATCCCTCAAGAGAAGAAATAAGAATTAATCTGTTTATTCTCTCTGCTCTTCTTCTTTATTTTTTGTTGTTTTGTAACATTCTCCTTGTTTTATATATACATTGACTTGGTTATTTCCCATAAATCGTTATTCATTTTCATTTTTGTTTCATAAACAAACCTAAGCAATCAAGCAACTAACAACCATGGCTGAAGTGCTTGTCTCCATTGTGCTTGATCAATTGGGCACTTTCATTGTGGAGAAAGTTAAGGGGCAAGTACAAGAGCTTAAAATGGCTATTGGGATCAAGAAAGAGATCCGAAGTCTTTCCTTGGTTGAAAATGATAAGAGAAGCATTGGATGA…
CNL-G2	CA00g93700	CaNBARC59		ACTTAACGCAGGTTGCATGTCGGAAAGTTGTGCATTTTTTGAGGGTCTGACGCAGTTGTGACATATTTTAAGAGTTCCAGAAACATAGGGACAGGGCCGGGATTATAGTGTATGGGTTCTGAACCATAATATTATTTGCTTACTGGGAGTTAAATTATTTTTACACTTTAAATGAGATAAAGCTACTGAGTTCAGTCTAGTTCGTAGTTTTAAGGCTGGCTCTTACAGGCTTATTTGTTGAACTTCTCTGATAAAGTGAATGGGATTCCACTCTGAAGGTCATATGAAGAGACTAAATGGTCTGTAACCCATCGATTTGGGACTTGATGAACCCTGTGATAGCAATGATTTAGACTAATAAATTACCTGAGCTTGTTTAGTTTATACCTCCCCTTTTGC…
CNL-NG	CA02g25800	CaNBARC595		TTTCATTTGCAAACGCCTTACGTACTTCAAAATAAAATCACAAATGAAAAGCAGACTTCGAATCCAAACAACTCCTGCTTCACATCACTCCAAAAGTCAACACACAGTTGGTGACGAAACATCGGACCAATTGTCATCTGCTTTTCCTAGGACAAGGATGTCTCTGAGCGATATAGTTCACTCGCTTCGCCAAAGACTTTCCCAAATGGCCTAAACCCTTTTCCAGTTTACGTAGCAATGGCCGCTTCTCTGGTGGGAGGGGCTGCTTTAGGTCCAGTATTCGACCTACTACTCAAAACAGTTGTTGATGTTGGCTTCAACATCGCCACTTTCCGTTCCAAATTCCTCAGCTTGAAACAAACACTGATGGACATCGAACCAGTTTTCACCGACATTCAG…
CNL-G1	CA06g02620	CaNBARC597		TTTACTAGGTGAAGGCAATGACTTGAGAGCTGAAGGTGGATTTTGTCATTTATAAGTTAAAAGGGGTGGATTGTTTGTTTGGAAATAGGTGGGTTGCTTCGTGAAAGAAGGTGCAGAAAGGTTGAGCAGCTGCCTAGAATTTGAAGAGGAAATCACAGCTTCATTAGATAAAGAATTCTGACGAGAGTTGAGGATCATACCTGAACCTTGAGATTGCTCTCTGGTTGTGGCGATAGGCATGGGCGAACTTTGTGGGAAAGGTGCACACGCAATAACAGGAGAAAGTTCCATGTTTAACTTTTGAGCTTCACAGGTGATTTGGCTGTTTTTCTGTTCAACTGTTTCCCATGATTTAATTTGAAAATTTGATAAATGGGTGAAGATATTTTGAAAAGGAAA…
CNL-NG	Not determined	CaNBARC599		GCAAGAAACCTCTACGACTGTCCTAACATAGTCTCTAGGTTCCTAACACGTGCTTGGATATGTGTTTCTCAAGAGTACAATACCATGGATCTTCTTAGGAATATCATCAAATCTATCCAAGGATGCACAAAGAAAAGTTTAGATTTGTTGTAAAAGATGACTGGAACAGATCTAGAAAGTTATCTGTGTGATCTATTAAAAGGACGCAAATACCTTGTGGTGGTTGATGATGTATGGCATAGAGATGCTTGGGAAAGTTTGAAACGAGTATTTCCAGATAGAAAGAATGACAACAGAGTAATTATTACCATACGCAAAGAGGATGTCGCTGAAAAAGTAGACGACAAAGGCTTTGTCCATGGACTTCGTTTCCTAAGCCAAAAAGAAAGTTGGAATCTC…
CNL-G9	CA08g01410	CaNBARC60		TATCTTTGGGATGTGCCTCATCTCATAATAAACTACTATTCCAACTTGCCTTTTGGTACAAGTCTTAAATACCAAATAATTAAATGAACAAAATCCACAATTCTCTCTTCTACCCTTCCACCAACCCCACAAAGAGAAGACTTATGATGCTATGACTTCTCTTTACAACATTGCCTAAAAAAGTCTTGCATTCCCAGCCATTGCATTGGCTTCTTCTTTCACACACAATTAGCTTTGGCCATCAAGAACTCAGAACTGAACAGCATATGGCAGCTTATGCTGCTGTGACTTCTCTTTTGCAAAGCCTAGATCAACTCTCAAAAACTCATCATTCATCATATTCTCTTCTTTACAAAAAAGATCAAACTGAAGTCCTCACTGAGAAGTACACTTTCCTTA…
CNL-G9	CA03g20470	CaNBARC600		CTGCAGCATTGAATGTGATTTTCGCTGGATCTTTCTTTGTTAAGTCAATTTGCTAAATATTGCTGCTATGCATTTGATGAGGCATACAACTCTTTACTAGCTCTTGCTTTTCGTGTTCGTTCTCTCAATTCCATGTTTTGTTTGATCTAGGAGATGGCTTATGTTGCTGTGATTTCTCTGGTAGGAACTTTGAAGCAACTGGTGCAGCTAAAGCCACATTGGATAAGTGATGATACAAGAAAAATGGTGGACTCTCTCCTTGAAAGTCTTGAATATTTCCGAGACTTCCTCGAGAACAAAGGCCAGAGAAGGCGGGACTACTGTGCTAAGGTTAAAGAGTTGGAGAGAGAGATCAGAAGTGCAGTCAGTGAAGTAGAGGATGTGATAGAGCTAGAGATA…
CNL-G4	CA11g15590	CaNBARC606		GTGAAAGAATTCGCACAACTTAGATTGAAGATGGAAAAATTTATTTTCTCAAAATCATTTTGTGGTTTTTTGTTTTGCTTTGCAGATTGCAGAAATGGAGATTGGCTTAGCAGTTGGTGGTGCGTTTCTCTCTTCAGCTTTGAATGTTCTCTTTGATAGGCTTGCTCCTCAGGGTGAGCTGCTCAAGATGTTTCAGAAGAATAAGCATGATGTTCGGGTCTTAAAGAAGCTGAGAATGACTTTGCTTGGCCTTCAGGCTGTGCTAAGTGATGCAGAGAATAAGCAGACATCAAATCGACACGTGAGCCAGTGGCTTATTGAGCTTCGCGATGCTGTGGACGGCGCTGAAAACTTAATAGAAGAAGTCAATTATGAAGCTTTGAGGCTTAAGGTTGAAGG…
CNL-G6	CA03g03770	CaNBARC61		CAGAAAACTGGAATTTAGTCTACGCTGTTTCTACTTTGTTCTGCTACATTCTTTATATATTCAACAATACTGAAAGACAAAAAAGAAAAATGTTGCTCATAATTAATGAAACTAATATTCCAAAATTGGTGAACTTGCAGGAATTTTCTACTTTATCAACAGAAGATGGCCCAAAAAGATATAGAGGATATGTTAGATCATCTAAGAAGCATCAAGAGTGGAGGCGATCTGAATAGCGACAAGATTAATCAAATTGAGACACTTGAAATGGAGCTAAGATTTTTGAGAACATTTACCAAGTACAATCATGTTCTTTTACCTGATTCTTTAGTCGGAATCACAAAGAAGGCCAAATTGGTTGTCGAAATGCTTCACACAGTTTTTGATGGAATGCCCGTT…
TNL	CA09g18680	CaNBARC614		ATTTGTAGCTGACTGACTTTCTCACTTTTGCTATTCAGTTTCCTGGAAGATGACTAGCTATTGGAGTATTATAGTATTATATAATAATACTTAGAAGTTATTAATCCTTTCCTCTTTGAAGCAATCAAGAATAGTTTTTTACTTTCTTAGTCACAAAAATGGCACAGAAAAACTCTTATGGGAGTTACGATGTTTTCTTAAGTTTTAGGGGTGAAGATGTACGCAAAACATTTGTTGATCATCTGTACGTTGCTCTGCAACTGAAGGGGATCAACACCTTCAAAGATGATGAGAAACTTGAGAAAGGAAAGTTCATTTCACCAGACCTTATGAAAGCGATCGAAGAGTCGAGGATTGCGCTGATCGTACTCTCCAAAAACTATGCTAATTCAATGTGGT…
CNL-G3	CA11g03770	CaNBARC615		GTAATGAGTTGACTTGCTGTACCGTTTAGGAAATCCAAAGATCTGTAGAAAGAAACCTGAAACTTCAACTATATTTCCTCCTCATTCATTTTCGCAAACTTGTAAAAAGAAAAGTGTGATGTCTTCTTCATATGAGTATTTGTCTACAGGGAGATATTATGACCTTTCTCGATTGGAAAAACTTGGTCATGAATGGGGTTTAGGCTTCCGTATGAAGTCTCGAATTGAGGTCCTTTATATGAATCTTAAATTCCTAGATATGTTTCTCAGCTTGCAGAGCTTCACAAATGAATGCAGCAGTATGCAAGATGTTATACGGAATGTCCAAGCTCTTTATCCTTATGCTGAAGCTGAATTCAAGAGAATCAACAATCTGGACGATGTTGGATACGTGTTCGA…
CNL-G4	CA11g19940	CaNBARC618		AATGAGCTTACATCACTTTATTACACCCACAAGTATCCTTCCTCTCTTGCCTCAAAAAGTGATGAATAGTCAAAAAAACACTTTATTATGAAGTGTTCGTCTTCTTCTTGGATGAAAAGTCAAACTTTTTGGTAATAGTAGATTATAGTTAATAGTAGCAAACATAGTTGTTCAAAATTACAAGTCAGAACACTAGCAAAAGAGAGGGAGAGATGGATATTGGCTTGTTCAAAATTATTTTTGTGGTTCCTTGTTTTGCTTTGTAGATTTCAGAAATGGATATTGGCTTAGCAGTTGGTGGTGCATTTCTCTCTTCAGCTTTGAATGCTCTCTTTGATAGGCTTGCTCCTCATGGTGATCTGCTCAAGATGTTTCAGAAACATAAGTACGATGTTGGGC…
CNL-G6	CA03g03960	CaNBARC62		GTGGTGATTATACGTAGTTGAAGAACGGTAATCTCTTCTGTTCAGTGATTGAAAATCCAAATGCTTGTAATATTAAGTATCTACAGTATTTTTAGTTATTTTTTTTTCTTTTACTCAATTGATTACCTTGCAGGAGTTTCTACAAGAAAATGGCTCAAAATGACATTAACGATGACGAGACAGTGGGCTTTGAGAATGAAGAAGAAAAAATAATTCAGTATTTGATTAGAGGTACAAATGAGCTAGATGTCGTACCGATTGTAGGAATGGGTGGACAAGGGAAAACGACTATCGCTAAAAAGGTGTACGATAATAAGAGAGTTCTTTATCACTTTGATGTTCAAGCATGGTGCAGCATTTCCCAAACGTATAACCAGAGTGAGCTATTGCAAGAGATTT…
CNL-G10	CA01g33790	CaNBARC620	Autoactivity	AACATCTATGTCAAGGGTGCCATGTCAGTTAAAAGGATTGACAAAAGGTATCATGTCAGCACAAAAGGGTGACAAAAATACGTTAAAATTAAGTTCAGGGTAATAGGTCCCCTGTGAAGTTGAAGTGTGTCGTAGCAAATTTGATCATAGTTCAGGGGTACCGGATGCTTTACTCAAAAAAAATATATATCACCCATTTTCTTTAACTCAGCCTCTACAGTGTTACTCCAATAATTGTCATTGCCTTTTTCTTTACTTACTCTTTTAGTTCTCAGAATTCTATATCAAACAAACAAGAATAAGTCAGTTTAGCTTTATTTGATCATCTTTTCATATCAGAATAATTCAATGGAAATAATAACTACTGTTGTATCTACTTGTGTTGTTGAGGTGGGGAGG…
CNL-G6	CA03g03910	CaNBARC622		CTAAAAAATGGATTGTAAATGTAGTGCTGGTGTGTAAAGATAAATACAATGTTTTTCTTCACCAAATATTTGTGACATATTTGAAACCAAACAAGAGAGTTAAGTATTGCTAGTCAAATCCTGTTTGTTAAACTCCCCATAACTAAAATGGCTCAGAAGATGTGTAATCTTTTACGAGCATTAACATAGCTTCTAATAGTAGAAACTGATATTTCAAGTGTTGGTGAACTTGCAGTAAATATCCTACTTTATTTACGGGAGATGGCTCAAAATGACATTGACGATGTGTTAGATCAGCTAAGAAGGATCAAGAGAGGAGGTGATCTGAGTAGCGTCAAGGTAGATCAAATTGAGACGCTTGAAATGGAGATAAGATTTTTTAGAATCTTTAGCAAGTAC…
TNL	CA06g15080	CaNBARC625		GGGGTATTTTTGACTCTTCTTGGTTAAAACTATTTTAATATAGAAATCAAACAAAACAAAATGGAGGGAGTATTTCTTTTTACTTGTGGCTCTGCTCCCAAGTGTTCACCTCGTCTTGCTTGTATATTTGCAGACTAGTAGAAAGTTTTACACATTTCGTGGCTCCCCAAAATGAAGCAAATCAAAAGTGGAAATATGATGCCTTTTTGAGTTTTAGAGGAGAAGACATCCGCAATAATTTTGTTGCGCATCTTTATAAACGTCTGGAAGATATGGGAATCAGTGTATTCAAAGATGATGTGAAACTTGAAAGAGGAAAACACATTTCGACAGAACTGTTGAAAGCGATTGAGGAATCAAGAATTGCTATTATTATCTTTTCTGAGGACTATGCTTCAT…
TNL	CA04g13350	CaNBARC628		GACCATAAAGTGGGTCTTGGTAGTTCTTTTTATGTTTTCAATAATGTAACTTCTCTTTTTATATTATATATATGATGGCTAATTATGCTGAACTTTACTAACTAGCTAGCAGAATCAATCTTTCACATTTCACTACTTATTTACAAATTCCTCCGATAGACTCCTCCGGAAAAAAATAATTCAAGTATACTTGCATCAGTAGTTTTACAAATGGCTGCTCAAATCAGCCAGTTAGGGGAATCATCTCTTTTACAATCTGGACATATTTTTGGATCATATGACGTATTCTTGAGTTTTAGAGGTGAAGACATGGCAAAAAACACATTTAAAGATGATCTTTATGCAAGATTGCGTCAATTTGAAATTAATGTTGGGGTTGAAAATCGAGAGGACGTCATG…
CNL-G4	CA11g19790	CaNBARC629		AGACAGAGAAATCACTTTGCAAATTACTCTTAACATTCAACGGGTAAAATATAGTTGTTAATATTTGAAGATAGAAACATTTATCTTCTCAAAATTCTTAAAATCATTTTTTTGGTTGCTTGTTTCTCTTTGTAGATTTCAGAAATGGAGATTGGCTTAGCAGTTGGTGGTGCATTTCTGTCTTCAGCTTTGAATGTTCTCTTTGATAGGCTTGCCCCTCATGGTGATCTGCTCAACATGTTTCAGAAGAATAAGCATGATGTTCGACTCTTAAAGAAGCTGAAAATGACTTTGGTTGGCCTTCAGGCTGTGCTAAGTGACGCAGAGAATAAGCAGGCATCAAATCAACATGTGAGCCAGTGGCTTAATGAACTTCGAGATGCTGTGGACGGCGCTGAA…
TNL	CA12g16170	CaNBARC630		TGGTTTGAATTATTTGTCGCACACACGTCCCGACATAGCATTTCCTATTAGTGTGGTTTCCAGATTCATGAATAACCCAACAAAGCATCATTTTGGGGTTGTAAAGCGAATTCTATGATATGTTGTTGGAACTACTGATTTTGGAATTTGGTACTCCAAAACATCAGATTTTAGATTGTTTGGTTTCACTGATAGTGATTATGCAGGGTGTTTGGATGACAAAAAAAGTACTTCTGGATATGTGTTCTCTCTTGGTTCAGGTGTTATGTCCTGAAGTTCAAAGAAGCAAGAGATTGTAGCCTTGTCATCGTCTGAAGTAGAATATATTAATCAAACAACTTCTAATAAATACTTTCTGTTTTTTACGTTCTCTTTTATATCCCAACATATGCATCATAA…
CNL-G1	CA05g18200	CaNBARC633		ATAGACATAATTTGTGAAATCTAGTCTATGCAATCACGTGAGGTGCATGCGTCCTACATGATAAAGTGTGTAAGATTTGTCATGTAGGACGTGTGTGTCTATTTGTTCATCTTAAAGGCAAGGTCTAAGGTTTCAGTCTTGAAAATGAGAAATGGATCTTTTGTTAAATGACCTTTTCAAATCTTTTTTAATTAAATAGACTACAAGTTTTTTTTTAGGAAAATGACCCATTTTTGAGACAAATCTATTATCTATCCGACAGATATATAGACATATCGATTATTAATCTGACAAATCGATTATCGATCCGACCTATATATGGATAGATTGATTATCAATCCGATAGATCGATTATCGATCCGACCTACATATGAACAGATCGATTATCAATCCGACAGA…
CNL-G12	CA09g14310	CaNBARC64		CATTCCATTATCAGATTGAAAGAATTTGCCTTCTTCTTTAAGCAAACGTTCCCAATTGCATCACATACACACGAGAAAATAAAGTAAGAGAGAAAGAGAGACATGGCTTATGCTGCTGTTACTTCCCTCATGAACACCATGCAGCAATCAATGCAAGTGACTGGATGTAATTTGCAATCGTTCTATAAAAAGCTTGAAACCGTGAGAGCAATTATGGAGACACCCTGCTATATAGCAGGCGATCTTGAGGCATTGACAAGCTTGGAAGATGAAATCACTCAGCTAGCATACACAACACAAGATATGGTTGACTCGGAGTCAAGAAGAGTTTTCACAGCAAAAAATGCAGCTACACAAACAACAGAGTTTTGGGACCATCATTCCCTCTTGAAACAAGCA…
CNL-G6	CA03g03690	CaNBARC65		CAAAGGCGTACTGTTAAGTTGGCATACGAAGCTGAAGTATCAATCGACTCTATTCTGGCTCAATTTAATGCTCTTTCGCATATTTGTTGCTCGCTTCCTGCTATCATAAAAGAGAGCAAGAAAATTATTGTGAAGGTGAAGGAGATGAGTTTTCAGAACCTTCCTCTTAAGCCCTTCTCTGAGGTAGAGCCATCTAAGCATCTTCCAACTCATCGTAGCAATCCTGTGAATGATGAGGAGATAGTTGGATTTGGAATGAAGCAGAAAAAAATACTCCAATATCTGACTAGAGGTAGCCATGACAGAGAAGTCGTCCCAATTGTAGGCATGGGGGGTCAAGGGAAAACAACTATTGCTAGAAAGGTGTACAATAATGGCAGCATTGTTCACCATTTTGAT…
TNL	CA12g17050	CaNBARC655		TATGACAACTCTTTCTTTTAGTTTCGAGTTAATTTCCTCTGAGATTCTTTTCACTGTGACATATGGATGAGGCAGATTGCATCAAGAAGCTAGTTGATGACATGTTTCCTAAGTTGCTTCAAGTTATTCCACCTTACCCTGAAAGCTTAGTGGGTATGAAATCGCAAGTTGAGAAAGTAACTTCATTGTTAGATATGGGATCAAATGATGTTCGCTCTATTGGTATTTGGGGTGTAGGTGGCATAGGCAAGATAGAGATTGCAAGTGTTCTGTATCAAAGATATCGTCAGCGATTTCAAACAGATTGTTTTCTTGGTGATGTTGGAGCATTGCATCAGAAAAATGGACTAACATGGCTAGCACAAGTTGTCATTTGCAAGCTCTTTGGCGAAAAAATTA…
CNL-G2	CA09g17500	CaNBARC658		AAAACCTGATTCACACGAACAGATAGATTATTGATCTGACCGAATATAGATAGATTGATTATCGATCCTACCAATATATGGACAGATAGATTATCGATCCGATAGATATAGACAGATATTCACGAAAGAATGGTATCACGATATCTATAATACCATTGACCTCTTGCAACCTGCAGCTTTCAGGACATAATCACAAAGGCAAACGTGAATATAGTAGATATGGCTCATGCAAATGTGGCTTCTCTTCTGAGAACAATAGAATCTCTCTTGTCATCCAATTCACCGATGCGATCTGTATCCTGTGATCACAGAGAAGACTTTTCTGCTCTTCATGAAAAGATTAGTTCCCTGGAAGTATTTCTCAAGAACTTTGAGAAAAACAATGTTTCTAGGGAACTG…
TNL	CA12g02350	CaNBARC666		GCACGTGCGATTAAACCGGTTATAATGAAATACATATGAAATATCAAATTCTAGAATTGTCCCGTATATGTGGTTGAAATAATAGTCACATGGATAAATTTCATGTGGTAGAGAATTAATTCATCTCTTGTTCTTTTTATGTGTTGTTATTTAATCGGATACGGAATTTAAAAAATAAATAATGACTTCATAAAATTTATAAAATTGCACCTTTTAAATTACATTTTCTTATTAAGTGAAAATCTAAAGATAAATATTATTTAGATGGATTAAAAAGAAAATAATTACACATAAAATAAAATATAGAGAGTACAAACCTCATAGATACGTATTTACCATGTAGTGTGGCTGTGGTCTATTCATCATATTGCAGAATAGTGGAAACATGATAAGATATTT…
CNL-G4	CA00g86220	CaNBARC669		ATTTAAAATGCTTTCTGTGTTCTTCGATAACAATTTTATCCAGCATTTACTCTGCATTTATAGCTTGCTCCTCATGGTGATCTTCTCAAGATGTTTTAGAAGAATAAGCATGATGCTGGGCTTCTAGAGAAGTTGGAGGACATTTTGCTTGGTCTTCAGATTGTGCTAAGTGATGCAGAGAATAAGCAGGCATCTGATCCACTCATGAGGAAGTGGTTGAATAAGCTTCAGCGTGCTGTGGACGGTGTTGAAAACCTCTTGGAAGAATTCAATTATGAGGGCTTTGAGGCTTAAGGTGGAAGGTCAACATCAAAATCTTGTAGAAACAAGTAACCAGCAAGTAAGTGACCTCAACCTGAGCTTGAGTAATGATTTTTTTCTTAACATAGAAGAGAAGTT…
CNL-NG	CA10g19860	CaNBARC67		GAAAAGTGAGAGAGTTGAGTGTGAGTGATATTCTAGTGAAGTGGAAAAATAAAAAAAAGATTGTTTTTTCTTGAGTGTGTAGTAATTCTGACAGTTATTTTTCCGTTGTTATTACAGCGAATACTATTTCTGTGATGGGGGTTTATCTCCAACACATCAAACATTGAGATAGAGACACAGGCAAACGCACTACAATGGCATACACTGGTGTTAACTATTCCCTGAATCATCTGGTCCGCCTGCTGAGCACTCCGGGCCTGACTTCCTCGAAAGAATCCCAGATCCCTATGCTTAAACTGGAGCTGGGCTTCCTGAGAACTTTTCTCTGGTGGACGGCAAAACACTGTAGGGAGAATGGGAATTTGGAAGCTCTCTTACTGCAAATAGAAGTTGTGGCAC…
TNL	CA12g17900	CaNBARC670		GAGATAATATGTAAAAGGAGGCCAAAACTGCTTCGATCATCGCTGCTTTACCCTCTGCAGAGAGCATGTTAGATTGTCAACCAAGCACCTTATTAGAAACTCTAACTACCATTTCATTGAAGTAAGAAATATTCTTACTTCCCATATAAATAGGACATCCAAGATAGACAAAAGGGAATTTAATATGAGAAAAACCAGTGAGAGCTTTAGCATCATCTCTGAAGTTAACACTAGCCTTGGGATGGACTAAAGAAGACCAGATTTGCTCTTGTTGATCAGCTAGGCAGAAACTCTTTCATATATATCTAGACGGTTAATCATCATAGCCAAAGAAAGAGGGTCCCAAGAAGAGAAGAGAATAGTGTCATAAGCTATTTTGCACCATATCCTTTTTCGTAA…
CNL-G2	CA00g78980	CaNBARC672		CATACTAAAGAACGGGTATTACGTAATCTATAATACCGTTGACCTCTTGCAACCTGCAGCTTTCAGGTCATAATCGCAAAGGCATTTGTGAATATAGTAGATATGGCTCATGCAAGTGTAGCTTCTATTACGAGAACAATAGAATTGCTCTTGACATCCAATTTGCTGATCCAATCTCTAACCTGCGATTACAGAGAAAAAATTTGCGATCTTCCTGAAAAGATTAGTTCCCTGGAAGTATTTCTCAAGAACTTTGAGAAAAACAATGTCTCTGGGGAAATGACGAATTTTGAATTCCAGCAAGATGTGTGTTCCCTAAAAGCAAAAGTGCTGAATTTACCCCCATGGATATTATCAAGAAGCTGTACAGGCAAATATGATACAAAATCTACGTTCAGA…
CNL-G6	CA03g03380	CaNBARC68		CAATAACAAACATAGCTTCAAACCGTATATGTTGAGAGAAACGAATAGAAATGTCGCTCTAGTTACTTGAAACTGATATTTCAACAGTTGGTGAACTTGCAGGAATTTCCAACTTTATCTACAAAAAATGGTTCAAAATGACATTGACGATGCATTAGATCAGCTAGGAATGATCAAGAGTGGAGGTGATCTGAGTAGCGTAGAGCTTGATGAAATTGAGGATCTTGAACTGGAGCTAAGATTTTTGAGGACCTTTATAAAGTACAAAAATGTTCTTTTGCCTGATTCCTTGGTCAAAATCACAGAGAAGGCCCAACGGATTGTGAAGGAGATTGATTTTGGTATAATTCCAGATGAACTAATATCACAGTTGCAGGAATTCGTTGAAGGTAATACCAG…
CNL-G6	CA03g03700	CaNBARC681		GATGCAAACGTGCCAATTACTCTTTCTGTCATTACTTCTCTATGTTTTTAGAAATAGATGTTCGACAATATTTATCCAGTTTGGAAAACCAATTAATAATTTATCCATTTGTAGCCATTTTACCCTTTATATTAAATAATATTCATTATCTAATGCATTTTCTAAAACATTAAATTTATTATATTCAAAGGAAGACATAGTAAAATTTGATATTGAGAGAAACAAATAGAAATGTCGCTCCAGTTACTTGAAACTGATAATCCAACAGTTGGTGAACTTGCAGGAATTTCCAAGTTTATCTACGAAAAATGGTCCAAAATGAAATTGACGATGCATTACATCAGCTAGTAATGATCAAGAGTGGAGGTGATCTGAGTAGCGTTGAAGTTAATGAAATTG…
CNL-G9	CA00g57130	CaNBARC69		GAAAAGTAATAGTACATGCACTGCACTACACACCTTAATTCTAATAAGTACATTATGTTTTAATGCAAATGGTACCGCTAATTTGAATCAGCCAGGTTTCTTCTTGTGAAAAAAAAAAAGATAAGGACTAAAATCTTAGCTTGGTGAAAATGGCTTACGCTTCTCTTTCTTCGCTTATGCATACACGGGAGCAACTCTTGCAACCTAACCAACGTTTGGTTTGTGCAAGTTGCATACAGCCACATGTTGAATCCGCGCATCAAAGTCTTTGCTCTCTACAATTTTTTCTTGAGGATACTACTAAGGAAATCAAAGATACCGAAACTCTGAAGGTTTTGGAAAAGAGGATCAGAGATGTAATTTATAAAGTAGAAGATAAAGTTGATTCAAGCCTAAGAA…
CNL-G4	CA11g18720	CaNBARC699		CTTAAATTGGAACAGATTTATTTTGTTGATTATTCTTACAAAGTTTCTGCTACCACACACACCCCTTTCATATACCCTTCCTCACTTGCCTCAATTATTCAATTAAGAAAGTGATGAATTGTCAAAAAAAACCACTCTATTATGAAGTCTGTCTTCTTGTTGAATGAAAAGTCAATAGTAGATTGTAGCAAACATAGTTTTGTACCAATTACAAGTAAGAACACTAGCAAAAGAGAGAGGGAGAGAACTCACTGATCATCCTTGTTTGCAAATTACTCTTAGCATTCAACGGGTAAAATATAGTAGTTGTTAATATTTGATTTGAAGGTAGAAACATTTTTCTCAAAATTCTTAAAATCACTTTTGCGGTTCCTTGTTTTTCTTTGTAGATTTCAGAAA…
CNL-G8	CA11g01480	CaNBARC70		CGGTTCTAAAACCCGTATATTGAGTCCCTCGTGTGTGGGCCTCCTTGCCACACACACAAGTACCCTTCCTCTCTTGCCTCAATTATTGAATTTAGAAAGTAATGAATAGTATAAAGCAGACTCTATTATGAAGTCTTTGTCTTCTTGTTTGATGAAAAGTCAAACTTTTGGTAAGTTAATAGCAGCAAACATTATTGTACCAATTACAAGTAAGAAAACTCACTGATCATTCTTGTTTGCAAATTACTCTTAGCATTCAACAGGTAAAATATAGTTGTTAATATTTGATTTGAAGATAGAAACATTTATATTCTCATAATTCTTAAAATCATTTTTGTGGTTCCTTGTTTTGCTTTGTAGATTTCAGAAATGGAGATTGGCTTAGCAGTTGGTGGTGTA…
CNL-G3	CA10g16760	CaNBARC71		GGACCCCCACCCACGAGGAGCATCGTGGAAAAAGAAGACGTTCCAACCACGTCTTCAAAGCAAGTGGATTGATGTGATATCTCCACTGACGTAAGGGATGACGCACAATCCCACTATCCTTCGCAAGACCCTTCCTCTATATAAGGAAGTTCATTTCATTTGGAGAGAACACGGGGGACTCTAGATCGACGACAAGACCCCTTGTAGCATGACCAGATCAATGTGGAAGCTACTAAGGTATCTAATATATTGATAATTAAAAAAGCCCATGTCCTTGATAGTATTAATTTATACTCTAATCTATAATTGAAGCTGCAAGCTGGAAACAAATTAATTTTCTGAATACAAAATTCTAACCAAGAACAAACCAAAGGAAAGAAGTATAATGTCTACTGAGAA…
CNL-NG	CA08g17370	CaNBARC714		GTAGTAGTTGTTATTTTTCACATATAGAAAATAGAGAGTTGAGTGATACTATAGTAAGGTGGAAAAATCAAAAGAAGATTGTTTTTTTTTTTTTGAGTGTGTTGTAATTCTTAGTTATTTTTCCGTTGTTATTACCGCAAATATTATTTCTGTGGTGGGGGTTTATCTCCAACACATCAAACATTGAGAAAGAATGGCATACACTGGTGTTAACTATTCCCTGAATCATCTGGTCCGCCTGCTGAGCACTCCGGGCCTGACTTCCTCGAAAGAATCCCAGATCCCTATGCTTAAACTGGAGCTGGGCTTCCTGAGAACTTTTCTCTGGTGGACGGCAAAACACTGTAGGGAGAATGGGAATTTGGAAGCTCTCTTACTGCAAATCGAAGTTGTGGCACG…
CNL-G3	CA10g15480	CaNBARC72		CCCAAAGATGGACCCCCACCCACGAGGAGCATCGTGGAAAAAGAAGACGTTCCAACCACGTCTTCAAAGCAAGTGGATTGATGTGATATCTCCACTGACGTAAGGGATGACGCACAATCCCACTATCCTTCGCAAGACCCTTCCTCTATATAAGGAAGTTCATTTCATTTGGAGAGAACACGGGGGACTCTAGATCGACGACAAGACCCCTGATTGGTCACAAATGAAGGAACTGAGGAGACAATTTTAAATTTTTGTTCAAGTGTTCATTTAGAGAGGTTGAATCAAGTGTCTGATCTACAAGCTCAGTTGTGTCTACTTTGCTTCCACAACAGTTACTCTTATCATTGTATCTGCAGAAAGAAGAGATATATGTCTTTAAACACATCTCATCTCTTT…
CNL-G1	CA05g15170	CaNBARC721		GTAATGCTGGCCATCGGCTCTTGAACTTCCATTAGTCAAAGAAAAAATAGAAAAATAATTTTAACATCGACAATTTCACTTCCATTAGTCAAAAAAGGCACATTGGAGTCACTGGCGTTACACCACGGATATAAATAACCCTTTTTTTTTTTAGGGGAAGGCATATTTGGTCTAAGTCTTATAGTATATTTGGACCTTTTCCCATTATTTTGATTTGTGTTATTTGAATTGTCCTCGTAGAATACAAAGCATCTATATCTATATGTATATATGTTATACAAATTTGAAAGATTCACCATTATCAGTTGAAGTGGGACGCTTTATTAATCAACTCCTTGAAACCTCTCCAGAAGTTCTGAGAGAATATCTGATTCATCTACAAGAGCACATGGTAACTGT…
CNL-G1	CA05g15330	CaNBARC722		ACCGCTATTTCTGTTTGCGATATCTACATTATATTACTTCTATTTTCTCCTTCTAAATTGATTTGAACTGCTTTACTTGAGTCGAGGGTCTGAAACAACCTATCTCCCACCACGAGATAGGGATAAGGTCTACGTACATTCTATCCCTCCCAGACACCACCTATAGGATTATACTGGGTATGTTGTTGTTGAAGATGTCTAGCTACATCTGCAGTATATTGTTTCTTTAATTTCTTGTGTTCTACTTCTCTTGTGATAAATGTTTATGTATTTCTTATACATGATCAGATCTTGACAACTTGAAAGGAAAAACTAGTTTGGCTTGACTAGTGAAAGCAACATACATGGAAAGAGGAAAACAAAATGAAGGAGAAAGAAAGGACGGCGAAGAAAATAGCT…
CNL-G5	CA05g13480	CaNBARC723		CCACACGCTATTTACCTAACGATGGACTTGACCAAGCCTAGCAGATTTTATGTTACACGTATCTATCTATATATATCATCCACATTAGTCACCATGATATTTACATACCAAAATCAAAATTAATTTTATTTTTGTTATCAATTTTATTTCTTGAAGATGGTTGATGCATTTGTGTCGTTTGCAGTTGAAAGAATGGGGGATTTTCTCGTACAAGAAGTTTCCTTGCGTTTAAGCCTGAGAGAGGATGTGAAGTGGCTGAGAAATGAGTTGTTCTTCATGCAGTCTTTCCTCAAAGATGCTGAGGAGAAGCTAATTGAGGACCAAAGAGTTCAACAATGGGTATTTGAAATCAACTCTATTGCTAATGACGCTGTTGCTGTATTGGAAACTTACATCTCT…
CNL-G3	CA00g49360	CaNBARC73		ACAAGTTGTTAGCTCCTCTCCTTCTTTCCCTTTGCCACCAATTCAAGAACCATGTTTTCCAGCCAGTATTCATCTGCAAAAAAACATCACCCGCTCGATTTCTTCCATCGAATCGAAAACGAATGGGGTAGTTACATGCCTGAAAATGTACAAAATCGAATTAATTTACTCAAAATAGAGTTCAAATTCATTGATATTTTTCTCACCATCCAAAACTTCACTAATGATCCCAACATGCTAAAAAATGTAATTCACAAAGTCGATGCTCTTTTTCATGATTCCGCCTTTGATACATCGAAAAAGTATCAAAATCTTGAACGACTTACTTCTTTGTTGCAGGATAAAATTTGGATCATCAAGATTGATATCAGAGCTAATTACTCATTCTTTCCTAGAACT…
CNL-G9	CA05g02840	CaNBARC74		ATCTTGAATTAATTACATAGATCCTCTCTGCTCCTTCAAAAACTATTTAGTTCCACTTCCTCTGCATATTTGCTAGCAGTTGTTGAAAAAGTTGATATCTTGATGGAGATTAGCACAGGTACTCATGATGATATCGTGCACGGGCTTGATGATGACTTGGAGATCATAGTGAAAAGATTGAGAGGACCACCGTTGGATCTTGACATTGTCACAATATCAGGCATGGGTGGCATTGGCAAAACAACACTCGCTAGAAAAGCTTATGATCATCTTTCAATCAGGTATCACTTTGACACTCTTGCTTGGGTTACAATATCTCAAGAATTTCAAGGTAGAAATGTACTTTTAGAGGTTATAGGTTGCATTTCCAACACAAACGATTATGATAAGATGGATGAC…
TNL	CA04g13320	CaNBARC749		TTCAACTGATCAGGTTGTAGCTTTTCCCAGGTTGCAAAAAGAAAAATTTCATTCTGCCTATGGAGATTGTTTAATAACTCATCTCCCTTTTCTGTTACTTTAAGTTATAGTCACGGTAATGATAAACATCAAATGCACAAAGTTTTATGTTAGTCGTTTCTTTCCTTCTGGTGTAATGCACATTATTTTCAGCTAATCTTGTACTTCTTCTTCCTGGTCCATCTTTTCAATTGTGCATATTTTAATTGATGATAGGTATGAGTCGAAGTTTATCCAAAAAATTATTGAAGTTGTCTTATGGGAATTGAACAAAAAATATGTGGACGTTGCAAAGCACCCCATTGGCATGGATTACCGAGTTAAATATCTATCCACGTTATTATCCAAAAGGCCAAAGGA…
CNL-G3	CA09g04550	CaNBARC75		ATTTCTATGTGCAGTGGTTGTTCTTCTTGTGATTCTACTGAATACTAGTCGCATTGTCATATTTCTTGGTAAGACTCGGTTTTAAGGGCTGAATTTTTTATTTTTGTTGTATAGGACGGAGAGATGGCCTATAGTATTGTTGACAATCTCTTGAAGTGTCTGGATTGTCTAGACTGTCATGAAGACTCATCTCCTTCAACGAAGGATCAAATCCGTACGCTTAAAATGGATTTAAGACTTATCAGGACATTCCTTATGTGTTCAGCTTGTCGGTACATTGAGGATAGTGAAGCAAAAAATGTGTTGATGCAAGTGGAAACTTTGGTGCAAAATGCAGAATCAGATTTTCAATCTCTCTATGTTAAGAGTAAAGACGGAAACATGCCTACTCACATGGCT…
CNL-G10	CA09g07630	CaNBARC751		TTTATAGTTGAAGGGCATTTTAGGGATGCATCCTTGTAGCAATCAATAATTGACTTTTGAGAGAGAGCACAATTTTTGATAATGTCATTTTGGTCACAGCATCCAACGATTCAAATGTCCAAAAATTGCAAAAGGATATTGCTAGAGCAGTTGGTTTATCTTTTGATGATGAAGAGAATGAAATGAAAAGATCAGCTCAATTACCTGAAGTGTTGATGCGACGAAGAAGATTTCTCTTAATTATAGATGATATGTCGGAAGCATTTCCTTTGGAGGTTATAGGAATCGACATGACTGCAAGTTGATAATAACTACAAGATCCATGATGGTTTGTCGTGGCATGGAAACAGCGAGAGAGGTCGAAGTTAGTGCGCTTAACGAGGAAGAAGCGTGGCACCT…
CNL-G9	CA00g89610	CaNBARC752		CCACGCGTATTACCACGAAATTACCTCTCTCTCTCCTCAAAAACTCTCTCTAGTTTTCTTCATCCTCTCCATAGATTTAGTGTGTGTGAACTGCTAATCGATCCTAATAGTTTCCTATTTCATTCTTCCTTTTTTCCTTTACCCTTCTGTTTTTCTTACAAAAATCACTCTAAATGGAGCATTTGTAGGGTCAATTTAAGCACGGCGTAGAATAATCTCATGCAAAACTAAAAAATCAATCTGGGGGAGGAAAAAAGAGGAAATGGCTCATGTTGCTGTCGTATCTCTTCAACAAAAACTGCAGGGAATGCTGAAAGGTGACAATGCTAATTACCTTGCATTACGTCAAGCAGTCAGTTGCTGGCATGCTTTTCTGGAGGACTCTTTGTTGGTTAGAAG…
CNL-G9	CA00g57110	CaNBARC76		GTAGACAGCATAGTCTGGTCATTTGTCAACAAACCAGTTGTCAATCCATCAACTTAATTTATTAAAGAAAGCAACTGCACATTAATTATTGACTAATAAGTCAAGTGGTCACAGAAAAAAAGAAAGCAAAGAAACACAAAAATCATAGCAAAGTAATGGCTTATGCAGCTCTTTCTTCACTTATGCATACACTGCAGAAACTCCTGCAGTACTCTAAATCATCTTTGATTTGTGGAACCTCTATACTACAACAACATGTTGAATCTGTTTATCAAAGTCTATGTGCTCTTCAAGTTTTTCTTGAGGATACTACTAATGAAGTCAATGATATTGAAAATCTCAAGCTTTTAGAAAAGAAGATCAGAGATGTAGTCTACAAAGCAGAAGATAGAATTGACT…
TNL	CA00g92760	CaNBARC760		TGCTATTACCGTAAACTACGATGTTTCCTATATGATTAATACACTCCTGAACATTAAAATTTTTGAAATACTTACTAATACTTGACTTTTTCACATTTTCCACAATTGATCTTCTTATTTATGTAGCATTGAATCAGAGAATATTCTATTGTCGACCACATCTCTTCCAAAATATGCAAGAGTGCTTATTATTTATCTTCTTTGCAAGATATTGTGGGAATAAATGCTCATTTAGAGAAAATAAAATCCATGCTTCAGATAGAAATCAATGATGTTTGGATTGTAGGGATCTGGGGAAAAGGTAGAGTTGATAAAATAATAATAGCAAAAGCCATTGTTGATACTCTATCTTATCAATTTAAAGATGCTTGTTTTCTTATGGATGTTAAAGAAAATGCA…
CNL-G6	CA07g16420	CaNBARC77		CTAAGAAGGGGCGACGGCTAACTATTATGACAGGAAAATTCTGATTTCTCATAACCAAAATGGCATAGAAACATTAATATAGCTTCTGAAATTAATTAGATATTGGAAGAGATGAATAGAAATGTTGCTATTGATTAATGAAACTGATACCGCGAGTTTAGGTGAACTTGCAGGAATTTCTACTTCATCGGTAAGAGAATGGCTCAAAATTACATTGACGACATGTTAAATCACCTGAGAAGGATCGAGAGTGGAGGTGATTCTAACAACTTCAAGATTGATCAAATTGAGGCTCTTAAAATGGAGCTAAGATTTTTGAGAACTTTTAGCAAGTACAATCATGTTCTTTTGCCTAATTCCTTGGTCATAATTTCAAAGAAAGGCAAATCAATTGTGGAA…
CNL-G2	CA07g00750	CaNBARC771		GTACATTGATAGGAGTGCATTTCCGACATACACATGATATGATATCCTACATTAACAAGTCAGCCGTGTAATTTGCTTTCCAAATTCGAATGCAGCAACATCAACTAAGAAAATACTGTATGTCTGAACAAGCAGTATAACAAGCATATTTTTTACAAACTCTAAACATGAGTAGAAAATGTCCATTTCACTTTGTCTTGATGAATGTTTGATCCTTGTGAGATATGGCTTCTCTTATGAGAACAATAGAATCGCTCTTGACATCCAATTCGCCGATGCAATCTCTAATCTGTGATCACAGAGAAGAACTTCGCGCTCTTTGTGAAAAAGTTAGTTCCCTGGAAGTATTTGTCAAGAACTTTGAGAAAAACAATGTTTCTGGGGAAATGACAGATTTTG…
CNL-G10	CA09g17090	CaNBARC773		CCCACACTCACTCCCTAGTTCTAATATCTAAGAACTTATATGATAGAACAGTTAGTTTTATTGAGAAAATATTGCATTAAGAATTGAATTTGAATTACATACAAAATTTGTGATGTCTTCAGCTCTGAACTATTACAAATAATGATTCAAAATAGTTACTATTCTAATTTTGTCCACTGCATGTGAACTACCTTAGCATGGTTCTTTTGTTGCAGTACTTTTTGGAATATCATGGAAGCTGTTGCTGGGAAGGTAATTGAATATATAGATGAGGGGGTTAGATTTTTGATAAAGAAGATTAAGAGTTGCATAAACTTTGGTGAGAATTTGGAAAAGCTGGAACGCAGAGTAAAGCAATTATCAGATAAAGCAGGCGATATGAAGGCACAGGTTGAGAAT…
CNL-G2	CA09g17460	CaNBARC779		CAAACGAATACAGTTCGATCCGCGCAGTAGGTGCCTGCTACAAAATCTTCAACCAACAAATCAAAGGACATGGATCGAACTAGCTTTGATACCATGTTAATAGAACTTTATTGAAAGGAAGAAAGGCTAAGGTTTACAATATAATCTGAAAAGCCTGAAACTAACTAAACAAAAGTAGGCTATATATACATAGCCAATAACCTAAAGGTCCATAAACTAAAGGCCCAATAACATATGGGCTAACACTTCATGGATCAAGATGAGAGTTGGAACCTTTTTAAAAGTGCAGCATTTTCAAATGAAGCATTACCATCTGAGTTTGAGACAATTGGGAAGCAAATTGCAGAGAAATGTCACGGCTTACCACTAACTATTGTCGTGGTTGCTGGGCTTCTCAAA…
CNL-G3	CA12g16020	CaNBARC78		GAAGTCAATCAGAATGTTATGGAATCCCTCTTTATTTTGTTTACTATGTTAGCACCTAATGTATTGTATTTATATCTTGCTTACATGTTGAAATAAGATCGACTTCCATTCAATTGCACATTTAAACATGAGAGATTCATATGTCCAACTAGCACTACATTTAAACAGCTACGGACTAATGACTAGAACAAACTTGCCAATTCAATCGACTTTAAGCCTATGTATGTGGCCCTCCACTTGAGCAGCTAGTGTGTTGTACAGTCAATAAAATATTGTTTTTTTATGTAATGGCTTAATATCAAACATCTGAGTTGCTCTCTCCTTCCTCTTTGCAGAGGCAGTTCAAGTTCATCACAGATTCTATTAGTCTCCAACTTTTGAGAGAAGAGGGCCGGGATG…
CNL-G8	CA01g27920	CaNBARC79		GTTATTTTCCCATAACAATAACGAGTAAAATATAAATTAAAATGATCAACACTTTACATGTTTAAATTACTTTAAAATACCAATGGCTAATACAAAATTCACAAAAGAAGGAAGGAAACCAAAGAATAAATAGCAAGTCAATAGTAATTTATAGCTTAGTCAACTTTCCTAAATGCAACTTGTTTTTCTTCTACACCTACTGCATTATTCAATGCTTGCAAGGAAGTCTACACCACATACACTTTGCATATACTTTTCCTTCTTCACCAAAAATCAACTCTCATTTTTCTTAGCAACAAAGAAAAGGAAAACAACATGGTTGATGTAGCAGTGAGCTTTCTGCTGGAGAACTTGACGCAGTTGTTGCGGGACAATGCGGAGTTAATAGTAGGAGTTAAA…
CNL-G2	CA09g17570	CaNBARC8		TTATTTAGTTTATGTCTGCCTTTTCAGCAAATCTGCGTATCTTGTTATTTGTAATACCATTGGCCTCTTGCAACCCTGCAGGTTTCAGGTCATAACCGCAAAGGAAAGAAACGAGAATACAGTAGATATGGCTCATGCAAGTGTGGCTTCTCTTATGAGAACAATAGAATCGCTCTTGACATCCAATTCTCCGATGCAATCTCTAATCTGTGATCACAGAGAAGAACTTTGCGCTCTTTGTGAAAAAGTTAGTTCCCTGGAAGTAGTTGCCAAGAACTTTGAGAAAAACAATGTTTTGGGAGAAATGGCGGATTTGGAAGTAGAGGTAAAAGAAGTTGCAAGTGCTGTTGAAGACACAATTCAACTACGAGTAACTGAAGTTTTAGAAAATGATGAAAG…
CNL-G9	CA09g03410	CaNBARC80		GCTTAGAGCTCTTTATTAATCAAGCTCGTGCTTTTCCTGTTCTCTAAATTGATGTTTCGTTCGATCTTCCAGATGGCTTATGCTGCTGTGATTTCTCTCAAACGAACGTTGGAGCAACTCGTGCAGAGAAAACCACATTGGATAAAAGACGAAACAAGAAAAATGGTGGACTTTATCCTTGATAGTCTTGAATATTTTCATTACTTTCTTGAATGACAAATTAGAGATGTGGAGGCAAACTCTTGAGTCGAAAGGGTTCAGGGTGAGCAGAAGCAAGACAGAGTATGTGGAATGTAAGTTTAAGGACGTGAGGCGGGAGAACGAGGTAGTAGTGAAGCTGGAAGCACAGGAGGTATGTAAGAGGGATAAGTTCAAGTATCTCGGGTCCGTGATCCAGAG…
CNL-G3	CA10g12800	CaNBARC81		TCATGAAACTCAAGCAACCGGAATGCTTTAGATATGTTTTTGACTCTTCACTCTTAGTTCTCACTGATTCATTCATTTGCAGTTCAATTTCATACAAAAAGAGGGAGAAAAAGAGATGTCTTCAGAGGAGTTTCTTACTTCACAGAAAAATCATCCTGTTTCTACTTTGCAATTGATAAGTACTGAATGGGATTTAATCTTACCGGGGACTATAAAGGATCGAATTGAGTTCCTTAAAAGGGAATTTAAATTCCTTGATATTTTTCTCAGCTTGCAAAGTTTGACAAGTGAATGCAGCATGGAAGATGTTACACAGAAAGTACAAGCTCAGTTTCAAAATGATGCAGTTAACCTCACAAAGATCCAAATTTGCGAGTACCTTGATTCCGTGACTTCTCG…
CNL-G9	CA08g00730	CaNBARC82		GATCACTCTCGCTATATCGATATACTTTTGATCTTGCTATGGCAGCTTACTCTGCTGTAATTTCTCTACTTCAAACACTGGAGCGATTTCAGGAGAGACAACCCGTACTCATTCAAGGTCAAACTGCGAAAACACTAGAATCCCTTCGCGATACTGCTGAATATTTTCAAAATTTTGTCGAAGAAGCTAGCACGAGTAGATTTGATCCTGAGAAAATCAAATCTTTCGAGGAAATAATAAGATCTGCTGCTAGTGATGCAGAAGATGTTATCGAGATGTGCTGGACATGTGGAAATGCATCTGAAAGTTCACTAAACAAGAATTTGCGACCGGTTGTTACAAGAATAAATACGATAAAGAATGAAGTGATGGAGATTGTTTCTGGTTTCAGCACAAGTA…
CNL-G1	CA06g03650	CaNBARC83		ATGGAGAGGTTAAAGAATGAAGAAGATCAAAATGTTGTGGACGTGTATCTAATTGAAAGGCTGAGACTTGAGCTTGCATTTATTTGTACCTACGTCCAACTTTCTTACTCCGATTTGGAGCAGTTTGAAGTTGTAATGACTGCCCAAAGACAACGTATTGAAGAACTGCTTCGATCAATTTTGTATGATGCAGACTCCAGCGCAGGGTTTAAGTTCGACATGCATCATGTCCTTCCTCGCTTCCTGGAAAATATTGATGACTGTATCAACTCATGTCATCATTCTACGTCAAGTACCACCATGACTGAGGAGCAGTTGAACTTCCTTCTCGTGAATCTCCTTCATCTATCCAAGCATCAGTATCTCGAAGAACAGATGCCTTCATCAGCGTCTCAATAT…
CNL-G3	CA12g20450	CaNBARC84		GAAACTTCTGGTCCTAAAGTAAGGATATGTGGAATGTATCAAAACACGACATGTGGAAAGTTAGAATTAAAGAGTTGTAAAAAAAAAGACATCCTTTTTGAAATGGATTAAAAAGAAAGTAAGGCAAACAAATTGAATCGAGGAAGTATTAAACTCCAAATTCTTGAATGATAAAAAGTGGATCATCCTTGATTGCTTTACTATCAAAAATCTGTTCTGAAGCTCAGTTGTTCAATTTTTTTCTTCCCTTTTAAGTTCATCACAGTGTCTTTTAATCACCATTTTTCAGAAAAAGAGATGTCTTCTGACCATTATCTGTCATCAAAGAGTCGTCTTTTTGAACGTTTGGAACTTCGTTATGGTGTTTTAAAATCGATAGATATAGTGAACTACTTTATG…
CNL-G8	CA08g04960	CaNBARC85		GCTGGGGAACTTGGGTACCTATGCAAAACCCATCGTTCATCTGGCAAGACAGCTGTCAGTTATTCTCTTTATTTTTTTGGATGATGGTGGAGAATATAAAAAGGAAGAGGCAAAAGGACGACTTTGTCTTTCAAAGGTTAAGTGGAGTCAACACCGATCATTTGCATTATACTCAGCTTAGTATCAAATTAACTAATCCTGACTGAGGGAGGAAAAATGGCGAACGTAGCTGTGGAATTTCTGGTGGAGAACTTGATGCAGCTGCTGCGGGACAACGCAGAGCTGATTCTTGGGGTTAAGGAGGCTGCTGAGAGTCTACTTCAAGATCTTAATGATTTCAATGCTTTCCTTAAGCAAGCTGCCAAATGCCGCAACGAGAACGATGTTCTCAAAGAATTG…
CNL-G9	CA09g16830	CaNBARC87		CACATATCTCGCTATATCGATATCCTTTTGATCTTGTGTGAAGCGTATTTCACGTGAAAATCTTTGTGTTACCTCTTTCGATATCATCTTATTAGGTGATGGCAGCTTACGCAGCTGTAATTTCTCTTCTTCAAACACTTGAGCAGTTTCAGGAGAGACACCGCGTACTCATTCAAGGTCAAACTGCTAAAACACTAGAATCCCTTCATAATACTGCTGAAAATTTTCGAAATTTTCTCGATGATTCTAGCAGGAGTAGATTTGATCCTGAAAAGATAAAATTTTTCGAGGAAATAATTATATCTGCTGCTAGCGATGCAGAAGATGCTATTGAGATGTGCTGGACATGTGAAAATGCATCTGAAAGTTCACTAAACAAGAATATACGAAGGAATTTGG…
CNL-G9	CA10g21000	CaNBARC89		GCAGTTTAACCTTGAACGAGTTCCCGATGTCTTTGCTGAAGTTGCTGAAGTGTTTGAAGAAGAGAAAGCTGTATAGTCTGCCATCAACTTCACAAGATATCGAAAGAGACACTAAGACAGACATGATAATAAGAAACTAAAAATAAGGAGGTAACACAAAGATTTTCGCGTGAAATATCCTTCACAAGACGAAAAGGATATCAATATAGAGAGATTTGAATTTAGTATTCACACGTATCGCAATATAAAGTTTCTCAACTCTCTAACTATTTTTTCATAAATTTTATTCCCACGACTTGTTGTACAACATCTTTTAATTAATTTCCACACCTTTTCTTAGTGTTCACGACAAAATTATTTGACTTGATCAGAAAAAGGCAAGACAAAGTCAGAGGAGTA…
CNL-G2	CA09g17350	CaNBARC9		TATGAAGGAAGGTTCAAACCGAAGACTAATAAATCACCTAATCTTATTTACATTATGCGTACCTTTTTTGCCAATTTGAGTATCACGTTACCTATAATACCATTGACCTCTTGCATCTTGCAGCTCTCAGGTCATAATTGCAAAGGCAAACGTGAATACAGTAGATATGGCTTATGCAAGTGTGGCTTCTCTTATGCGAACAATAGAATCGCTCTTGACATCCAATTCGCAGATGCAATCTCTAATCTATGATCACAGAGAAGAATTTTGCACTCTTCATGAAAAAGTTAGGTCCCTAGAAGTATTTCTCAATAACTTTGAGGAAACCAATGTTTCTGGGCAAATGACGGATTTTGAAGTAGAGGTAAGTGAAGTTGCAAATTCTGTTGAACAAACAAT…
CNL-G2	CA09g16130	CaNBARC90		TTGTGATTGATTGAGACTATCTGAGAGTTGGATGAAATAGTTAAGAGATTTTTGCAGAACTTTTTGTGCGTGTCTATTATTAACCGGTAATTATATGTTATTTCCTTTATTAATTATTTCCCTAATCTTTAACCAAATTCAAAGAGTTAGAGATTAATAGATTAAACTATCAAAGTGCAAAATCATCTGTACTAACATAACTGACCTGAACATGAAACAGACTATTAAATCGCCTGATCTTGTTTAGTTTATGCTTGCGTTTTTTGCCAATCTGTGTATCACGGTATCTCTAATAGCATTGACATCTTGCAACCTGCAGCTTTCAGGTCATAGTCACACAGGACAAAAATGAGAATACAGTAGATATGGCTCATGCAAGTGTGGCTTCTCTTACGAGAA…
CNL-G9	CA10g03040	CaNBARC91		CTTTTAGTTGCGTCAATTTCGCAGAGTTGGACTGTGGACTTGCCCCCCTGTGTGTAATTGTATCAGTGCAAATATTTAGCTCTTGGCATCATAAATATACTGACGTTACGCAAGTTAATATCCAATTTCTTTCTTCCTTTTTCCTTCGGTTTTCTCTAACAAAATCAGTTTAAATGGAACATTTGCAGGGTCAATTTAAGCACAACTTAGAATAATCTCATACAAACTAAAAAATCAATCTGCGGGAGGGAAGAAGAGGAAATGGCTCATGCTGCTGTCGTATCTCTTCAACAAAAACTGCAGGAAATGCTGGAAGGTGACAATTCTTGTTACCGTGAAATACGTCAAGCAGTCAGTTCCTGGCATGCTTTTTTGGAGGACTCTTTGTCGGTTACAAGT…
CNL-G9	Not determined	CaNBARC92		CATCCAACAAGACCAACCCCTATACATGTAAATATTCTAGAAATAATATTTTCGTACTTATCGAATCTAGAAAATAAGTAAGAAATTGAACTAATAATGATTTTACAAGAAAATAATTGTATTGTAATTGATCAAAATAGTCAAATTGTCTTGGAGATGGTACTTTGTTCATGTGCTTCACTTCACTATTCATTCTTTCATATACTTTGACAAATAAAGCCGAGTGATAACAGGAAAAAAGAAAGCAAAGATGCACAAAACTCATAGCAAAGAAATGGCATATGCAGCTCTTTCTTCACTTATGCATACACTGCAGAAACTCCTACAGCCTAAATCACCTTTGATTTGTGGAACCTCTATGCAGCAACAACATGCCGAATCTGTTCATCAAAGTGTATG…
CNL-G3	CA12g20440	CaNBARC93		CATAATACTCTATGGACGCACTTGGCGGCGCTATGTTGCTCGGACTATTGGAAAATGTTGAGGGGTGCGTGTCGGATCCTCTAATAGTAATACATTTTTTTTGAGGATCCACGAGGATCCACCAGGAGTTTGGTAGCATTTTTGGAGAGTTTGAGCAACATAGTTTCGCTAGTCATTGATGAGTATACGGAGAGTTTTGGAATATAAAATTCTAAGAAAGAGTAATATAATGAGAAGAAAGAAACCTCTGTATGTAGCATAAAATCTTGTTTTGTATGTAAAGGCTAAGCATCAAGCATCTTAGTTGCTCGATTTCATTCTTCCATGATGTCTTCTAACCATAATTATCTGTCTTCAAAGAGTCGTCTTTTTGAGCATCTCCAGCAACTTGAAGATATT…
CNL-G5	CA05g06530	CaNBARC94		ATTTTTATCCACATTTTGTCACCATAATATTTGTTTTAACTCTCAGATTCAGTTACTTCAACTTGATATTTGTTCTAAATTTTATCTATACAGCTTCTATATCTGATTAAAGTGAATATGGTTGATGCCGCCTTTGTGTCGTTTGCAGTTCAAAAACTGGGTGAGTTCCTCATACAGGAAGTTAACCTGCGTTTAAGTCTGAGAGAAGATGTGAAGTGGCTCAGAAATGAGTTACTTTTCATGCAATCTTTCCTCAAACATGCAGAGGAAAAGCAAAGCGAAGACCAAAGAGTTCAACAATGGGTGTTTGAGATCAACTCTGTTGCTAATGATGCTGTTGCTATACTCGAGACTTACAGCTTCGAGGCTAGTAAAGGCGATGACGATAGAATTGCTAGA…
CNL-NG	CA08g02000	CaNBARC95	Autoactivity	TATCCTTTTCGAGTGCCAACTTTCTGCAAATTTCTTAATTCATTCACAAATCTTCTATACATCGCTAAAGGTACTTAGCACGAGAGATGGCTGCTTATGCTGCTGTAACTTCTCTGATGAGAACAATGCACCTGATTTCACAATCCAGCTTAGACCTTCAGGAGGGTAACAAAGAACACTTGGAATCACTCTACGACGCGGTTGGCTCTCTCCTAGAGTTTCTTGACAATTCTGATGATGAACTGATGAAGGATCTGCAGAAAAAGGTTAAAGATCTAGCAAATGACGTAGAAGATGAAGTCGAATCACAAGTATTGCTGGTTAGGGAGAAGGATGAACATATTCGAACAGAGGCGAATGAGAGGCTTCTTAAGATCTTGCAACAAGCTATAGAAAACA…
CNL-G3	CA11g04330	CaNBARC96		TTTTTCACCTGACCCTTCCACTTCAATGAACTACCCTATAGTTGAAGCTCTGCAGCAGATTGAAGATCAATGGGGTTTAGATATCTCTGAGACTTCAGAGGATCGAATCAAGTTCCTTAAAAGGGAGTTCACATTTCTTGGTTTCTTCCTCAGCTTGCAGAGCTTCATAGATTTATCATACATGTTTGATGTCATACACAAAGTTCAAACTCTGTTTCAAGATTCTGCCGCTGACCTCGGAGAGATCAGCGTGATGGAGGACGTTGATCGTGCTACGAATCAGTTGCAAGTCAAGACTCAGATGGCTAAGTTGGAAATCAAATCTCATTACTTATATCCAAAAGTCAACAAGGATGGTATTGCTGTTGTTAGCCCAAAATCTGTAATTGATTTGATTGA…
CNL-G6	CA03g03730	CaNBARC97		GGTGTAAATTCGTATGTCAAACCAACCATTCTCTCATTTTTTTCAATTCATGATGAGGTAGTGATTGACCAGCTAAAAATGAACTATTTTTGACTTTAATAAAACTTTTATCCTAAAGGAAAGATCATCTTCTCTGGCAGATTAACATTGAACTTGGTGAACTTGCATCAGTTTTCTACTTTATTTACAAAAAAAAAATGGGTCAGAATGACATTGACGATGTGTTAGATCACTTAAGAAGGATCAAGGGTGGAGGCGATTTGAATAGCGTCAAGATTGATCAAATTGAGACACTTGAAGTGGACCTAAGATTGTTGAGAACTTTTATGAAGTACCATCATATTCCTTTGCTTGATTCCTTAGCGAAAATCATATAGGAAAAGCTTCGCGTAGTATTTG…
CNL-G2	CA00g73660	CaNBARC98		ACACTTGTAGTGGCTTGCTTATCAATGTGTAATTTAGCTCTTTGTAATGTATATATTTATGTTGCTGCAACTCTTCAAAAATAACATTGATTACGTGTTGGATCCTTCAAAAGTTGTGCAGTTTTTTAAGGATCTGACGCGGGTGTCACAACTTTTTAAAAGAGTTCCAGCTATGTAGAAAACAATACCTAAGTAAGTGAAGCAGAGTTTTGAACCACAATCTTTTCTGCACATTAAATGAGCTAAAGCTACTGAGTTTGGTACTGAACTCACTGTTAACATTACCTGATCTTATTTAGTTTATGCGTGCCTTTATAGCAAATCTGCGTATCTCGTTATTTGTAATACCATTGACCTCTTGCAACCCTGCAGCTTTCAGGTCATAATCACAAAGGACAA…
CNL-G3	CA11g04460	CaNBARC99		AATGGGTTTTTTTTTATGTAAGTTTAATCTATTTATGATTGTAATAGAACTATTTAAGTTAGCAGAAAAGAGAAATAAACTCTTAACTCATCTCTATTTTCAGTTTTTAACGGTATTAAAACCAACACAAAGGTTATGTCAATTAGTCAAAGTGTCTCACGCTAAGCAGTTTTACTCTTCTCGTCTTCAATGATCAACCATATCGTTGAATCTCTTCAGCAGATTGAAGATCAATGGGGTTTAGATATACCGGAGACTGCAGAGGATCGAATCAAGTTCCTTAAAAGGGAGTTCAAATTTCTTGATTTTTTCCACAGCTTACAGAGCTTCACAGAGTTATCATACATGCTTGATGTCATACATGAAGTTCAAGGTCTGTTTCAATATGCTGTCGTTGGA…

## Sheet: Dataset S3
Supporting information_Dataset3. The sequences of cloned NTDs
Group	NTD_ID	PGA.v.1.55_ID	Autoactivity	Sequence
CNL-G1	CC578	CA06g01250		ATGGAGAGGTTAAAGAATGAAAAAGGTCAAAATGCTGTTGGCATGGCCGATGAAATTGAAGAGCTGAAATCGATGCTGGCATTTATTTGTACGTACGGCCAGCTTTCTCATTGTGATTTGGAAGAGTTTGACGATGAAATGGGTGATGATTCAAGAAAAGAGGTTGAGAATCTGCTTCAACAAATTTTGGATGATGTTGACAATAATGTTAGGTGTAAATACAACATGGATCATGTCCTTCCTAGCCTCATGGATAATATCGATGAATGTACCACTTCGTGTCATCATTCTACATCAAGTGCCATGATGACTGACGAGCAGTTGAACTTCCTCCTCCTGAATCTCCATTTTCTATTCATGTATCTGGCTGAACAGGTTTTTCCATTAGTGACTCAGTAT…
CNL-G1	CC1-15	CA05g17750		ATGGGAAGAGGAAAAGAAAATGAAGGAGAAACACAAAAATTATTGCAACTATCATCTGTTGTGCTTCGCGAGGATATTGTAAATCTTCTTGATTTCATAGAGAGGTTAAAGAATGAAGAAGATCAAATTGTTCTTGATACGGATCAAATTGAAAACCTGAAATTGGAGCTGACATTTTTGTCGGCATGTTTACAGCTTTGTTATTACAATTCCGATGGTTCTAAAGCCAAAATGTCTTGCATATCATATGAGATTCATGATCTAGTTCAGTCACTTTTTCATCAGAGTGGAGATGATATGCTGGTTAAATTAAAGGATCATGTCGTTCCTTGCCTCCTTGAAAATATCAAAACTTCTATCACCTCAGATCATCATTCTGAATCAAGCGCCACCATGACT…
CNL-G1	CC189	CA05g07390		ATGAAGCTTTCTTGTTTGGATCAAATGAAGCTCTTCCTTTATTCTCAACAACTTAGAATCCTAAGAACATTTGTCCTGTTTGGCAATACCAATTTGGATGGCTTCCATACCAAGATGTCCCAGAAATTAGACAAGTTTGAACGTTTAGTTCAGTCACTTTTCTATCAAGATGAAGATGACAATATCCTGTCTAAATACGACATGGATGATGTTGCCCATCGCCTGATGGAAGATATCAAAAGTTATTTGAGTTTGAAGCATGATTTTGTAGCCATGACGACAGAAGAGAAAACGATTGAATACTGGGACAGCCTCCTGAAGAATCTCCATTATCTACCAAAGTATTGTGCTAAATTGTTTCTACCCTTGATGAATGAATACAAGATTCTTCGGCAAGTT…
CNL-G1	CC122	CA06g05110		ATGGAGAGGTTAAAGAATGAAGAAGATCAAAAAGATGTTGACATGGACAATCAAATTGAAAACCTGAAATTTATGCTAACATTTATATGTACGCACGTCCAACTTTCGTATTCCGGTTTGGAGCAGTTTCAAGCTACAGCGAATGCTCCAACAGAAGTGGTTGAGAATCTGTTTCGACCAATATGGGATGATGTTGAAAACTACTTCAGGTGTAAATACAACATGAATCAAGTCCTTCGTAGCCTCATGGATAATATCGATGATTGTATCAGCTCATGGCATTATTCTAAATCAAGTGTCATCATGAGTGAGGAGCAATTGGACTTCCTCCTCCTGAATCTCCATCACGTATACAAATTTCTTGCTGAGAATAAGTTTCCATTAGTGACAGAGTATCAG…
CNL-G1	CC1-1	CA06g01180		ATGGAAAAACAAGGAGAAATAGAGAAAGTGAAAGCAAACAATTTTGAGGTATGTAATGATCACTGAACTTTACTTATATATGTATCTGTTTATTACGTAGTTACTTACATAAACTAATTTTGACTCACTAATATCACTGAACTTTACTTGTTTTATCATCATAATCACAAAATTAAACTTTTGTCACATTTAAGTCATTGAACTATGTGTTAATTATCTTGAAAATACAATTCCCTGAGAGGTCAATTTTTTGTAAAATGGAGATTAAATGAATATAAATTTTGAAAGTGGGGGAGGTAATTTTGGCCATCGACTATTTCACTTCCATTAGTCAAAAAAAAAAATAGAAAATAATTTTAACATTGACTATTTCACTTCCATTAGTCAAAAAAGGGTATA…
CNL-G1	CC568	CA09g03080		ATGAGTTTTGTCAATGTTGTTATTCAATTTTTGAACAAAATCAAAATTTGGGCTGCCATTGATAATGTACCTGCAGTGGACACATCCATCCCCAAAATTTCGACGCCTAACTGAGTGGAAAAGTTATTGAGCAGTTGAATACCACCTGAATGTGTAGAGTGGTTTTCTATTACAAATCAAAGACAAGTGACTTTCTCGAACAATTTTCATTAGTCTAGTCACCTTCTGAGAGATCTAACTCTTGTTTATCATATAAACTGTAACTATAGAACAAATATTTAGCTTATGCAGTAGGTTATTTTGAAGAATGTCCACCCTCTATATTTACATTAGTTATAGTAAAATTTGTCATGGCGAATATATACTGAAAATTTTGATGCTCATTGGTCTTTTAGCAGG…
CNL-G1	CC721	CA05g15170		ATGTATATATGTTATACAAATTTGAAAGATTCACCATTATCAGTTGAAGTGGGACGCTTTATTAATCAACTCCTTGAAACCTCTCCAGAAGTTCTGAGAGAATATCTGATTCATCTACAAGAGCACATGGTAACTGTTATTACCCCCAGCACTCCAGGGGCTCGAAACATTCATGTCATAATAGAGTTCCTATTAATTATTTTTACCGATGTGCCCAATGACTTTATTCATCATGACAAATTATTTGATCTTTTAGCACGTGTTGGAGCACTTATCAGGGAGGTATCAACTCTTGTTCACGACTTAGAAGAAAAATCAAGGAATGAAGAGAGTACCTATGAAACAAGTTGTGCAACTCTAGACTTGCTGGTAGAAAAAATTGAATTCCTCAAGGAAGAT…
CNL-G1	CC83	CA06g03650		ATGGAGAGGTTAAAGAATGAAGAAGATCAAAATGTTGTGGACGTGTATCTAATTGAAAGGCTGAGACTTGAGCTTGCATTTATTTGTACCTACGTCCAACTTTCTTACTCCGATTTGGAGCAGTTTGAAGTTGTAATGACTGCCCAAAGACAACGTATTGAAGAACTGCTTCGATCAATTTTGTATGATGCAGACTCCAGCGCAGGGTTTAAGTTCGACATGCATCATGTCCTTCCTCGCTTCCTGGAAAATATTGATGACTGTATCAACTCATGTCATCATTCTACGTCAAGTACCACCATGACTGAGGAGCAGTTGAACTTCCTTCTCGTGAATCTCCTTCATCTATCCAAGCATCAGTATCTCGAAGAACAGATGCCTTCATCAGCGTCTCAATAT…
CNL-G1	CC1-11	CA00g74330		ATGGAAAGGGGAAAAGAAAAAGAAGCAAACAACTCATCGGTATGTCATACAACATTATTTATTTATATTTTCCTTTACATTTCTCACATAATTAATTTCGTCTTGTTAGTATGTTCGTCCCTTTATGGAGCTTAATCGAATTCAATATGAAAAAGTTTCATGCAGTTTCAGTATGAGTAAAAAAAAAATCATCTGGTTAAGTGGTTTTAAGGGCAAGGATTCAGATTGGGTAACACATCATTTATATGGTCGGGTTTGATGTGCAAAATAGTGCTTATAACGATTTGGCACTTGGGCGTAACTCAACCCCAGAAACACACTAACACTGTTGAAAATCAATTGACTTATAACCATTTGTTTTTCCTCAAATTTGTGCTCTGAGTAACTAACTAGTATATA…
CNL-G1	CC1-5	CA00g80340		ATGGATCATGTTCTTCCTAGCCTCATGGATAATATTGATGATTGCATTAGCTCGTGCTATCATTCTACATCAAGTGCCACCATGACTGACGAGCAGTTGAACTTCCTACTCCAGAATCTTCATCATATATCCAAGTGTTTTGCTGAAAAGATTTTTCCTTTGGTGACTCAGTAAGAGATTCTTCAGAAAGTGTATGGCAACATGAAAGATTCCCATGGGTTGATAGTGAATGGTTGCGTTGAGCACAAGATTGTTCAATGTGTCTTACCTCAGTTTCAACTCATGGCTGAGAGAGTTGGACTCTTCCATTGGGATGATCGACTTGATGGAGACTCTCGACTCTTCAAGCTAGCACATCTACTCATGAAGATTATTCCAGTTGAACTGGAGGAGATGCAC…
CNL-G1	CC1-28	CA06g02200		ATGGAAAATGAAGGAAAAAGAAAAAAACAACTTTGTGGTAAGTTATACTCGCTCCGTTCCTTAATAATTGTTGTTTCATTTTGGGTACACCCTTAAGAAACTATTCATCTCTAAAAAACAAAGGTGTTTTTACTAACTATTCATTTGGCAGGTGTCTTTTTCTGCTCTTCCTGAGGACGTTGTCAACGTTCTGGATTTCATGGAGAGGTTAAAGAATGAAGAAGATAAAAATGTTGTTGGCATGGCCGATCAAATTGAAGTGCTGAAATTTGAGCTGGCATTTATTTGTACATATTTCCAGCTTTCGCATTGTGATTTGGAAAAGTTTAAAGATGAAATGAGTGATTCAAGACAAAGGGTTGAGAATCTGCTTCGACCAATTTTGGATGATGTTGACAG…
CNL-G2	CC2-7	CA00g73770		ATGGCTCATGCAAGTGTGGCTTCCCTTATGAGAACAATAGAATCGCTCTTGACATTCAATTCACCAATGCAATCTCTAACCTGTGATCACAGAGAAGACTTTTCTGATCTTCATGAAAAGATTAGTTCCCTCGAAGTAGTTGTCAAGAACCTTGAGAAAAACAATGTTTCTGGGGAAATGACGGATTTTGAAGTAGAGGTAAAAGAAGTTGCAAATATTGTTGAACACACAATTCAACTAAGAGTAACTGAAGTTGTATTGGCAAGTGATGAAAATCTGAGAGAAAAGGCACATGAGAGGCTTTCTGATAGCCTGCAGCAAGTAGCAGAGGACATTGATTGTATTTGGAAAGAGTCGACAAAGATCCAAGATAAAGGCAAACAAGTATCAAAGGAATCC…
CNL-G2	CC142	CA07g00860		ATGGCACATGCAAGTGTGGCATCTCTTACGGGAACAATAGAATCTCTCTTGACATCCAATTCACCGATGCAATCTCTATCTTGTGACTACAGAGAAGAAATTTGCGATCTTCATAAAAAGATTAGTTCCCTGGAAATATTTCTCAAGAACTTCGAGAAAAACAATGTTTATGGGCAAATTACTGATTTGGAAGTAGAGTTAAAAGAAGTTGCAAATATTGCTGAACAAACAATTCAACTAAGAGTTACTGAAGTTGTATTGGTAAATGATGAAAAGACACATGAGAGGCTATCTGATACCCTGCAACTAGTAGCAGAGGACATAGATCGTATCTGGAAAGTGTCGACAAAGATTAAAGATAAAGGCAAACAAGTATCAGAGGGATCATTGGTTCAAGAT…
CNL-G2	CC18	CA04g14510		ATGGCTTATGCAAGTGTGGCTTCTCTTATGAGGACAATAGGATCACTCTTGACATCCAATTCTCCAATGCAATATCTCCGTGATCCCAGAGAATTTTGCTCTCTTCATGAAAAAGTTAGTTCCCTAGAAGTATTTCTCAAGAACTTTGAGAAAAACAATGTTACTGGGGAAATGACAGATTTGGAGGTACAGATAAGAGAGATTGCAAATAGTGTTGAACAAACAATTCAACTAAGAGTAACTGAAGTTGTATTGGCTAATGATGAAAATCTGAGAGACAAGGCACATGAGAGGCTTCTTGATAGCCTGCAACAAGTAGCAGAGGACATTGATCATATCTGGAAGCAATCAACAAAGATTCAAGATAAAGGAAGACAAGTATCAAAGGAATCATTAGTT…
CNL-G2	CC2-1	CA05g19820		ATGGCTCATGCAAGTGTGGCTTCTCTTATCAGAACAATAGAATCGCTCTTTACATCCCATTTGCCGATGCAATCTCTAATCTGTGATCGCAGAGAAGAACTTTGTGCTCTTCGTGTAAAAGTTAGTTCCCTGGAAGTATTTGTCAACAACTTTGAGAAAAACAATGTTTCGGGGGAAATGACGAATTTTGAAGTAGAGGTAAAAGAAGTTGCAAGTGCTGTTGAATACACTATTCAACTGAGACTAACAGAAACTGTTGGCTCAAGATTTTTCAAAGGAATCTCGAATATATGGACACGCCGAAAGTTTCGTAAAAGCCTTCAACAATTAGCAAAGGACATTGATCATGTCTGGAAAGAGTCTACAAAGATTCAAGATAAAGGCAAACAAGTATCAAAG…
CNL-G2	CC2-3	CA09g16320		ATGCAATCTCTAATCTGTGATCACAGAGAAGAATTTTGCGTTCTTCATGAAAAAGTTAGTTCGCTCGAAGTATTTCTCAAGAACTTTGAGAAAAACAATGTTGCTGGGGAAATGACGGATTTTGAAGTAGAGGTTAAAGAAGTTGCAAGTGCTGTTGAATACACAATTCAACTGAGACTAACAGAAACTGTACTGGGAGAAAATGAAAGCCAGAAAAAAAAGGCACGTCGAAGGTTTCGTCATAGCCTGCAACAAGTAGCAGAGGACATGGATCATATCTGGAAAGAGTCGACAAAGATCCAAGATAAAGGTAAACAAGTATCAAAGGAATCATTGGTTCATGATTTTTCAAGTTCAACAAACGATATTCTGAATGTTAACAACAATATGGTTGGACGT…
CNL-G2	CC21	CA07g21620		ATGGCTCATGCAAGTGTGGCTTCTCTTACGAGAACAATAGAATCGCTCTTGACATCCAATTCACCAATGCAATCTCTAACCTGTGATCACCGAGAAGAAATTAGTGATCTTCATGCAAAAATTAGTACCCTGGAAGTAGTTGTCAAGAACTATGAGAAAAACAATGTTTGTGGGGAAATGACGGATTTCAAAGTAGAGGTAAAAGAAGTTGCAAGTGCTGCTGAACACACAATTCAACTACGAGTAACTGAAGTTGTATTGGCAAATGATGAAAAGACACATGAGAGGCTTTCTGATACCCTGCAACTAGTAGCAGAGGACATAGATCGTATCTGGAAAGTGTCGACAAAGATTCAAGATAAAGGCAAACAAGTATCAGCGGGATCATTGGTTCAAGAT…
CNL-G2	CC2-6	CA06g00590		ATGGCTCATGCAAGTGTTGCTTCTCTTACTAGAACAATAGAATTGCTCTTGACATCCAATTCGCCGATGCGATCTCTATTCTGTGATCACAGAGAAGAATTTTGCGCTCTTCATGAAAACGTTAGTTCCCTGGAAGTATTTGTCAAGAACTTTGAGAAAAACAATGTTTCTGGGGAAATGACAGATTTGGAAGTAGAGGTAAAAGAAGTTGCAAATATTGTTGAACAAACAATTCAACTAAGAGTAACTGAAGTTGTATTGGCAAATGACGAAACTCTGAGAGAAAAGGCACAAGAGAGGCTTTCTAATAGCCTGCAACAAGTAGCAAAGTACATTGATCGTATCTGGAAAGAGTCCACAAAGATTCAAGATAAGGGCAAACATTCATCAAAGGAATCA…
CNL-G2	CC658	CA09g17500		ATGGCTCATGCAAATGTGGCTTCTCTTCTGAGAACAATAGAATCTCTCTTGTCATCCAATTCACCGATGCGATCTGTATCCTGTGATCACAGAGAAGACTTTTCTGCTCTTCATGAAAAGATTAGTTCCCTGGAAGTATTTCTCAAGAACTTTGAGAAAAACAATGTTTCTAGGGAACTGACAGCTTTGGAAGTGCAGATAAAAGAAGTTGCAAATATTGTTGAACAGACAATTCAACTAAGAGTAACTGAAGTTGTATTGAAAAGGCACATGAGAGTAAAGGCACATGAGAGGCTTTCTGATATCCTGCAACAAGCAGCAAAGGACATTGATCGTATCTGGAAAGAGTCAACAAAGATTCAAGATAAAGAAAAACAAGCATCAAAGGAATCAACGGTT…
CNL-G2	CC24	CA09g16090		ATGGCTCATGCAAGTGTTGCTTCTCTAACGAGAACAATAGAATCGCTCTTGACATCCAATTCGCCGATGCAATCTCTAACCTGTGATCACAGAAAAGAATTTCGTGCTCTTCATGAAAAGATTAGTTCCCTGGAAGTAGTTGTCAAGAACTTTGAGAAAAACAATGTTTCTGGGCAAATTACAGATTTGGAAGTAGAGGTAAAAGAAGTTGCAAATATTGCTGAACACACAATTCAACTAAGAGTAACTGAAGTTGTATTGGCAAATGATGAAAAGACACGTGAGAGGCTTTCTGATAGCCTTCAACAAGCAGCAAAGGATATTGATCGTATCAGGAAAAAGTCAACAAAGATTCAAGATAAAAGGAAGGTGATGAATTTTCAGTGCTTCATGATTTTC…
CNL-G2	CC308	CA00g75640		ATGGCTCATGCAAGTGTGGCTTCTCTTATGAGAACAATAGAATCGCTCTTTACATCCCATTTGCCGATGCAATCTCTAATCTGTGATCACAGAGAAGAACTTTGCGCTCTTCGTGAAAAAGTTAGTTCCCTGGAAGTATTTGTCAACAACTTTGAGAAAAACAATGTTTCGGGGGAAATGAAGGATTTTGAAGTAGAGGTAAAAGAAGTTGCAAGTGCTGTTGAATACACAATTCAACTGAGACTAACAGAAACTGTTGGCTCAAGATTTTTCAAAAGAATCTCGAATATATGGACACGCCGAAAGTTTCGTAAAAGCCTTCAACAATTAGCAAAGGACATTGATCATGTCTGGAAAGAGTCTACAAAGATTCAAGATAAAGGCAAACAAGTATCAAAG…
CNL-G2	CC139	CA07g00750		ATGGCTTCTCTTATGAGAACAATAGAATCGCTCTTGACATCCAATTCGCCGATGCAATCTCTAATCTGTGATCACAGAGAAGAACTTCGCGCTCTTTGTGAAAAAGTTAGTTCCCTGGAAGTATTTGTCAAGAACTTTGAGAAAAACAATGTTTCTGGGGAAATGACAGATTTTGAAGTACAGGTAAAAGAAGTTGCAAATATTGTTGAACAAACAATTCAACTAAGCATAACTGAAGTTGTATTGGCAAATGATAAAAATCTGAGAGAAAAGGCACATGAGAGGCTTTCTGATAGACTGCAACAAGTAGCAGAGGACATTGATCGTATCTGGAAAGAGTCGACAAATATCCAAGATAAGGGCAAACATGCATCAAAGGAATCAACGGCTCATGAGTTT…
CNL-G2	CC242	CA09g16310		ATGGCTCATGCAAGTGTGGCTTCTCTTATGAGAACAATAGAATCACTATTGACATCCAATTCGCCGATGCAATCTCTAATCTGTGATCACAGAGAAGAACTTTGCGCTCTTCATGAAAAAGTTAATTACCTGGAAGTATTTGTCAAGAACTTTGAGAAAAACAATGTTTCTGGAGAAATGACGGATTTTGAAGTAGAGGTAAAAGAAGTTGCACATGCTGTTGAATACACAATTCAACTGAGACTAACAGAAACTGTACTGGGAGAAAATAAAAGCATCATAGGAATCATTGGCTCAAGATTTTTCAAAGGAATCTTGAATATATGGACACGCCGAAAGTTTCGTAAAAACCTTCAACAATTAGAAAAGGACATTGATCATGTCTGGAAAGAGTCAACA…
CNL-G2	CC35	CA07g00870		ATGGCGTACGCGAGTATAGCATCTCTTGTAAGAACAATGGAACTGCTGTTGATGTCTGATTTGCCAATGCTATCCCTTGCTTTTTGCCACAGAGAAGAAATTGTAGCTCTACATAAGAAAGTGAGTTCTATAGAAGCATTTCTCAAGAACTCTGAGAAACAAATCAGTAGTTATGGGGCAATGACAGATTTGGAAGTGCGGATAAAAGGTTTTGCGAATGCTGCGGAAGAAAAAATTGAATTCGGACTACGAGAAGCAATGATAGCAGAAGATGAAACGCAGAGAGGAAAAGCACATGAGGAACTTCGTGAGAGCTTGCGACAAGTAGCAAAGGACATTGACCGTGTGCAAGAAGAGTCGAAAACGATTCAAGATCATAAAGGTAGACAAGTATCAACG…
CNL-G3	CC134	CA11g04340		ATGGTGTATCCAGACAAAAATCATCTCATTGAAACGCTGCAACAGATTGCAGTTCGATGGGAATCAGACATGCCGGAAACTTCAAAGTCTCGAATCAAGTTCCTTAATAGGGATTTCGAATTCCTTCATATTTTCCTAAGCTTGCAGAGCTTCACAGATCTATCAGACAAGCTTGATGTCACACACAAAGTTCAAGCTTTGTTTCAAGATTCTGCCATTGACCTCATAAAAGTCAGCAAGATCAATCATGTTGATCGCGTTATCTCTCGGATACACGAAAAGATTCTGATCACTAAGTTGGAAATCAGAGCTATCCAGTTAGTATTATCCAATAAAGATGGTATCCATACTCCCAAATTCGTAATTGAATTCATTGATACTGTCATTTTGAATCTGGCT…
CNL-G3	CC213	CA04g05650		ATGGAGTGTAGCCAGGTAAGAGATTTAATGAAGTTAGTGAAGGCCTGGAGTAAAAATAAATGGACGTTTAATCAATTGGAAGATGCTATAAATAATCTAGATCATGTAGCTACATTTCTCTCGATTTTGGAGAAGCACTACCCAGAGAATGTGATATCGACTCAACTTAGGTCCCTATTTCTAGAAGCTCATCTGAGATACGTTCTCAACAGATGATAACAAAGGTTCTGAAAATAACAAAGATGCTGAAAATAGTTAAACCTAAGAATATTGCTGAGAGAATCAAAGCTTCAAAGCCATCAAAATCATCTACCCAAATCACTATGGAGATGGTGCGGTCTGTTGAATCTTTGCTTTATTACCCTTATCTTTTACTGTCCTTAGTTTATTTACGCGGTT…
CNL-G3	CC71	CA10g16760		ATGTCTACTGAGAAATATCATCATCCTCTTGATCTATTGAAACAAATTGAAGATGAAAGGGGTTCACTGTTGCTGGAAATTTCGAAAAATCGAATCGAATTACTTAAAAGGGAGTTCAAATTCATCGATGTTTTACTCAGTCTGCGTAGCTTCATACATGAATGTTACATGCCAGAGGTCATAGAGAAAGTCAACGTTCTGCGAAATCATGTGTACAGGCTCGTGCACGTTGGTCCTGATTCTGATCACATATTATCTGAGGTGGAAAACAAGATTTGGACTGCAAAGTTGGAAATTAGAGGTGAATGCTTTGTTCCGAGAATGTCATTTCATGAGCTTTCATCCAAGAAGCGCGGTGTTGCTACTAGTCCAATATTTGTAATGGAGTTCATCGATAGT…
CNL-G3	CC93	CA12g20440		ATGATGTCTTCTAACCATAATTATCTGTCTTCAAAGAGTCGTCTTTTTGAGCATCTCCAGCAACTTGAAGATATTCGATACTTCCCTGAAACTTCAAGAGATACAGTCGAGTTCGTTAAACAGGAATTCAAATTCCTAGATTTTTTCCTCAGCTTGCAGAGCTTCACAGATGAACCTGACATGCTAGATGTTACTCAGAAAGTCCGCGACCTGTTTCAGGATACTGTTGTTCACTTTTCTGAGTTACGTCTGACTGAGTACTTTGATTTTTGTATCTTTATGGTGCAAAACAAGATTTGGTTGATTAAGATGGAAATTAGATCCAAATACTCCTTTCCTAAGATATCATCATTACCAAATTTAGCCAATATTGCTATTCCCAAATTTGCAAAGGAATTC…
CNL-G3	CC81	CA10g12800		ATGTCTTCAGAGGAGTTTCTTACTTCACAGAAAAATCATCCTGTTTCTACTTTGCAATTGATAAGTACTGAATGGGATTTAATCTTACCGGGGACTATAAAGGATCGAATTGAGTTCCTTAAAAGGGAATTTAAATTCCTTGATATTTTTCTCAGCTTGCAAAGTTTGACAAGTGAATGCAGCATGGAAGATGTTACACAGAAAGTACAAGCTCAGTTTCAAAATGATGCAGTTAACCTCACAAAGATCCAAATTTGCGAGTACCTTGATTCCGTGACTTCTCGGGTGCAAAACAACATTTGGCTGAGTAAGTTGGAAATCAGGGATAACTATCCCTTTCTCAAAATGGCATTTTCATCGAAAAAGGAAAACAGTAGTAGTAATGCTGCTTCTCCTGAT…
CNL-G3	CC75	CA09g04550		ATGGCCTATAGTATTGTTGACAATCTCTTGAAGTGTCTGGATTGTCTAGACTGTCATGAAGACTCATCTCCTTCAACGAAGGATCAAATCCGTACGCTTAAAATGGATTTAAGACTTATCAGGACATTCCTTATGTGTTCAGCTTGTCGGTACATTGAGGATAGTGAAGCAAAAAATGTGTTGATGCAAGTGGAAACTTTGGTGCAAAATGCAGAATCAGATTTTCAATCTCTCTATGTTAAGAGTAAAGACGGAAACATGCCTACTCACATGGCTCTACTGTTTTCCAATGCCTTGGAAAAGATTAATAGTTTGAAAGCAGAAGTTACACAAGTCCATGCAACTGTTTTAAGTTCAACATTTTCTGATTCACTTAGTTGTGACAAATTTGTGGCGGAG…
CNL-G3	CC78	CA12g16020		ATGTCTTGGGAGCGTTTGCAACAAATTTTTGATGTTATAACCTCCCCTAAAATTTTGATAGATGAAGTCCAGCTTTTTACATTGGAACGGGGATTCCATGATATTTTCATCAGCTTGCAGAGCTTCACAGATGAACCTAACATGCGAGATGTCACTCCGAAAATCCAAACTCTTTTTAAAGATGATGCATTTAACCTTTCTTCATTGTACCTAACTGAGCCCTTCGATCTCTTTGCCACTGAGCTGCAAAATAAGATTTTGTTGATCAAGAGGGAAATTAGAGCCAAATACTCCTTTCCTAAAATATCATTACCATTTCCAGCCAAGTTTGTTGGGGATATCCTCCCATATGTGCTAGAGAATATTGGTGGTCTAAAGAAGATTCATGATCCATATTCA…
CNL-G3	CC57	CA02g13330		ATGTCTTCACATAAGGTTTCAAAGGAGAGAATCGCTTTCCTTGAGAGGGAGCTGAAATTCCTGGATACTTTTCTCGTCTTGCAGAGCCAAAGAGTTGCATGTGATGACATGCCAGAATATGCCACACAGAAAGCCCAAGCTCTTCTTAGAAACTCCAGAGTTGCCCTCTCCTCCCTTGACTTGACCTCTCCAAATACTTCTCAAGTTGTCCAGCAGATGGAAGATGATATTCAGATGACTAAGCTGGAAATCAGAGCTAACTACTCTTTTCACAAGACATCATTACAACTCTCAGCCAGCAGGGATGAAATTGCTGATCCAAGATTTGTAGAAGATTTCATGGATATTGTTGCAGCACATATTCATGATCTAGTGAAGATTGATGATGCCCCTTCACTA…
CNL-G3	CC84	CA12g20450		ATGTCTTCTGACCATTATCTGTCATCAAAGAGTCGTCTTTTTGAACGTTTGGAACTTCGTTATGGTGTTTTAAAATCGATAGATATAGTGAACTACTTTATGCTGGAATTCAAATTCCTAGATATTTTTCTCGTCTTGCAGAGGTTCACAGATGAACAACACAACATGCTAGATGTCATTCAGAAAGCCCAAGCTCTATTTCAAGATGCTCTAATGAACTTCTCTGAATCACACCTAGCTGAGTGCTTCGACTTTCGTATCTTTATGGTACATAACAAGATTTTGTTAACTAAGCTGGAAATTAGAGCCAAATACTCCTTTCCTAAAATATCATCTTTGCCACTAAATTCAGACAACAACGATGGTACTTCTATTCCCAAATTTGTAACGGGATTCATA…
CNL-G4	CC137	CA11g14390		ATGGATATTGGCTTAGCAGTCGGTGGTGCATTTATCTCTTCAGCTTTGAATGTTTTATTTGATAGGCTTGCTCCTCAGGGTGAACTATTCAAGATGTTTCAGAAGCACACGACTGATTTTCGGCTCTTAAAGAAGCTGAGGATGACTTTGCTTGGTCTTCAGGCTGTGCTAAGTGATACACAGAATAAGCAGGCGTCAAATCCATATGTGAGTCAGTGGCTTAATGAGCTGCAAGATGCTGTGGACTGTGCTGAGAACTTAATAGAAGAAGTCAATTATGAAGTTTTGAGAGTAAAGGTGGAAGATCAGGGTCGAAATCTTGGAGAAACAAGCAACCTGCAGGTAATTTGTCATCTCAGCTTGTCCTTGAGTGCTGAATTTTTTCTTAACATAAAAGAT…
CNL-G4	CC129	CA01g13210		ATGTTTCAGAGACATAAGCATGATCTTTGCCTCTTAAAAAAGCTGAGAACGATTTTGCTTGGTCTTCAAGCTGTGATAAGTGATGCACAATATAAGCAGGCATCTAATCCATATGTGAGACATTGGCTTAATGAGCTTCAAGATGCTGTGGAGAGTGCCGAAAACATAATGGAAGATGTCAATTATGAAGCTTTGAGACTCAAGGTGGAAGGTCAACATCAAAATCTTGCAGAGACTAGCAACCGACAGGTAAGTGACCTTGGCTTGTCCTTGAGTGATGATTTTTTTCTTAATATAAAGGAGAAGTTGGAAGAAACCATTGAAACATTGGAGGTCTTGGAAAATCAAATTGGTCGCCTTGGATTAAAGGAGCATTTTGATTCGGATAAACAAGAAACT…
CNL-G4	CC101	CA11g19770		ATGGCCGAGATTGCCTTAGCAGTTGGTAGTGCAGTTGGTGGTGCATTTCTGAATGTTCTATTTGAAAGGCTTGCTAGTCGGGTTGAGCTGCTCAAGAAGAATAAGCATGATGGTGGGCTTTTAAAGAAGCTGGGGAACACTTTGGTTGGTCTTCAGATTGTGCTGAGTGATGCGGAGAATAAGCAGGCATCAAATCAACATGTGAGACAGTGGCTTAATAAGCTTCAGAGTGCTGTGGACTCTGCTGAAAACTTAATGGAACAAGTCCATTATGAGGCTTTGAAGCTTCATGTGGAAGGCCAACATCAAAATCTTGCAGAAACATGTAACCAGCAAGTAGGTGACCTCAACCTGAGCTTGAGTCATGATGTTTTTCTTAAAATAAAGGAGAAGTTGGAA…
CNL-G4	CC185	CA05g02090		ATGGAGATTGGCTTAGCAGTTGGTGGTGCATTTCTGAATGTTCTGTTTGATAGGCTTGCTCGTCGGGTTGAGCTGCTCAAGATGTTTCATGATGATGGGCTTTTAGAGAAGCTGGGGAACATTTTGGTTGGTCTTCAGATTGTGCTGAGTGATGCAGAGAATAAGCAGGCATCAAATCAACTCGTGAGACAGTGGCTTAATAAGCTTCAGAGTGCTGTGGACTCTGCTGAAAACTTAATGGAACAAGTTAATTATGAGGCTTTGAAGCTTAAAGTGGAAGGTCAACATCAAAATCTTGCAGAGACATGTAACCAGCAAGTATTTCGATTTTTTTCAGAGTGCTGTGGACGGCGCTTGAGTGATGATTTTTTTCTTAACACAAAGAAGAAGTTGGAAGAC…
CNL-G4	CC214	CA05g14070		ATGGCTGTAGCAGAGCTGTTTCTTTCAGCATTCCTCACTGTGCTGTTTGAGAAATTAGCTTCAGGGGAGCTTTTGAACTTTGCAAGAAAAGAAGGAATCCATTTTCAGCTGAAGAAATGGAGTAGAACATTGTCCAAGATTCTGGCAGCACTTGCTGATGCTGAGGAGAAGCAAATCAGTGATAGAGCTGTGAAGTTGTGGCTTGAAGATCTTAGGGACTTGGCTTATGACTTGGATGATGTTCTTGATGACCTTTCCACTGAGATATTGTGGCGCAAAATGATGGCAGAATTTAATTCCAAGAAAAGTAAGGTACAGAAATTGCTGATCCCTACTTGCTGTACCAATTTGACACCTCGTACTGTGAAGTTCAACCATAGTTTAGAGTCCAAGCTAGGG…
CNL-G4	CC629	CA11g19790		ATGGAGATTGGCTTAGCAGTTGGTGGTGCATTTCTGTCTTCAGCTTTGAATGTTCTCTTTGATAGGCTTGCCCCTCATGGTGATCTGCTCAACATGTTTCAGAAGAATAAGCATGATGTTCGACTCTTAAAGAAGCTGAAAATGACTTTGGTTGGCCTTCAGGCTGTGCTAAGTGACGCAGAGAATAAGCAGGCATCAAATCAACATGTGAGCCAGTGGCTTAATGAACTTCGAGATGCTGTGGACGGCGCTGAAAACTTAATGGAACAAGTCAATTATGAGGCTTTGAGGCTTAAGGTGGAAGGTCAGCTTCGAGATTTTGAAGAAACAAGCAACCAGCAAGTAAGTGACCTCAACCTGAGCTTGAGTGATGATTTTTTTGTTAACGTAAAGGAAAAG…
CNL-G4	CC4-2	CA11g19910		ATGGAGATTGGCTTAGCAGTTGGTGGTGCATTTCTGTCTTCAGCTTTGAATGTTCTCTTTGATAGGCTTGCCCCTCATGGTGATCTGCTCAACATGTTTCGGAAGAATAAGCATGATGTTCGACTCTTAAAGAAGCTGAAAACGACTTTGGTTGGCCTTCAGGCTGTGCTAAGTGATGCAGAGAACAAGCAGGCATCAAATCAATATGTGAATCAGTGGCTTAATGAACTTCGAGGTGCTGTGGACAGCGCTGAAAACTTAATGGAACAAGTCAATTATGAGGCTTTGAGGCTTAAGGTGGAAGGTCGGCATCAAAATCTTGCAGAAACAAGCAACCAGCAAGTAAGTGACCTCAGCCTGAGCTTGAGTGATGATTATTTTCTCGACATAAAGGAGAAG…
CNL-G4	CC618	CA11g19940		ATGGATATTGGCTTAGCAGTTGGTGGTGCATTTCTCTCTTCAGCTTTGAATGCTCTCTTTGATAGGCTTGCTCCTCATGGTGATCTGCTCAAGATGTTTCAGAAACATAAGTACGATGTTGGGCTTTTAGAGAAGTTGGAGGCCATTTTGCTTGGTCTTCAGATTTTCCTGAGTGATGCAGAGAATAAGCAGGCATCAGATCCACTCATGGGGCAGTGGCTTAATAAGCTTCAGAGTGCTGTGGACTCTGCTGAAAACTTAATGGAAGAAGTCAATTATGAGGCTTTGAGGCTTCAGGTGGAAGGTCATCATCAAAATCTTGCTGAAACAAGCAACCAGCAAGTATTTCGACTTTTTTCAGAGGCTTTAGGTGGACGGCGCTCGAGTGATGATTTTTTT…
CNL-G4	CC522	CA11g17000		ATGGATATTGGCTTAGCAGTTGGTGGTGCATTTCTCTCTTCAGCTTTGAATGTTCTCTTTGACAGGCTTGCTCCTCATGGTGATCTTCTCAAGATGTTTCAGAAGAATAAGCATGATGTTCGACTCTTAAAGAAGCTGAAAATGACTTTGGTTGGACTTCAGGCTGTGTTAAGTGACGCGGAGAATAAGCAGGCATCAAATCAACACGTGAGCCAGTGGCTAAATGAACTTCGAGATGCTGTGGACGGCGCTGAAAACTTAATGGAACAAGTCAATTATGAGGCTTTGAGGCTTAAGGTGGAAGGTCAGCATCGAAATCTTGCAGAAACAAGCAACCAGCAAGTAAGTTACGCCAACCTGAGCTTGAGTGATGATTATTTTGTTAACATAAAGGAGAAG…
CNL-G5	CC110	CA05g05510		ATGGTTGATGCCATTGTGTCATTTGCAGTTCAAAAGCTGGGTAATTTTCTCATAGAAGAAGCTAACGTGCGTTTAAGTCTGAAAGGAAATGTGTTCTGGCTTCAATCTCAACTGATCAAGATGCTGAAATTCCTCAAATATGCAGAAGACCAGCAAGTTAAAGATCCTATGGTTCTACAATATGTGTTTGACATTAGGAACATTGCTAATGAGGCTGTTGCTATACTGGAGACTTACTCCATGGCAGGAGATCAACGCGAGGACCATGGATGTGCTAGTCGTCTTAAGTCTTGCACTTGCAAATGTAGAAAGGAGACCAAACTCAACAATGTCGGCAAGGAGATCGAATCACTTAGGCAGCGACTTGAGGCGATAGCTCATGAGCGAGACACTTATGAT…
CNL-G5	CC112	CA05g05480		ATGGCTGATGCCTTTGTGTCATTTGCAGTTCAAAAGCTGGGTGATTTCCTCATACAGGAAGTAAACCTGCGTTTAGGTCTAAGAGAGGATGTGCAGTGGCTGCGAAATGAGCTTCTCTTCATGCAGTCTTTCATCAAACATGCAGAAGAAAATCCAAGTGGAGATCAAAGAGTTCAACAATGGGTGTTTGAAATCAACTCTGTTGCTAATGACGCTGTCGCTATACTCGAGACTTACAGCTTCGGGGCTAGTGATGTCGATGGATTTGCTAGTCGTCTGAAGGCTTGCACTTGCATATGTACGAAGGAGACCAAATTCTACAAAGTAGGCAAGGAGATCCAATCACTCAAGCAACGTATCATGGACATCTCTCGAAAACGAGAGACTTATGGTATTACA…
CNL-G5	CC109	CA04g17640		ATGGTTGATGCAGTTGTGTCCTATGCAGTTGAAAAACTGGGGGATTTCCTCATAGAGGAAGTTTCGCTGCGCCAAAGTCTCAGAGAGAACGTTCATTGGCTGAGAAATGAACTGTCTTTCATGCAAGCTTTCCTCAAAGATGCCGAAAAAAGGCAAGCAGAAGATCACCTTGTACAGCAATGGGTATTTGAAATCACTTCTGTTGCTAATGAAGCTGTGGCCATCTTAGAAGCATACAGTTTGGATGTGGCAAAAGATGGTGATCATGCTTTTGGATTCGTTGACCGTCTTAAAGCTTGTGCTTGCATCTGCCAGAAGGAAGCCAAATTCCACAATATTGGGAAGGACATCCAGTCCCTCAAGGAAAGAGTCATGGATGTCTCTCGGAAACGAGGTACC…
CNL-G5	CC114	CA05g06820		ATGGCTGACGCCTTTGTGTCATTTGCAGTTCAAAAACTGGGTGATTTCCTCATACAGGAAGTTAACCTGCGCTTAAGTCTTAGAGGGGATGTGAAGTGGCTCAGAAATGAGCTGCTCTTCATGCAATCATTCCTCAAACATGCAGAGGAAAAGCAAAGTGGAGATCAAAGAGTTCAACAATGGGTGTTTGAAATCAACTCTATTGCTAATGAAGTTGTTGCTATACTCGAGACTCACAGCTTCGTGGCAAGAGAAGGTGATGATGATGAATTTGCTAGTCATCTGAAGGCTTGCGCTTGCATCTGTAGGAAGGAGACCAAATTCTACAAAGTTACCAAGGAGATCCAATCACTCAAGCAACGAATCATGGATGTCTCTCGCAAACGAGAAACTTATGGT…
CNL-G6	CC153	CA03g01330		ATGGTTCAAAATGACATTGACGATGCAATAGATCAGATAGGAATCATCAAGAGTGGAGGTGATCTGAGTAGCGTCGAGGTTGATCATATTGAGGAACTTGAACTGGAGCTAAGATTTTTGAGGACCTTTATAAAGTACAAAAATGTTCTTTTGCCTGATTTCTTGGTCAAAATCACAAGGACGGCCCAACAGATTGTGAAAAAGCTTGATTTTGGTAGAATTCCAGATGAATGCAGAACTAACGTTAATGTGGAAAGGCTAGTATCTCAGTTGCAGGAATTCGTTGAAGGAAATACCAGTTCAATGTGCAATTTTGAGCTGGATGATTCTGATCCGACGAAATATATGGATTACCTCAACAAGAATCTAAATGATTCACTGAGGCATCTATTCGGTGTG…
CNL-G6	CC6-1	CA03g04650		ATGCATCAATATGACATTGATCACCATATGTTATTTGACCTATCAAGTATCAAGATTGGAGTTGGCTGGGCTGGGTTCAATAATTATCCAATTATGAAACGTGAAATGCGGCTAAGATTTTTAAGAACCTTTATCAAGTACCATCATGTTCTTTCGCCTGATTTCTTAGTTAAAATTACGAAGAAGCTGCGAAAATGGATTGCGGAAATGCATGAGTTTAGCATAATTCTAGGCGATCACAAAACTATGCTCGAGGTGGAAAGACTAGTATCACAGTTGCCAAACTTCATTGAAAGTAATACCAGTTCAATGTGCAGTTTTGAGCTGAATGATTCTAATCAATCAGAATGTATGGATGGTCTCGGAAAGAATCTTAATAATGTACTAATGTGCCTGGAA…
CNL-G6	CC77	CA07g16420		ATGGCTCAAAATTACATTGACGACATGTTAAATCACCTGAGAAGGATCGAGAGTGGAGGTGATTCTAACAACTTCAAGATTGATCAAATTGAGGCTCTTAAAATGGAGCTAAGATTTTTGAGAACTTTTAGCAAGTACAATCATGTTCTTTTGCCTAATTCCTTGGTCATAATTTCAAAGAAAGGCAAATCAATTGTGGAAATGCTTCACATAGTTTTCGGTGAAATTCCAGATGAATGTGAAGCTAGCCTTATTCTGGAAAGGCTAGAATCACAGTTGCTGGAATTCACTGAAGGTAGTGCCAGTTTAAGGTACAACTATGAGTTGAATGTTTCATATCTGTCAGAATATATGGATTGCCTTGACGAGAATCTAAATGATGTACTAACGTACCTGGAA…
CNL-G6	CC68	CA03g03380		ATGGTTCAAAATGACATTGACGATGCATTAGATCAGCTAGGAATGATCAAGAGTGGAGGTGATCTGAGTAGCGTAGAGCTTGATGAAATTGAGGATCTTGAACTGGAGCTAAGATTTTTGAGGACCTTTATAAAGTACAAAAATGTTCTTTTGCCTGATTCCTTGGTCAAAATCACAGAGAAGGCCCAACGGATTGTGAAGGAGATTGATTTTGGTATAATTCCAGATGAACTAATATCACAGTTGCAGGAATTCGTTGAAGGTAATACCAGTTCAATGTGCAATTTTGAGCTGGATGATTCTGATCTGACGAAATATATGGATTACCTTGACGAGAATCTAAATGATTCGCTGAGGCTTCTATTCGGTGAGCCTGACCCTGATATGGCAAAGGAAGTG…
CNL-G6	CC61	CA03g03770		ATGGCCCAAAAAGATATAGAGGATATGTTAGATCATCTAAGAAGCATCAAGAGTGGAGGCGATCTGAATAGCGACAAGATTAATCAAATTGAGACACTTGAAATGGAGCTAAGATTTTTGAGAACATTTACCAAGTACAATCATGTTCTTTTACCTGATTCTTTAGTCGGAATCACAAAGAAGGCCAAATTGGTTGTCGAAATGCTTCACACAGTTTTTGATGGAATGCCCGTTGAATGCAAAGCTAACCTTAATCTTGAAAGGCTAGTGTCACATTTGATGGAATTCGTTGAGGATAATACCAGTTCAAGGTTCAATTATGAGCTCAATGATTCAGATCTGTCAGAATATTTGGAGTTCCTCAACATGAGTCTCAATGATTCACCGAGGTATCTTGAC…
CNL-G7	CC150	CA03g04630		ATGGCAGAAATTCTGTTCAATCTCGCTGCTGAAATCTTGAAAATCTTGGGTTCTCTTGCTGCTGAAGAAGTAGGATCCATTTACGGACTATGCGATGAGCTTAAAAATCTTTCTGCTACAGTTTCTTCCATTCAAGCCGTACTCATTGATGCAGAGGAGCAGCAGGGGAGTAGCAACCTGGTGAAGGACTGGATAAAAAGGCTTAAGAAAGTGTTCTTTGAAGCTGATGATCTCTTGGATGACGTCGCCACTGAAGTTAAGCATCGAAAATTGTTCAATAAGGTTGGCATCTTCTTCTCAAAATCAAATCCTATAATTTATAACGGTAAGATAAGTCATCGTCTCAAGTCTATTCGACGAGACCTAGATGTAATTGCAAAAGATAAGGCCTCCTTAAAC…
CNL-G7	CC198	CA01g31430		ATGGCAGATATAGTCTTGGCTCCACTTTTGCAGGTACTCTTTGAGAAATTAGCTAATCCAATAGTACAGAAGTTTGCTGAGTGTTGGGAGTTCGAGGACAGAATCAACAAGGTTAAGGAAGTACTACCCCTAGTCCAAGAAATTCTTGAAGATGCAGAAGAGCAACAAACGGTAGATAAAGCAGTCAAGATTTGGGTGTCCAAGATTAAAGATGCAGCTGACAAGGCAGAGGACTTGCTTGAAGAGTTTGTCCACAAAAGCCAATTGAGAACCTATGCAGTAAATATAACAAAGATGAGGAATGTTCTTGATACTTTACAAAAAGCTGCAATTGAAGGGTTAAAGTTGAACCTAAAGGAAAGGAAAACAGGTGATAGGCTATCCAAAAGAAGAGAAACT…
CNL-G7	CC479	CA05g00030		ATGGCGGAATCGTTCTTGTTCAATATCATTGAACGAGTTTTGGCTAAAGTTTCTTCAATTGCTGTATATGAGATCAGTCTAGCTTGGAATGTTAAGACAGATCTACGGAAACTCCAAAGCACATTATCCACCATCAAAGCTGTACTTCTAGATGCAAATGAGAAGCAGGCAAAGAACCATGAAGTGAGAGATTGGCTGGAAAAGCTCAGAGATGTTGTTTATGATGTCGATGATTTGATGGATGATTTATCGACACAGCTGTTGCTGCAAATGCATTTCCAGAAAAGCTTTGGGAAGAAGGTAAGAAGATTCTTTTCAAGTTCAAATCCAATTATATATCGATTCAAGATTGGCAGAAGGGTAAAAGAAATCAGGGAGTTACTGAATGAGATTGCAGAT…
CNL-G7	CC154	CA01g08280		ATGGCTGAAGCTTTCCTTCAAGTTCTGCTAAACAAATTGACTTTTTTCATCCAAGGGGAACTTGGATTGGTTTTGGGTTTCGAGAAGGAGTTCAAAAATCTTTCAAGCATGTTTTCTATGATTCAAGCTGTGCTAGAAGATGCTCAAGAGAAGCAATTGAAGTACAGGGCAATAAAGAATTGGTTACAGAAACTCAACGTTGCTGCATATGAAGTCGATGACATCTTGGATGAATGTAAAACTGAGGCAGCAAGATTCAAGCAGGCTGTATTGGGGCGTCTTCATCCACTGACCATCACTTTCCGTTACAAGGTGGGAAAAAGAATGAAAGAGCTGATGGAAAAGCTAGATGCAATTGCAGAGGAACGAAGGAATTTTCATTTGGATGAAAGGATTGTA…
CNL-G7	CC331	CA02g21230		ATGGATACAGATCTTCAAGCCGGGTTCGCATCGTACACCTTTTCCAACCTCTTTGCGGATTTCACTAAACTCGTAAAGGATGAAATAATGAAGGTTTTTGGAGTTAGTGATGAGATGCGGAAGTTAGATAGATTGATCCTTAAAGTCAACGATGTGATCGATACCTTAGAGACAAGCTACGCAGCCTCTCCTACAAATATACTCAAGAAGCATGCTTGGGTTGAAGAAGCCAATAGGCTTAAGTATGATGTGGATGAGTATTTGGAAGATATTTCAATACAATTAGGTGTTTGCAAAGGTGACTCAAACATACTTAATGCACTGTTATCTACTTTCAAGTTAGATGCCCCACATAAAATTAGTCAGCATGTGAAAAAGTTAGAGGAGCTTATTGCGGAA…
CNL-G7	CC181	CA04g03450		ATGGCCGAAGCTTTCATTGAAGTTTTGTTACAAAACCTTAGCTCTTTTATCCAAAAGGAGCTAGGCTTGCTTTATGGCATCGATGAAGAATTAAGAAAGCTTTCAAGCTCACTATCGACGATCAAGGCTGTCCTTCAAGATGCAGACCAGGAACAACTGAGCGAAAGGGCGATAAGAAACTGGTTGCAGAAGCTAAACAGTGCTACTTATGAAGTTGACGATGTCTTGGATGAATGTGCAGTGAAAGCCATCGGGTTGAAGGAAAGAGCGCGAAGAATTGGATGCATTTCGATGCCATCTGGTTTTTCTTTGGAGAATGTCTTCTTTCGTCATCAGATAGGGAAAAAGGTTAAAAATGCCATCAAGAAACTAGATGGAATCGCTGAGGAACGTATTAAG…
CNL-G7	CC173	CA03g03650		ATGGCTGAAATTCTGTACAATCTTGCTGCTGAAATCTTGAAAAGTTTGGGTTCTCTTGCTGCTGAAGAAGTAGGATCTATTTACGGACTAGCCGATGAGCTGCACAAGTTTTCTACTACAGTTTCTTCCATCCAAGCCGTACTCATTGATGCGGAGGAGCAACAAGGGAGTAGCAACCAGTTGAAGGACTCGATAGCCAGGCTTAAGAAAGTGTTCTTTGAAGCTGATGATCTCTTGGATGATGTCGCCACTGAAGTTGAGCATCGAAAATTGTTCAATAAGGTAGGAATCTTCTTCTCAAAATCAAATCCAGTGATTTTTAATCGTAAGTTAAGTTATCGTCTCAAGGCCATTCGGAGAGACCTAGATGTAATCGCAAAAGATAGGGCCTCCTTAAAC…
CNL-G8	CC130	CA11g01460		ATGACTGAAGTAGCAGTGAATTATTTGGTTGAGAAGTTGTTAGAATTGGGCCGTGAAAATGTCGAGTTGATTACTGGTGTACAAGACGATGTGAATAATCTGGTCGCGGACCTTCAAATACTCAAAGCTTTTCTAAAAGATGCTTCGAAGATCGATAGAGACACTCAAGGTTGGAAGCAGTCATTGAAAGAGATCAGAAATGTGCTTTACAAAGCTGAGGACTCCGTCGACAAGTTCCTGGATGAAGCTAAACAGCACCAAGACACTCATAAAGCTGTCAAATGGATTGATATTCCATATTGGAGCAAAGTTAGGAATGTTGCAAAGGAAATTCAGTCCATTAGAAACAAAGTGAAAGATCTTCAAGACAAATATAAAGCTCTTTTGGACGCCATTCAA…
CNL-G8	CC162	CA03g03390		ATGGCAGATGTAGCATTGCAATTTGCAGTGGAGATATTGGTTCCGATAATAAAGGAAACTTGGAAGTACATTGATAGTGGAAAAGAAGATTCTGCAAATGAACTACTGGGAGAACTTAATCGTTTAAAGGCCTTCTTGCAGGATGCTGCAAAATATCGTCAAAGCAACAGTGAACAGTGGAAAAACTTTGTCAAGGAAGTCCAAGTTATGGTATATGAAGCTGAGGGTCTCATTGATAAGCTCATGGTTGAGATGAAGCTGCACCAAAAGAAAAATAAATTTGAACAGATCGTGGATATTAAATATCACAAAACCCTTAAGGATCTTGTAGAAGACATCAAAGCAATTCTTGGAAAGGTGAAGAATATTCGCGAAGCAAATCTGCAGGCTTTCCAGGCA…
CNL-G8	CC178	CA11g01410		ATGACAGAAGTAGAGGTGAGTAATTTGGTGGAGAAGCTGATCGAGTTGGGCCGTGAAATTGAGCTGAACAATGAGGAAGCAAAACATGTGTTTGATCTGATGAAAAGCTTTCAAAAATGGAAGGTAAATCTAGAAAATGCTTCCCAGCTCGACAAGAGCACGCAAGATTGGGAGGAGAAAATGAAAGACATCAGAAGTGTGGTTTACAAAGCACAAGACACGATTGACCAAATCCTGGTCGAGGCCAATCAGCAACAACTTAAACACCAGGCAACTACTATACGGGCTGCAGGTTTCTGCCCCTGCTTTAATGATAGCACTAATGGTACAACAGTGAGTCGGTCCACCAATAGAGGTACTTCGGCCTACAGGCTGTCTAGTAACGAGTCTAGAGTGATC…
CNL-G8	CC151	CA11g02470		ATGACTGAAATAGCAGTGAATTCTTTGTTGGAGAAGTTGTTAGAGTTGGGCCGCGAAAATACTGAGCTGATTGTTGGTGTACAAGACGATGTGAATGATCTAGTCGCGGATCTTCAAATACTCAAAGCTTTTCTAAAAGATGCTTCGAAGATCGATGGAGACAATCAAGGTTGGAAGCAGTCATTGAAAGAGATCAGAAGTGTGGTTTACAAAGCTGATGACTCCGTCGACAAGTTCCTGGTTGAAGCTAAAGAGCACCAAGACACTCATCCAGCTGCAAAATGGATTGATGTTCCATATTGGATCAACGTTAAGAATGTTGCCAAGGAAATTCAGGCCATCAAGAATAAAGTGAAAGATCTTCAAGTCAAATATAAACCTCTTTTGGAGACGGACACT…
CNL-G8	CC8-1	CA00g89570		ATGGCTGATGCTGTTGTCGAATTTCTCTTGTTAAATTTGAAACAGCTACTCCTTTATCATGTGGATTTGCTTTCAGGAGTAAAGGATCAAGTTGAATCTCTTCATAGAGACCTTAGTTTGATGAAAGCTTTTCTTAAAGACTCTCGGGAGAAGCGCAGTGAGTATGAATATGTTAGAGAGTTGGTAAGCCAAATCACAGTTGTGGCTTATGAGGCGGAGGATATAATTGACACCTTCGTGACTAATGCAGCGATGCAAAAGGCTAGGAGCACTGTCAGGAGAGCCTTTCACGTATTTGATCACTCGTCCATGCTTCGGAATGTGGCAAAGGAAATTGAATCAATCAAGGTGAAGGTGAAGGAGATTTATGATAAGAAGATGTTTGGGATTCAAAATCTA…
CNL-G8	CC79	CA01g27920		ATGGTTGATGTAGCAGTGAGCTTTCTGCTGGAGAACTTGACGCAGTTGTTGCGGGACAATGCGGAGTTAATAGTAGGAGTTAAAGGTGAAGCAGAGAATCTACTTGAAGATCTAAGTGAATTCAATGCTTTTCTCAAGCAAGCTGCCATTGTTCGCAGCGAAAATCCAGTACTGAAAGAGTTGGTGAAGAGTATCAGGAAAGTAGTCAATCGAGCTGAAGATGCTATTGATAAATTTGTAATAGAAGCTAAGCTTCACAAGGACAGAGGGGTAACAAGGTTGTGGGAAAATATTGGACATTATAAAAAAGTGAAGGATGTTGCAGAGGAGATTAAAGGTATTAGAGATAGAGTTAGAGAAATCAGGCAAAACAATGCACATGGACTTCAGGCACTTCAA…
CNL-G9	CC5	CA05g02490		ATGGCTTATGGTTCTGTACTTTCTCTTCTTCAAACTCTAGAGCAACTTCAGCAGACTAACCCTGAACTTATTTGGGGTCAAACTGCTGAAATGCTCGATTTTCTTCATGCTACTGCAGAATATTTTAAAAATGTTCTTGAAGACACAAGCAAGATCAGAAGGTCTGATGACGATGCTGAAAAAATCAATTCGTTGGAGGAAAAAATTAGAGTTGCTGCTAGTGATGCAGAAGATGTTGTTGAGCTGAATTATTATCAGTTCTTCAAAGGCTTGAGCTTGAAATTGGGAGCAGCGCGTAAAAATTTTCCAGACAAAGATTTGAAACTAGTTGTTGAAAAAATGGATACAACAAAGAAACAAGTAATGGAGCTTCTTTCTTGTTTTAGCTCAAGTACTCAT…
CNL-G9	CC163	CA04g09950		ATGCATACACTACAGAAACTCCTGCACTCTAAATCATCTTTGATTTGTGGAACCTCTATACTACAACAACATGTTGAATCTGTTTATCAAAGTCTATGTGCTCTTCAAGTTTTTCTTGAGGATACTACTAATGAAGTCAATGATACTGAAAATCTCAAGGTTTTAGAAAAGAAGATCAGAGATGTAGTCTACAAAGCAGAAGATAGAATTGACTCAAGCTTTAGAAGAATAATCACTCTAGCAGATCGAGATAAACGAGAAAGGGCTTGTAAATCCTTCAATGATGAACTGCAAAAGGTGGAAAAAGAACTTGAGTCTCTCAAGATAGGGGTGATGCAGATCGAATTTAGCAAATACGGAAGCAAATCAGCAGAAGCAACTACTTATTCATCATCATCA…
CNL-G9	CC60	CA08g01410		ATGGCAGCTTATGCTGCTGTGACTTCTCTTTTGCAAAGCCTAGATCAACTCTCAAAAACTCATCATTCATCATATTCTCTTCTTTACAAAAAAGATCAAACTGAAGTCCTCACTGAGAAGTACACTTTCCTTAAAGCTTTTCTTGAGGATTTTACAAATGTTTTCCATGAAGATATAAAGATGAAGCATCTCGAAAGGATGATCCAAGAAGCTGCTCATGGATTGGAAGATATAATTGACTCACATAGACTTGTTTTACGACAAAGCAGGTGAGAACGAAGAAAGGCTAATACCATCTTTCATCAAATACAAAACAGGCGAGAACGAAGACAGGCTAATACCATCTTTCATCAAAACTTGGAATATGCAATTGAAGAAATTGGTTTGATACAAAGAGAG…
CNL-G9	CC69	CA00g57130		ATGGCTTACGCTTCTCTTTCTTCGCTTATGCATACACGGGAGCAACTCTTGCAACCTAACCAACGTTTGGTTTGTGCAAGTTGCATACAGCCACATGTTGAATCCGCGCATCAAAGTCTTTGCTCTCTACAATTTTTTCTTGAGGATACTACTAAGGAAATCAAAGATACCGAAACTCTGAAGGTTTTGGAAAAGAGGATCAGAGATGTAATTTATAAAGTAGAAGATAAAGTTGATTCAAGCCTAAGAAGCATTATCATTCTAGCAGATTGCAGAGAGAAACGTGAAAGGGCGTGTAGATCCTTCTATGAAGAACTGCTAAAAGTGGAAAAAGAAGTTTATTTTCTCAAAAAGGAGGTGATGTTGATCGAGTTTAGAAGGCATGGAAGCGATAGAAAA…
CNL-G9	CC55	CA11g18010		ATGGCTTATACTGAAGTCACATCTTTAATGCAAACATTACAAAGTCTCATCCAACTTCATCCATGTCCAATAAAACCAAAAGGAAGAAAGAAAATTGAATGTTTACTACAAAAGGTTAGTTTATTACAAGGCTTTTTTGATGGCAATGGAAAAGATAATGTGGCTATTAAGTATTTAGAAGGTATTATTAGAGATGTTTCATGTAAAGCAGAAGATTTAGTTGAAGAAATTATGTTTGAGTATTCATCTAGTTCAAGTTTAAAGAAGGTTGGATTTAAGTTTCTTGATAATAATAGAAAGATTAACCTTATTGAAGCTGCAATTAGTAGAGTTTATGATGATATTTCTGCTACTAAAGTAGGTTCAACACCAGGTTCATCTTGTTATAGGGGTTCACAT…
CNL-G9	CC82	CA08g00730		ATGGCAGCTTACTCTGCTGTAATTTCTCTACTTCAAACACTGGAGCGATTTCAGGAGAGACAACCCGTACTCATTCAAGGTCAAACTGCGAAAACACTAGAATCCCTTCGCGATACTGCTGAATATTTTCAAAATTTTGTCGAAGAAGCTAGCACGAGTAGATTTGATCCTGAGAAAATCAAATCTTTCGAGGAAATAATAAGATCTGCTGCTAGTGATGCAGAAGATGTTATCGAGATGTGCTGGACATGTGGAAATGCATCTGAAAGTTCACTAAACAAGAATTTGCGACCGGTTGTTACAAGAATAAATACGATAAAGAATGAAGTGATGGAGATTGTTTCTGGTTTCAGCACAAGTAGTCACGACATGGATGATCATCGATTTCTTGAATCCGCG…
CNL-G9	CC22	CA09g10460		ATGGCTTATGCTGCTCTGACTTCTGCTGTATGCTCGCTTGATCTATTCCTGAAATGCGATCATCCCTTACTGAATAATCTTCGGAGGAAAGAGGAGATCTTATCACTATGCAAAAGAATTATTGCTTTTCAAGAGTTCTTGACGGATTATGAAAAGATAAAGCATAGACATGAAGGGCTGAAATTGTTGGAAGGAAAGATCAACGAGAAAACATATCAAGTTGAAGATATTGTTGACTCAAAGCTGAGAAAATATTTCCTGGCTAAAAATGCAAACTGCCGAAGAAAGGCCTACTCAGTACTATTCAGGAGATTGCAAGTAGCAGTTGAAGAAATGGAATTTATCAGAAAAGAAGCCATGAAAATTAAGGGTGACAAGATTAGCACTTTGAAGTTTCAT…
CNL-G9	CC91	CA10g03040		ATGGCTCATGCTGCTGTCGTATCTCTTCAACAAAAACTGCAGGAAATGCTGGAAGGTGACAATTCTTGTTACCGTGAAATACGTCAAGCAGTCAGTTCCTGGCATGCTTTTTTGGAGGACTCTTTGTCGGTTACAAGTGCTCCAGAAGCAGTGGATTATTTGGAAAAGCGGCTTAAATATTTGGCAACTCGACTTCTAGATAGTATCAACTTATATGAATTGAAAAGGAGATCAGGTTGCTATCCACAAAGTTGGAAAGTGTTCCAGGGAGAGTTCATGACAGCAGGTTCCGATAGCATAAACGAATATTTGAAGAAGGTTATGAATGCTCGGAATGATATTGATTCTCTGCCAATATCGGATACTGTGGAGAGTAATTCAGAATACAGTCCCAATCTC…
CNL-G9	CC205	CA07g01750		ATGGCTTTTGCTGCTGTGACAGTTTGCTTACAGACCCTTGATCAGACTTTTAGTTCCAACCCTTTTCTGAATCTTGATAAGGATGAACACTGTCAATTTCTTTCTGAAAAACTTGGTATTTTCAAGAGATTTCTCGAGGATTGGACAAATAAATGTGATGATCTTGGAAAGGTGGAAGATTTGGAGAGACGGATTCGAGATGTGTCTTATAGAGCACAAGATTATGTTGAGGAATTGGCTTTCTTTAGTTGGAAAGACATGGACCTATTGAAGTGTTACGATAGGGTGTATAGCACCAAGGGATGCTTGTCCCAAATCGTGGATGAAACTAAGTTGATTGAATTGGAAGTGATGAAGATCTATGAGCAAATGTCTTGTCATGCAGATGTTAATGCCTCT…
CNL-G10	CC620	CA01g33790	Autoactivity	ATGGAAATAATAACTACTGTTGTATCTACTTGTGTTGTTGAGGTGGGGAGGTTTATGTGTAGATGCATTTATCCTAAGATTGAAAATGTTGTTTGTTTCTCATTAAATATTGATAATCTGAGAAAGGAAATGGAGCAGCTAACAGAGTTTAGAGATGATATCGAAGCGAAAGTGGAAGTAGCGGTGCGAGAAGGCTATAAGCCAAACCCAGATGTTATCAAGTGGATCAAAGATGTTCATGAGCTGGAGAAAGAATGGGAGTCTATGCAAGAAAGCATCACAGCGGCGAAGTCGCTTACATATAAATGCTGTCCAAAATGCAGCCTTCGCTCGGAAGTCTCCACTCAAGCACGGAACATCCGAGATCAACTTTGTAGGCTTAAAGAGGTCGGAGAAAAC…
CNL-G10	CC403	CA00g76890	Autoactivity	ATGGAAATACTTTTTAATGCTGTAGGTGGCTTTGTTGTTGAGGTGGGGAAGTTTGTATCGAAATGCATCTATCCTAAGATTGAAAATATCGTCTGTTTCTTGTCCAAAATTGAAAATCTAAGGACAGAAATGGAGGAGCTAACAGCGTTAAGAGATGATATCAAACGAAAGGTAGAAGACACTGAGGGAGAAGGCTATAAACGAAAACCAGATGTTATCAAGTGGTTCGAAGATGTTCAGAAGCTCGAGAATGAATGGGAAGCTATGCAAGAAAGCATCATAGCGGCGAAGTCGCTTGCATATAAATGTTGTCCAAAATGCAGCCTTCTATTGAAAGTCTCCACTCAAGCAAAGAACATCCAAGATCAACTGTGTAGGCTTAAAGAGGTCGGAGAAAAC…
CNL-G10	CC380	CA09g17050	Autoactivity	ATGGAAGCTGTTGCTGGGAAGGTAGTTGAATATATAGATCAGGGGGGTAGATTTTTGATAAAGAAGATTACGAGTTGCATAACCTTTGGTGAGGATTTGAAAACTCTGGAAAGAAATGTAAAGCGATTATCAGATAGAGCAGACGATATGAAGAGAGATGTTGAGAATCAAGAGCAATCTGGGAGGAAGAAGAGGAAACAACAAGTTGAATCTTGGCTTAACGAGGTTGAACAGCTCAAAGAAGAATTTCGTCTGTTAAAAGAAGAAGCAACAAGAGGGAAGAAAAATATAGGTGCTTTGAAGGAGTTGAATGGAAGAGTTGCAGAAGTTGAACAAAGAGGAAATTTTGGAGAGCTCGTGTGTGATGTGTATGAAAGCGAGGAGTGTCCAATGCAGGTG…
CNL-G10	CC398	CA10g21090	Autoactivity	ATGGAAATCTTATCTACTATTTTGAGCCCAGTCGCAGAACACTTGATACTGCAAGTTGCTCGACAGATTGGGTATTTATTTTACTATAGGCACAACGTCAGGTCTCTGGATGAAGAATCTAATAAGCTGAAGAATACCAGAAGTGGGGTGCATCAAAAAGCGGAGGCTGCCCGGAGAAACCTACAAGTCATTTCACCCAATGTTGAGGCTTGGTTAACTAGTGTTGATACTACTACTGCAGATGTGGCAGTTGTAATGCGAGGTCGAACAGAGGTTGAAAGGGGCTGCATCTATGGTTGGTGTCCCAAATTGAAGTCACGTTACTCGCTGAGCAGGAGAGCCAAGAAAATTACACTGGAAGTGACTAAACTTCAAAACGAAGGTAACGAGCATGCTGTT…
CNL-G10	CC310	CA00g13700		ATGGATGCTATCATTGGGAATGTAGTTGATTTTGGAATGAAGAAGTTCAAAAGTACCATTGACTTTGATGAGAATTTGGAAACTCTGGAGAGAAATGTAAAGCTATTATCAGATAAAGCAGTCGATGTAAAGACGGAGGTTAAGAATCAAGAGCAATATGGGAAGAAGAAGAGGAAAAGAGAAGTTGCATCTTGGTTTGATGAGGTTAAGAAGATCAAGAAAGGATTACGCGTGCTAAAAGAAGAAGTAACAATAGGGAAGAAAAATGGAGGTACTTTGGAGAAGATGAATGGAAGGGTTGGAGAACTTCTCGAGCAAAGTAAACATTTGGGAACACTTGTACATATTATTTATGAAGGCGAGGAGTGCCAAATGATGGTGCAGCAAGTTCATGAGGAA…
CNL-G10	CC10-2	CA01g33790	Autoactivity	ATGGAAATAATAACTACTGTTGTATCTACTTGTGTTGTTGAGGTGGGGAGGTTTATGTGTAGATGCATTTATCCTAAGATTGAAAATGTTGTTTGTTTCTCATTAAATATTGATAATCTGAGAAAGGAAATGGAGCAGCTAACAGAGTTTAGAGATGATATCGAAGCGAAAGTGGAAGTAGCGGTGCGAGAAGGCTATAAGCCAAACCCAGATGTTATCAAGTGGATCAAAGATGTTCATGAGCTGGAGAAAGAATGGGAGTCTATGCAAGAAAGCATCACAGCGGCGAAGTCGCTTACATATAAATGCTGTCCAAAATGCAGCCTTCGCTCGGAAGTCTCCACTCAAGCACGGAACATCCGAGATCAACTTTGTAGGCTTAAAGAGGTCGGAGAAAAC…
CNL-G10	CC368	CA09g16920		ATGGACACTTTTATTGAGAAGGTAGTTGATTTTGGAGTGACGAAGTTCAAAAGTATCAGTGCCTTTGATGAGAATTTGGAAACTTTGAAAAGAAATGTAAAGCAATTATCAGATAAAGCACTCGATGTGAAGACAGAGGTTGAGAATCAAGAGCGATTTGGGAAGAAGAAGAGGAAAAGAGAAGTTGAATCTTGGTTTGATGAGGTTATCAAGATTGAAGAAGAATTACGTGAGTTAAGAGAAGAAGTGGCAAGACGGAAGAAAAATGGAGGTGCTTTGGAGAAGATGAATGGAAGGGTTGGAGAACTTCTTGAGCAAAGTAAACATTTTGGAGCACTCGTACATGATATGTATCAGCGCAAGGAGTGTCCGCTGCTGGCACCGCAAGTTCATGAGGCA…
CNL-G10	CC430	CA09g16930		ATGGATACTTTTATTGAGAAGGTAGTTGATTTTGGGGTGAAGAAATTCAAAAGTATTAGTGACTTCGATGAGAATTTGGAAACTCTGGAAAGATATGTAAAGCAATTATTAGATAAAGCACTCGATGTGAAGACAGAGGTTGATAATCGAGAGCAATCTGGTAGGAGGAAGAGGAAAAGAGAAGTTGAATCTTGGTTTCACGAGGTTACAAAGATTGAAGAAGAATTACGTGCATTAAAAGAAGTAGTAACAAGAGGGAAGAAAAATGGAGGTGTTTTGGAGAAGATGAATGGAAGGGTAGGAGAACTTCTCGAGCAAAGTAAACATTTTGGAACGCTCGTACATGATATGTATGAGCCTGAGGAGTGTCCACTGCTGGCATCACAATTTAATGACAAA…
CNL-G10	CC333	CA10g20630	Autoactivity	ATGGAAATCATAACTGCTGTTTTGAGCCCAGTTGCAGAACAGTTGATAGTGCCAGTTGGGCGACAGATTGGGTATTTGTTTTACTATAGGCGCAACATCACATCTTTGGAAAATGAAAATAACAAGCTGGAGGGCATCCGAAGTGGAGTGCAGCAAAGAAAGGAGGATGCACGGAGAAACGAAGAATGCTTGCCACCTCATGTTGAGAATTGGTTAACTAGTGTTAATAACACTACTGCTGATGTGGCAGTTTTACTACGACGTAGAGTTGAGGTTGAAACAGGTTGCTTCTATGGTTTGTGTCCAAACTTGAAGTCACGTTACTCGCTGAGCAGGAAAGCTAAGAAAATTGAACAGGCTATGATTGGTCTTCAAACTGAAGGCAAAGATTATGCTCCT…
CNL-G10	CC10-1	CA10g21190		ATGGAATTCGTAGCTAATTTTGTGGACAAAGTCGCAGAATACTTGATACTGCCAGTTGCGCGACAGATTGGGTATTTGTTTTACTATAGGCGCAACATCAGGTCTCTGGATGAAGAATCTAATAAGCTCGAGAATATCAGAAGTGGGGTGAATCAAAGAGTGGAGGCTGCCCGGAGAAACTTACAAGTCATTTCACCCAATGTTGAGGCTTGGTTAACTAGTGTTGATACTACTACTGCTGATGTGGCAGTTGTAATCGGAGGTCGAACTGAGGTTGAAAGGGGTTGCATCTATGGTTGGTGTCCCAAATTGAAGTCACGTTACTCGCTGAGCAGGAGAGCCAAGAAAATTACACTGGAAGTTGCTAAACTTCAAAACGAAGGTAACGAGCATGCTGTT…
CNL-G10	CC466	CA01g33900	Autoactivity	ATGGAAATAGTTGTTAATGCTGTAGGTGGCATTATTGTTGAGGTGGGAAAGTTTGTATCGAAATGCATCTATCCTAAGATTGAAAATATTGTCCGTTTCTCGTCAAAAATTGAAAATCTGAGGAAGGAAATGGAGAAGCTAACAAAGTTTAGAGACGATATCAAAGAGAAGGTGGAAGGAGCCGAGGGAGAAGGATATAAGCCAAAACCAGATGTTATCAAGTGGATCGAAGATGTTCACGAGCTGGAGAAAGAATGGGAGTCTATGCAAGAAAGCATTGCAGCGGCTAAGACGCTTTCATATAAATGTTGTCCAAAATGCAGCCTTCGCTCAGAAATCTCCACTCAATCACACAACATCCGAGATCAACTGTGCAGTCTTATAGAGGTCGGACAAAAC…
CNL-G10	CC474	CA00g93130		ATGGAAGGGTTGGAGAAACTTATCGAGCAAAGTAGAAATTTTGGAGAGCTGGTGTGTAAAAGTGAGAATTTGGAAACTCTGGAGCGAAATGTAAAGCAATTATCAGATAAAGTAGTCGATATGAGGACAGAGATTGGGAATCAAGAGCGATCTGGGAGGAAGAAGAGGAAACAACAAGTTGAATCTTGGCTTAACGAGGTTGAACAGCTCGAAAAAGATTTACGTGAGTTACAAGAAGAAACAACAAGAGGGAAGGAAAATAGAGGTGCCTTGAAGAAGTTGAATGGAACAGTTGCAGAACTTGAACAAAGAAGAGATTTTGGAGAGCTCGTGTGTGATGTGTATGAAGGCAAGGAGTGTCCAATGCAGGTGCAACCAGTTTGAGAGGAGAAGTCAAAA…
CNL-G10	CC773	CA09g17090	Autoactivity	ATGGAAGCTGTTGCTGGGAAGGTAATTGAATATATAGATGAGGGGGTTAGATTTTTGATAAAGAAGATTAAGAGTTGCATAAACTTTGGTGAGAATTTGGAAAAGCTGGAACGCAGAGTAAAGCAATTATCAGATAAAGCAGGCGATATGAAGGCACAGGTTGAGAATCAAGAGCGGTCTAGGAAGAAGAAGAGGACACAAGAAGTTGAATCTTGGCTTAACGAGGTTGAACAGCTTGAAAAAGATTTACATGAGTTAAAAGAAGCAGCAACAAGAGGGGAGCAAAATATAGGTGTTTTGGAGAAGATGGATGGAAGGGTCGAAGAACTTTTCGAGCAAAGTAGAGATTTTGGAGAGCTCGTGTGTGATGTTTATGAAAGAGAGGAGTGTCCAATGCCG…
CNL-G10	CC283	CA01g33840		ATGGATATACTTCCTAATGCTGTAGGTGACATTGTTGTTGAAGTGGGAAAGTTTGTATCTAAATCCATCTATCACAAGATTGAAAATATTTTTCGATTCTCAATAAATATTGAAAATCTCAAGGAGGAAATGGAGAAGGTAGCAAAGTTTCGAGATGATATCAAAGAGAAGGTGGAAAAAGCCGAGGAAGAAGGCTATAAGCCAAAACCAGATGTTATCAAGTGGATCGATGACGTTCACGAGCTGTCAAAAGAATGGGAATCTATGCAAGAAAGCATTGAAGCAGCTAAGACGCTTTCAAATAAATGTTGTCCAAAATTCAGCCTTCGCTCAAAAATCTCCACTCAATCACAGAACATCCGAAATCAACTATGCAAGCTTATAGAGGTTGGAGAAAAC…
CNL-G10	CC516	CA10g21380	Autoactivity	ATGGCTATGGAAATCGTAACTGCGATTTTGAGCCCAGTCGCAGAACATTTGATACTGCCAGTTGCGCGACAGATTGGGTATGTGATTTACTATAGGCGCAACATCACATCTTTGGAAATTGAAAATAGGAAGCTGAAAGGTATCAGAAATGGGGTGCAACACAGAAAGGATGCTACCGAGAGAAACTCAGAATGCTTGCCACCCTATGTTGAGAATTGGTTAACTAGTGTTGATGGAACTACTGCTGAGGTGAAGGTTGTACTAGGACGTAGGGTTGAGGTTGAAAGAGGTTGCTTCTACGGTTGGTGTCCAAACTTGAAGTCACGTCACTCGCTGAGCAGGAAAGCTAAGAAATTTGTACTGGCTATGAATGATCTTCAAAAGGAAGGCAAAGATTAT…
CNL-G10	CC436	CA09g17080	Autoactivity	ATGGAAGCTGTTGCTGGGAAGGTAATTGAATATATAGAGAAGGCCGGTACGTATTTCATAAGGAAGATCAAAAGTTGCATAAACTTTGGTAAGAATTTGAAAACTCTGGAAAGAAATGTAAAGCGATTATCAGATAGAGCAGACGATATGAAGAGAGAGGTTGAGAATCAAGAGCGATCTGGGAGGAAGAAGAGGAAACAAGAAGTTGAATCTTGGCTTAATGAGGTTGAACAGCTCAAAGAAGAATTTCATCAGTTAAAAGAAGAAGCAACAAGAGGGAAGAAAAATATAGGTGCTTTGAAGGAGTTGAATGGAAGAGTTGCAGAAGTTGAACAAAGAAGTAATTTTGGAGAGCTCGTGTGTGATGTGTATGAAAGCGAGGAGTGTCCAATGCTGGTG…
CNL-G10	CC328	CA10g20540	Autoactivity	ATGGAATTCTTATCTACTATTGTGGATAAAGTCGCAGAATACTTGATACTGCCAGTTGCGCGACAGATTGGGTATTTATTTTCCTATAGGTGCAACATCAGATCTTTAGAAAATGAATCTGAGAAGCTGGAGAATATCAGAAGCGGGGTGCAGCAAAGAAAGGATGCTGAATGGAGAAACTTACAAGTCATGCCACCCCATGTTGAGGAGTGGTTAACTAGTGTTGATGAAACTAATGCTGATGTGGCAGTTTTACTAGGACGTAGAGTTGAGGTTGAAAGAGGTTGCATCTATGGTTTGTGTCCAAACTTGAAGTCACGTTACTCGCTGAGCAGGAGAGCTAAGAAAATTGAACAGGCTATGATTGATCTTCAAACTGAAGGCAGAGGTTATGCTCCT…
CNL-G10	CC287	CA01g29850	Autoactivity	ATGGAAATACTTATTAATGTTGCAGGTAGCTTTGTTGTTGAGGTGGGAAAACTTGTATCTAAATGCATCTATCCTAGGATTGAAAATATTGTCCGTTTCTCATCAAAAATTGAAAATCTAACGAATGAAATGGAGAAGCTAACAAAGTTTAGAGATGAGATCAAAGAGATGGTGGAAGGAGCAGAGGAAGAAGGCTATAAACCAAAACCAGATGTTATCAAGTGGATCGAAGATGTTCACGAGCTAGAGAAAGAATGGGAATCTATGCAGGAAATCATTGCAGCGGCTAAGACGCTTTCATATAAATGCTGTCCAAAATGCAGCCTTCGCTCAGAAATCTCCACTCAATCACAGAACATCCGAGATCAACAGTGCAGACTTATAGAGGTCGGAAAAAAC…
CNL-G10	CC292	CA09g17010		ATGGACGCTATCATTGGGAATGTAGTTGATTTTGGAATGAAGAAGTTCAAAAGTACCCTTGACTTTGATGAGAATTTGGAAACACTGGAGAGAAATGTAAAGCTATTATCAGATAAAGCAGTCGATGTGAAGACGGAGGTTGAGAATCAAGAGCAATATGGGAAAAAGAAGAGGAAAAGAGAAGTTGAATCTTGGTTTGATGAGGTTACGAAGATCGAGGAAGGATTACGCGCGCTAAAAGAACAAGTAACAAGAGGGAAGAAAAATGGAGGTGCTTTGGAGAAGATGAATGGAAGGGTTGGAGAACTTCTTGAGCAAACTAAACATTTTGGAACACTTGTACATGTTATGTATGAAAGCGAGGAGTGTCCAATGCTGGTGCAACCTGTTTGGGAGGAG…
CNL-G10	CC585	CA04g10720	Autoactivity	ATGGAAATACTTTTTAATGCTGTAGGTGGCTTTGTTGTTGAGGTGGGGAAGTTTGTATCCAAATGCATCTATCCTAAGATTGAAAATATCATCCGTTTCTCGACAAAAATTGAAGATCTGAGGAAGGAAATGGAGAACCTAGCAAAGTTTAGAGACGATATCAAAGAGAAGTTGGAAGGAGCCGAGCGTGAAGGCTATAAGACAAAACCACATGTTGTTAAGTGGATCGAAGATGTTCAGAAGCTCGAGAATGAATGGGAAGCTATGCAAGAAAGCATTGCAGCGGCTAAGACGCTAGTGTATAAATTCTGTCCAAAATGCAGACTTCGCTCAGAAGTCTCCACTCAAGCAAAGAACATCCGGGATCAATTCTGCAAGCTTAAAGAGGTCGGAGAAAAC…
CNL-G10	CC309	CA10g21120	Autoactivity	ATGGCTGTGGAAATCATAACTGCTATTTTGAGCCCAGTCGCAGAACACTTGATACTGCCAGTTGCTCGACAGATTGGGTATTTGATTTACTATAGGCGCAACATCAGGTCTCTGGATGAAGAATCTAATAAGCTCGAGAATATCAGAAGTGGGGTGAATCAAAGAGTGGAGGCTGCCCGGAGAAACTTACAAGTCATTTCACCCAATGTTGAGGCTTGGTTAACTAGTGTTGATACTACTACTGCTGATGTGGCAGTTGTAATGGGAGGTCGAACTGAGGTTGAAAGGGGTTGCATCTACGGTTGGTGTCCAACATTGAAGTCACGTTACTTGCTGAGCAGGAGAGCTAAGAAAATTACACTGGAAGTTACTAAACTTCAAAAGGAAGGTAACGAGCAT…
CNL-G10	CC223	CA10g20820	Autoactivity	ATGGAATTCTTAACTATTGTTGTAGATAAATCCACAGATTGCTTGATCCATCCAGTTGTGCGATGGTTTGGCTATTTGTTTTACTACAAGAGAAACATCAATTCTCTAGAAAAAGAATCTGAGAGGCTAGAGAATGTCAGAAATGGGGTGCAGCTACGAGAGGAGGCTGCCCAGAGAAACTTACATAAACTTGCACCAAACATCCAGGCTTGGTTAACTAGTGTTGATACCACTACTGCAGATGTAAAAGGTGTGATGCAATGTAGAGCTGAAGTTGAAAGAGTCTGTTTCTTTGGTTGGTGTCCAAACTTGAAGTCACGTTACTTGCTGAGCAGAAGAGCTACGAAAATTGCCTTGGATGTGATTGAACTTCGAACTGAAGGCAACAATTATGTTGAT…
CNL-G10	CC327	CA01g33880	Autoactivity	ATGGAAATAATTTTTAATGCTATAGGTGGCTTTGTTGTTGAGTTGGGAAAGATTGTATCCAAATGCATCTATCCTAGGATTGAAAATACCATTCTTTTCTCATCAAAAATTGAAAATCTGGGGAAGGAAATGGAGAAGCTAACAAAGTTTAGAGACGATATCAAAGAGAAGGTGGAAGACGCGGAGGGAGAAGGCTATAAGCCAAAACCAGATGTTATCAAGTGGATCGAAGACGTTCACGAGCTGGAGAATGAATGGGAATTTATGCAAGAAAGCATTGCAGCAGCTAAGACGCTTTCATATAAATGCTGTCCAAAATACAGCCTTCGCTTGGAGGTCTCCACTCAAGCAAAGAACATCCGGGATCAATTCTGCAAGCTTAAAGAGGTCGGAGAAAAC…
CNL-G10	CC322	CA10g21170	Autoactivity	ATGGAAATCGTAACTGCTATTTTGAGCCCAGTCGCAGAACACTTGATGATACTGCCAGTTGCGCGACAGATTGGATATTTGTTTTACTATAGGCGCAACATCAGGTCTTTGGAAAATGAAAATAAGAAGCTGGAGGGTATCAGAAGCGGGGTGCAGCACAGAAAGGATGCTGAATGGAGAAACTTACAAGTCATGCCACCCCATGTCGAGAATTGGTTAAAGGATGTTAATGAAACTACTGCTGAGGTGGCGGTTTTACTACGACGTAGAGCTGAGGTTGAAAGAGGTTGCTTCTACGGTTGGTGTCCAAACTTGAAGTCACGTCACTCGCTGAGCAGGAAAGCTAAGAAAATTGAACAGGCTATGATTGGTCTTCAAGATGAAGGCACACGTTATGCT…
CNL-G11	CC281	CA03g00800	Autoactivity	ATGGCTGAAATTCTTCTTACAGCAGTCATCAATAAAACTTTAGATATAGCTGGAAATCGACTCTTTCAAGAAGGAACGCATTTGTATTCTTTGAAAGATGACATCGATTGGCTCCAGAGAGAAATGAGACGCATGCGAGCATACATCGATGATGCAAAGGAAAAGGCAACTGGAGGTGATTCAAGGGTGAAAAACTTGATAAAAGATATTCAAGAACTGGCAGGTGATGCGGAGGATCTCTTAGATGAGTTCCTTCCAAAAATTCAACAATCCAACAAGTACAAAGGCGCTATTTGTCGCCTTAAGACTGCTTGCATCCCTTCTTGTGCTTCTTTTGCCAACGAGTTTGCTATGGAGATCGAGAAGATGAAGAAAAGGGTTGTTGACATTGACCGTGTA…
CNL-G11	CC166	CA03g00810		ATGGCTGAAATTCTTCTTACAGCAGTCATCAATAAAGCTGTAGATATAGCTGCAAATCTACTCTTTCAAGAAGGAACGCATTTGTATTCTTTGAAAGAGGACATCGACTGGCTGCAGAGAGAAATGAGACATATTCAAGCATACATAGATGACGCAAAGGCCAAGGCAACTGAAGGCGATTCAAGGGTGAAAATCTTAATAAAAGATATTCAAGAATTGGCAGGTGATGTGGAGGATCTCTTAGATGAGTTCCTTCCAAAAATTCAACAATCCAACAAGTGCAAAGGCGCAATCTGTTGTTGCCTTAAGACCACTTGCATCCCTTCTCATGCTTCTTTTGCCGATGAGTTTGCTATGGAGATCGAGAAGATAAAGAAAAGGGTTGTTGACATTGACCGT…
CNL-G11	CC155	CA00g85680		ATGGCTGAAATTGCTCTCACAGCAGTTATCAACAAGGCTATTGACATATCCAGCAATGCACTGTTTAATGAATTGTCTTCAGCCTCGTCCTTGAAGGAAAACATCAGTTGGATTGAAACCGAGATGAGACGCATGAGATCCTACCTAGCGGATGCAGAGGCCAAGCAAATATCAAGTCATGGAGTAGCAAACTTGATAAATGATATCCAACAACTTGCTCAGGATGTCGAAAATGTTCTTGACACTTACCTCTGTGAAATAGCGTATCATCACGAGGGAGAGTGGAGGCGTCAGTGTCTCAAAGAAGCTGCTCGGATTTTCTCATGTTATGGCCACACCGCCCATAAGTTGGTTGCTCGGGTTGAAGAGATCCAGAGAAAAGTTGCAGACATTGATCGT…
CNL-G11	CC174	CA07g09720		ATGGCTGAAATTCTTCTTACAGCAGTCATCAGCAAATCTGCAGAAATAGCTGAATATCTACTCAGTCAAGAAGGTCGGTGCTTATATTGGTTGAAAGAGGACATTGAGTGGCTCCAACGAGAAGCTAGGCACATTCAAGCTTACCTAGGTGATGCAAATGAAAAGGTAGTTGGAGGGGATTTGAGGGTGAAGAACTTGATAAAGGATATTGAAGAACTTGCAGGTGATATGGAGGATATCTTAGACGAGTTTCCTCGCAAAATTGAATCGCGCAAGAGCAAAGGAGCACTTGGTTGTCTTAAAGAACTAGCTTGCATTTTTTGTCATATTCGTGTTTCCAAGAAGTTCTCCATGGAGATTGAGAAGATAAAAAGAAGAGTTAATGAGATTAATCACGTG…
CNL-G11	CC203	CA03g02560		ATGGCTGAAATTCTTCTTACAGCAGTCATCAATAAAGCTGTAGATATAGCTGGAAATCTACTCTTTCAAGAAGGAACAAATTTGTATTCTTTGAAAGAGGACATAGATTGGCTGCAGAGAGAAATGAAACATCTTCAAGCATACATAGACGACGCAAAGGCCAAGGCAACTGAAGGCGATTCAAGGGTGAAAACCTTAATAAAAGATATTCAAGAATTGACAGGTGATGTGGAGGATCTCTTAGATGAGTTCCTTCCAAAAATTCAACAATCCAACAAGTACAAAAGCGCAATTTGTTGCCTTAAGACCGCTGACATCCCTTCTCATGCTTCTTTTGCCAAAGAGTTTGCTATGGAGATAGAGAAGATAAAGAAAAGGGTTGTTGACATTGACCGTGTA…
CNL-G12	CC42	CA09g17340		ATGGCTTATGCTGCGATTACTTGTCTTATGAGAACCATACACCAGTCAATGGAACTTACTGGATTTGATTTGCAACCGTACTACAAAACGCTCAACTCTTTGAGAGCTATTCTGGAGAAACCATGTAAAGCAACAGACGATCTCGAGGAAACAACAAGTTTGGAAGCTGAAATCACTGATATAGCATACACAACAGAAGATATGGTTGACTCAGAATCAAGAAATGTTCTTTTAGCACAAAATGTGGAGGAAAGAAGCAGATCTATGTGGGAGCTCTTTTTCCTCTTGGAACAAGCACTAGAATGCATGAAACAGCATATCGCAGCATGGGACACCATGGAAGATCTAAAACCACAAACTTACGCTCTTTCCGGTGTACCAGAACAAGCTGTAGAGCGG…
CNL-G12	CC64	CA09g14310		ATGGCTTATGCTGCTGTTACTTCCCTCATGAACACCATGCAGCAATCAATGCAAGTGACTGGATGTAATTTGCAATCGTTCTATAAAAAGCTTGAAACCGTGAGAGCAATTATGGAGACACCCTGCTATATAGCAGGCGATCTTGAGGCATTGACAAGCTTGGAAGATGAAATCACTCAGCTAGCATACACAACACAAGATATGGTTGACTCGGAGTCAAGAAGAGTTTTCACAGCAAAAAATGCAGCTACACAAACAACAGAGTTTTGGGACCATCATTCCCTCTTGAAACAAGCAATAAGAGACATTGATTCCATGAGGAACAAGTGGATGAAAATGCAGAACAGGTATGACAACATTCAAGATTGGAAAGCACAAAATTTGACCATCACCAGTACA…
CNL-G12	CC43	CA09g14650		ATGGCTTATGCTGCTATTACTTCTCTTATGAGCACAATGCTTCGCATTCCTCAACTCGCTTTTCCATTATACACACACTATGGGAAGATTCTACACGCTATTCCATTAAACACATGCTATGGGAAGATTCTATCTTTGAGAACTATAATGGAGAAATCCTACAATATAAAAGGGGATATTGAGGACTTGACAAGATTGGAAGCTGAAATCATAGAGCTAGCATGCATCACAGAAGATATGATTAACTCAGAATCAAGAAAAGTTTCCTTAGCGAAAAACCGAATTTCACGAAGAATAGCTGTTTGGAAACTTAATTTCCTCTTGAAACGAGCAGTAGGACGCATTTATTCCACCGTGATGAAGTGGATAAGAATGATGAACAGCAAAGATCTGAAAGCA…
CNL-G12	CC56	CA09g07300		ATGAAAGAAAGACCTTTGCATTTTCTGTTTTTTAAATCGAGAAACTACACAACTTGTGACAATATGTCCATTTTCATGCTGAGAGATATTCCGCTTTATCTCTGTGCAGGAGTTCCCTTAAGAGAGGAAGAGGGACATATGGCTTATGCTGCTATTACTTGCCTTATGAGGACCATACACCAATCAATGAAACTTACGGGATATGATTTGCAACCGTTCTATGAAAAACTCGAATCTTTGAGAGTTATTCTGGAGAAATCCTGCAGTATAACTGGAAATCTTGAGGCATTAACAAGCTTGGAAGCTGAAATCGCAGAGGTGGCATACACAACAGAAGATATGGTTGACTCGGAATCAAGACATGTTTTTTTAGCACAAGTTGTGGAGGAAAGAAGCAGA…
CNL-G12	CC36	CA09g14660		ATGGCTTATGCTGCTATTACTTCTCTTTTGAGCACAACTCATGAGTCATTGTGGAAAAACTCTATTGCATCATATACACACTATTATAAGATTCAATCTTTGAGAACTATAATGGAGAAATCCTACAATATAAAAGGGGATATTGAGGACTTGACAAGATTGGAAGCTGAAATCATAGAGCTAGCATGCATCACAGAAGATATGATTAACTCAGAATCAAGAAAAGTTTCCTTAGCGAAAAACCAAATTTCACGAAGAATAGCTGTTTGGAAACTTAATTTCCTCTTGAAACGAGCAGTAGGACGCATTGATTTCACCGTGAAGAAGTGGATAGGAATGCTGAACAGCAAAGATCTGAAAGCACAAAATTTGACCCTCGAAAGTACGTCACAACATGCC…
CNL-G13	CC206	CA00g82230		ATGGCTGGAGTGGTCTTGCAGGTTCCTCTCGAGAAAGCAGCGATACTTGGCTCTGAACGACTTGTCTCTTTGTGGGGTTTGAAGGCCCAAGTTGGAAAACTGGAGAAAAGCTTAGAGATGATCTCTTATGGTCTTAAGAATCAAAACATTGAATTTGACAGTGTAAATGTCTTGCAGAAGAAGATTGAAAAGTTGTCTAATGACGCTGACAATGTTCTCGACAAGATTCACTATGAAATTCTTCAGCTCAAAGTAGGTTTGTCCATAGGACTTGCCAAACTACCTGCAAAGATCAGATCAATCAAACAGAACCTGATAGATATTAATAAAAACGGTGATAACGTGCTTTCACTTATTCCTGAATCAACTTCAAGGTTTTGTCAGGAAAGTGAAGTCGAT…
CNL-NG	CC262	CA12g03500		ATGGCAGAATGTGCTGTTAATTTTCTGGTGCATAAACTTTCAGCTTTTCTCCATGGTGGATTGAAGTTTCTTGAAAATTTTCGAGAAGAATTAGTGTATATCAAGGAAGCGTTTGTGAAGATGAAGGCGTTCTCGAGAGCAGCAGATGAAAAAGAAGAAGATGATGTTGAATTGCAACTATGGATCAAGCAAGTACAAGATCTTGCACATGATGTCCAAGACATTCTTGAAAAACATGTTGTCACATGCAGCAATTTTCAAGAAAAGGGATCATGGTCATGGAGAAAACACCATCATTCTTTGATGTCTGAGAAGATGGTTGAAGCTCAAAATGATAACCTTTCAATGTTGTTGGAAGGTGTTAAGGCGCGAATCATCGTTATTTCTGAAGGACATAAA…
CNL-NG	CC95	CA08g02000		ATGGCTGCTTATGCTGCTGTAACTTCTCTGATGAGAACAATGCACCTGATTTCACAATCCAGCTTAGACCTTCAGGAGGGTAACAAAGAACACTTGGAATCACTCTACGACGCGGTTGGCTCTCTCCTAGAGTTTCTTGACAATTCTGATGATGAACTGATGAAGGATCTGCAGAAAAAGGTTAAAGATCTAGCAAATGACGTAGAAGATGAAGTCGAATCACAAGTATTGCTGGTTAGGGAGAAGGATGAACATATTCGAACAGAGGCGAATGAGAGGCTTCTTAAGATCTTGCAACAAGCTATAGAAAACATCGATTCTCTGAAGCAAGAGCTCAACAAGCAGACGAAGAATAACAAGCTGCAAGCTAGAAATGGTTCAGTTGGTCATTCTTATTCA…
CNL-NG	RPW405	CA04g19370	Autoactivity	ATGGCGGTAACGGACTTTTTCGCCGGCGAAATCGCCACTGAACTCATAAAATACTTACTATCCATAGTTAAAAAATCCACTTTGTGCCGTTCAAGCGCTGAGAATCTCATAACCAGCATCAATGGTCTCCTCCCAATCATCCAAGAAATCAAACAAACAGGTGTTGAACTTCCACAAATACGTCAAAATCAGATTGATGATTTCTCTAAACTTCTCAGGGATGGATATGAACTCGCCGGAAAAGTTCTCCATTCCGGTAGATGGAATATGTACAGGAACCTACAGTTGGCTAGGAAAATGGAGAGGCTCGAGAAAAGAGTAACGAGGTTCATGCAAGTTACAATGCAAGCCCATGTACTGGCTGATGTTCATCATGTTAGGTTTAACATGGAGCAGAGA…
CNL-NG	RPW540	CA02g25810		ATGGAAAGAGAAGAATATATTCATTTCACTCGTGTACTCCATCACATCAGTGCAAAAGTCAATTCTACAGGAAACTTCCGACCAATTACCATCTCTTTTCAAAGACATTTTTCTCGGCAAGCAACAGTAATCGATGCCTTAAAAACTCCAAGGCAAGACAGACTCTCCAGTGTACTTCACTCGCTTCAACCTACGCACTTTGCCCATATGGCCGGAGCTCTGTTGGGAGGAGCTGCTCTGGGTGTAGTCTTTGACAAACTCTTCAAAGTAGTTGTTGATGTTGGCATTAACATCGCCACTTTCCGTTCCAAATTCCTCAGCTTGGAGCAAACATTACTTCACATCGAACCGGTATTCGCCGACATTGAGAAGCTAAACAAGGCCTTAGACGGCCGTGAA…
CNL-NG	RPW595	CA02g25800	Autoactivity	ATGGCCGCTTCTCTGGTGGGAGGGGCTGCTTTAGGTCCAGTATTCGACCTACTACTCAAAACAGTTGTTGATGTTGGCTTCAACATCGCCACTTTCCGTTCCAAATTCCTCAGCTTGAAACAAACACTGATGGACATCGAACCAGTTTTCACCGACATTCAGAAGCTCAGTAATGCCCTGAACGGCCGCGACGAAGAAATAGAGATGTTCAAGAAGAAACTGATGGAAGGTGAAGAGCTAGTCCGCAAGTGTTCCAAGGCTAAATGCTACGACGCTTTGAAGAAATGGAATTACTCGAGGAAACTGACCAAATTGGAGAATTCACTAGTGAAGTTCTGTCAGGTGCATGGGTTGATTCAGGTGTGTAGGGATAGTAAATTGATTCTGGTCAAGGTTAAT…
CNL-NG	CC179	CA12g19770		ATGTATGATAGTTCTCTCTTTGGGCTCTTGCAGATGTTGTATGAGACACTGAAGAACGAGGCGAAATTCTTGTCAAACGTTGGCAATCAAATTGCAGACATTCGCGCTGAAATAAACCGAATACACTGCTTCTTACAAGATGCAGATGCTAAAAAAACCGAATATGAAACAGTTCGGAATTGGATAGCTGATATAAGGGAAGTTGCATATGATGTAGAGAATATACTTGAGAAGTACATGCATAAGATTGCGATGAGAAAGGATCGATCGATATGGAAAGAGAATATAGCTCTACATAACATAGGTATGGAAACAAAAGATGTTATGTCAAGAATTGAAAACATAAAAAGATGTATGAACACTTATGTTGATACTGGAATAAGAGCTATTTGTCAAGGA…
CNL-NG	CC168	CA07g12630		ATGGGAGACCCAATCACAAGTGCTGTAGCTAACCTCATCGTAACAGACTTGTCAAAACAAGTGAATATGCATGCTCAATATGCTATCCAATTTGAAAGTCAGTTTGCGGAGATGAAGAGAGAGCTGGATCGCATGCGTTCGTATCTCACTGAAGCAAACAGGATGAAAAGAAACAATGAGTCTGTCAAGTCAACCTTATCTGAACTTAATGAACTAATTTATGAAGCAGATGATGTGATCACGGATTGCCAAATTCGTGAAGACTATCTGAGGATGAAAGGGAATCCTTCTTGCTTATTTCCGTCTCTGGGGGAAATTTCTTTCAGATACAACACCGGAAGGAAACTGACAGAACTAAACAAGGAGATGGTGAAAATGCATGAGAAACTGAGGACTTTT…
CNL-NG	CC714	CA08g17370		ATGGCATACACTGGTGTTAACTATTCCCTGAATCATCTGGTCCGCCTGCTGAGCACTCCGGGCCTGACTTCCTCGAAAGAATCCCAGATCCCTATGCTTAAACTGGAGCTGGGCTTCCTGAGAACTTTTCTCTGGTGGACGGCAAAACACTGTAGGGAGAATGGGAATTTGGAAGCTCTCTTACTGCAAATCGAAGTTGTGGCACGAAATGCAGTAAGTCACATCCAACCCATTCTTCTGAAGAGCGTTGAAGACAGAGCCAAAGAATTGGATCAGCGGTCTGCTGAAGTACTGCATCACGTGCAACTTCTCAAGCCAGAGATTGAAAAGGCTTACATCAAAGTTGCAAAGTCTTCTCCTCATGTACCGGACGCATTGATGGTGGTGGAGTTCATGAAC…
TNL	TIR530	CA12g19860	Autoactivity	ATGTCTCAAGCTTCTTCTTCCAAAACTTTCAAGTACGATGTCTTTTTGAGTTTTAGAGGCGAAGATACACGCAGAACCTTTGTGAGCCATCTCTATAATGCTTTAGAACAAAAAGGAATACGCACTTTTAAAGACGATGAGCGTCTGGAAACAGGAAAATCAATTTCTGGCGAACTTTTGAAAGCCATAGAAGAAGCCAGATTCGCAGTCGTGATATTTTCAAGAAGCTATGCATCCTCAAGATGGTGCTTAGAGGAGCTTTCGCACATCATAAAGTGTAAAAATGAATTGGAGCAGATTGTAATTCCAGTCTTCTATGATGTGAGTCCATCAGATGTACGCCATCAAAATCCCCCGTTCGCTAAGTCATTTTCCAAACACGAGAAAAAGTATAGAGAT…
TNL	TIR480	CA09g18670		ATGATAGAGAAGAGCTCTTATTCATCCTCTACTTCCCCTGATCTATCCGCTCGGTGGAATTACGATGTTTTCTTAAGTTTTAGAGGTGAAGATGTACGAAAAACATTTGTTGATCATCTCTATGTTGCTCTGCAGCAAAAGGGTATTCATACCTTCAAAGACGATGAGAAACTTGAGAAAGGCAAGTCGATAGGACCAGATCTTATCAGAGCAATTGAAGAGTCGCGGATAGCTTTGATCGTCTTCTCAAAAAATTATGCTGATTCGAAATGGTGCTTAGATGAAGTAGTGAAGATCATGGAATGCAAGAATGTGAAAGGACAAATTGTCCTTCCGGTCTTCTATGACGTAGATGCAATGACAGTGAGGAAACAAAAAACCAGCTACGGAGAAGCATTT…
TNL	TIR504	CA12g06200		ATGGCATCAACTTCTTCTTCTGCAAGTAATTCACAGCAGTGTCCTCTATGGAAGTACGATGTCTTCTTAAGTTTTAGAGGTGAAGATACTCGTAACACAATTACGGGTTACTTGTACGAACGTTTGACAAGGAGGGGAATAATCACCTTTCAAGATAATAAAAGGCTAGAGCATGGCGATTCGATCCCAGACGAACTCTTGAAAGCTATCAAGGACTCTCAAGTTGCTATTGTCATTTTCTCAGAGAATTATGCTACATCGAGATGGTGTTTGAATGAACTAGTGAACATCATGGAATGTACAAAGGACGAAAATGGACAAACAGTCATACCAGTTTTCTATGGTGTGGATGCAACAGATGTTCGAAACCAAAGTAAAAGCTTCGCTGAAGCATTTGCC…
TNL	TIR582	CA12g16200		ATGTCTCATGCATCTCTTCCCAAAGATAGCAAGTATGGCGCTTTTTTGAGTTTTAGAGGTCCAGATACCCGTAGGAACTTTGTGAGTCATCTCTATACTGCTTTAGAACAAAGGGGAGTTAATGTTTTTAAAGACGATGAGAGGCTGGAAACTGGAAAATCAATTCCTAATGAACTACTGAAAGCCATAGAAGAATCCAGATTTGCGGTCGTGATATTTTCAAAGAGATATGCATCATCAAGATGGTGCTTGGAGGAGCTTGAACACATCATAAAGTGCCGAAATGAATTGGATCAGATTGTGATTCCAATTTTTTATGATGTGAGCCCATCTGATGTAAGCCATCAAAATTCACCTTTCGCTGAGTCGTTTTCTCAACACGAGGAAAAATACAAAGAT…
TNL	TIR2	CA12g19870	Autoactivity	ATGTCTCAAGCTTCTTCTTCCAAAATTTTCAAGTACGATGTATTTTTGAGTTTTAGAGGCGAAGATACACGCAGAACCTTTGTGAGTCATCTCTATAATGCTTTGGAACAAAAAGGAATCCGCACTTTTAAAGACGATGAGCGGCTGGAAACAGGAAAATCAATTTCTGGCGAACTTTTGAAAGCCATAGAAGAAGCCAGATTCGCAGTCGTGATATTTTCAAGAAGCTATGCATCCTCAAGATGGTGCTTAGAGGAGCTTGTGCACATCGTAAAGTGTAAAAATGAATTGGAGCAGATTGTGATTCCAGTTTTCTATGATGTGAGTCCATCAGACGTACGCCATCAAAATCCCCCGTTCGCAAAGTCTTTTTCCAAACACGAGAAAAAGTGTAGTGAT…
TNL	TIR251	CA06g14840		ATGGCTCCCCAAAATGAATCGATTCAAAAATGGAAATATGATGCCTTTCTGAGTTTTAGAGGAGATGATACGCGCAATAACTTTGTTGCCCATCTTTATAAACGTCTGGAAGACATAGGAATCAACATATTCAAAGATGATGTGAAACTTGAAAGAGGAAAGTTCATTTCAACAGAACTCTTGAAAGCTATTGAGGAATCAAGAACTGCCATTATTATCTTCTCAGAGGACTATGCTTCATCCACCTGGTGCTTGGAGGAACTTACAATGATCATGGAGTGTGTTGACAAGAAGGAACAAAAAGCATATCCTGTCTTCTATAACGTCGATCCATCAGATATACGCATGAAAGGTAAATCATCAGATATTATTTTCTGTTCTGACTTGTATAACTAATCA…
TNL	TIR433	CA03g00260		ATGGATACTCAAGGAGAATCATCTTCATTATTCTCCAAATTCTGTTATGATATATTCCTGTGTTTCAGAGACCATCTTTATGACAGATTGCAAAGAATTCAAGAGTCTAATTCATCCTCCCACTCCTTCCATTCTTTCATCTCATACTCCTCAGATAGTGAAGGAGAATCATCTACATCCTCCAAGTTCTTTTATGATGTATTCCTGAGTTTTAGCGGTAAAGACACCCGATGTACATTCACAGGTCACCTTTATGACAGATTGCGTAGAGATGGATTCCAAATCTTCAAAGACGATAAGAGTTTGAGGAAGGGCGATGTCATTTCAACTGCATTAGAGGGAGGAATTGAAAAGTCAATTATTTCCATTGTTGTTTTGTCGATAAAATATGCTTCATCT…
TNL	TIR481	CA02g19600		ATGGACATAGAAGACAACCCGTCTTCTTCTCACAGAACTCATGATCAAACATCCCAACGTTGGTCCTACGATGTTTTCTTGAGCTTTAGAGGTGAGGACACTCGTAAGAGCTTTGTCGATCACCTCTACACGACGCTTCACGAAAAAGGGATACATGCATTTCGTGATGACATAGAGTTAAGGAGGGGAAAATCCATTTCCCCTGAACTCCTTAACGCTATAGAAACATCGAGGTTTGCAGTTGTTATTTTTTCGAAAAACTATGCAGATTCATCGTGGTGTTTAGAGGAGCTGACGAAGATCGTTGAGTGCAACAAGCAGAGGGGACAAACGCTGATTCCAGTGTTTTACAGCGTGGATCCTTCTGTTGTGAGAAAAAACAAGGGTAGCTATGGAGAC…
TNL	TIR482	CA03g00200		ATGGATACTCTATTTTTACAAGGAGAATCATCTAGTGCTTCTTTACACTTTTCTTATGATGTCTTTCTGAGTTTTAGAGGTGAAGATACTCGAAAAACCTTCACCGGTCATCTTTATTCCAGATTGTGTCAAGTCGGAATTAATACCTTCATAGACGATGAGGAATTGAGAAAGGGCGAGGTGATTTCAATGGAACTTGAGAAGGCCATTGAAGTTTCTAGAGTATCCATTGTTGTTTTCTCGAAAAACTATGCATCGTCTAGTTGGTGTCTTGATGAACTTGTCAAAATTCTCGAATGCAGACACAAGTTAAAGCAGTTAGTTTTGCCTGTTTTCTATGACGTTCACCCTTCTCAAGTGCGCAAGCAAACTGGATGCTTCGGCGAAGCATTGGTCGCG…
TNL	TIR486	CA09g18620		ATGAATCAGAAAAGCTCATTCCTTCCATCCCCAGAAATTATTCAATGGAGTTATGATGTTTTCTTAAGTTTTAGAGGTGAAGATGTACGCAAAACATTTGTTGACCATCTGTACATTGCTCTGCAACTGAAGGGAATCAACTCCTTCAAAGATGACGAGAAACTTGAGAGAGGCAAGTCCATTTCACCGGACCTTGTGAGAGCGATCGAAGAATCAAGGATTGCGCTGATCGTGTTCTCCAAAAACTATGCAAATTCGACATGGTGTTTAGATGAATTAACGAAGATCATGGAATGCAACAAACAAAAAGGACAAATTGTCCTTCCGGTATTCTACGATGTTGATCCATCAACGGTGAGGAAACAAAAGCACAGCTATGGAGAAGCATTTGGCAAACAT…
TNL	TIR489	CA12g02370		ATGGCATCTTCTTCCTCTTTTGCGAGTAATTCACAGTATCGTCCTCGATGGAAGTATGTTGTGTTTCTAAGTTTTAGAGGTGAGGATACTCGTAAAACATTTACTGGTCACTTGTATAAAGGTTTGAAAAACCGGGGAATATTCACCTTTCTAGATGATAAAAGGATGGAGGATGGTGATTCAATTCCAGAAGAACTCCTTAAAGCAATCGAAGTGTCTCAATTTGCAGTCGTTGTTTTTTCAAAGAATTTTGCTACATCGAGGTGGTGCTTGAATGAACTAGTGAAGATCATGGAATGCAATAAACAAGAAAATGGACAAACAGTCATACCGATCTTCTATGATGTGGATCCATCACATGTTCGAAATCAAAGTGGGGACTTCGCAAAAGCATTTGCC…
TNL	TIR517	CA07g12770		ATGTCCCCAGAGATTATTCAATGGAGTTATGATGTTTTCTTAAGTTTTAGAGGCGAAGATATACGCAAATCTTTTGTTGATCATCTCTATGTTGCTTTGCAACAAAAGGGGATCAACACCTTCAAAGATGACAAGACATTACAGAAAGGCAATTCTATTTCACTAGACCTTACCAGAGCAATTGAAGAATCACGTATAGCTTTGATTATTTTCTCCAAAAACTATGCTCATTCGACGTGGTGTTTGGATGAAGTAGTGAAAATCATGGAATGCAAGAATGTGAAAGGACAAATTGTTCTTCCAGTGTTCTATGATGTAGATCCATCAACAGTGAGGAAACAAAAATCCAGCTTTGGAGAAGCATTTAGCAATCATGAAGATTGTTGCAAGGTGCAAAAA…
TNL	TIR527	CA12g04920		ATGTCTTGTTCCATAGTTAGTAAGTACGATGTTTTTTTAAGTTTTAGAGGACCAGATACTCGTAGAACTTTTGTTAGTCATCTTTATAATGCTCTGGAGCAAAAAAATATACTCGTTTTCAAAGATGATGAGCGTCTGGAGACTGGAAAATCAATTCCTGATGAACTTTTGAAATCCATACAAGAATCTAAATTTGCCTTGGCGATATTCTCAAAAAACTATGCATCATCAAAATGGTGCTTAGAGGAGCTTGCACACATCATAAAATGCAGGAAAAGAATGAACCTGACTGTTATACCAATCTTTTATGATGTGAGTCCATCTGATGTACGCCATCAAAGATCCTCATTCGCTCAGTCGTTTTATGAACACGAAAAAAGTTGCAAAGATGATGGTGAT…
TNL	TIR493	CA08g13810		ATGGGAGCTGAAAAAGCATTATTCTCCAGGCCTAGATGCTCTTATCATGTCTACTTGAGTTATAGAGGCAAAGAGATCATCATGAACTTTATCAATCTCCTACACACAGCATTGACTGATGTAGGTATTCAAACATTCAAGAAACATAGTGAAGCTAGAAAAATAAAGATTGTTGGATCAGAATTGCAAAAGGCAGTCAAGGAATCGAGGATTTCAATAATTGTATTCTCGAAAGATTATGCATATTCTAGAAGGTGCCTAGATGAACTTGTGAACATCCTTGAAAGGAAGCAAACTGCTGGTCATATGATTCTACCTGTGTTCTATCGTGTAGATCCATCCCATGTCAGAAAGCAGACAGGGTCTTACGCGGAAGCATTTCATAAGTACGAAGAGCAG…
TNL	TIR442	CA03g00700		ATGGATACTCAATTTATTCAAGGTGAATCATCTATAACCAAATGGAACTACGATGTCTTTTTGAGTTTCAGAGGTGAAGACACGCGAAAGACCTTCATCGGTCATTTTTACACCCGATTATGCCAAGTGGGAGTTGATACATTCATCGATGATGAAGAGTTGAGAAAAGGCGATGTCATTTCAACCAAACTTGAGAAAACAATTGAAGTGTCTAGAATTTCTGTTGTTGTTTTCTCGAAAAATTATGCATCGTCTAGTTGGTGTCTTGATGAACTTGTCAAAATCCTCGAATGCAGAGACAAGTTAAAGCAGATAGTTTTGCCTGTTTTCTATGATGTTGATCCTTCTCAAGTGCGAAACCAAAGTGGATGTTTCGGTGAAGGTTTTGCTATGCGCAAG…
TNL	TIR614	CA09g18680		ATGGCACAGAAAAACTCTTATGGGAGTTACGATGTTTTCTTAAGTTTTAGGGGTGAAGATGTACGCAAAACATTTGTTGATCATCTGTACGTTGCTCTGCAACTGAAGGGGATCAACACCTTCAAAGATGATGAGAAACTTGAGAAAGGAAAGTTCATTTCACCAGACCTTATGAAAGCGATCGAAGAGTCGAGGATTGCGCTGATCGTACTCTCCAAAAACTATGCTAATTCAATGTGGTGTTTAGATGAATTAACGAAGATCATGGAATGCAACAAACAAAAAGGACAAATTGTCCTTCCGGTGTTCTACGATGTTGATCCATCAACGGTGAGGAAACAAAAGCACAGCTATGGAGAAGCATTTGGCAAACATGAAGATCGTTTCAAGGTGCAAAAA…

## Sheet: Dataset S4
Supporting information_Dataset S4. The NLR genes used for phylogenetic analysis in this study
Gene ID	Species name	Group
110560	S. moellendorffii	NG
110600	S. moellendorffii	NG
415649	S. moellendorffii	NG
RPM1	Known R gene	An-C14
RPP13	Known R gene	G5
RPP8	Known R gene	NG
ADR1	Known R gene	GR
AT1G10920.1	A. thaliana	NG
AT1G12210.1	A. thaliana	GA
AT1G12220.1	A. thaliana	GA
AT1G12280.1	A. thaliana	GA
AT1G12290.1	A. thaliana	GA
AT1G15890.1	A. thaliana	GA
AT1G17600.1	A. thaliana	GT
AT1G27170.1	A. thaliana	GT
AT1G27180.1	A. thaliana	GT
AT1G31540.2	A. thaliana	GT
AT1G33560.1	A. thaliana	GR
AT1G50180.1	A. thaliana	NG
AT1G51480.1	A. thaliana	GA
AT1G53350.1	A. thaliana	NG
AT1G58390.1	A. thaliana	NG
AT1G58400.1	A. thaliana	NG
AT1G58410.1	A. thaliana	NG
AT1G58602.1	A. thaliana	NG
AT1G58807.1	A. thaliana	NG
AT1G58848.1	A. thaliana	NG
AT1G59124.1	A. thaliana	NG
AT1G59218.1	A. thaliana	NG
AT1G59620.1	A. thaliana	NG
AT1G59780.1	A. thaliana	NG
AT1G61180.2	A. thaliana	GA
AT1G61190.1	A. thaliana	GA
AT1G61300.1	A. thaliana	GA
AT1G61310.1	A. thaliana	GA
AT1G62630.1	A. thaliana	GA
AT1G63350.1	A. thaliana	GA
AT1G63360.1	A. thaliana	GA
AT1G63750.3	A. thaliana	GT
AT1G63870.1	A. thaliana	GT
AT1G63880.1	A. thaliana	GT
AT1G65850.2	A. thaliana	GT
AT1G69550.1	A. thaliana	GT
AT1G72840.2	A. thaliana	GT
AT1G72860.1	A. thaliana	GT
AT2G14080.1	A. thaliana	GT
AT2G17050.1	A. thaliana	GT
AT2G17060.1	A. thaliana	GT
AT3G04220.1	A. thaliana	GT
AT3G07040.1	A. thaliana	An-C14
AT3G14460.1	A. thaliana	G4
AT3G14470.1	A. thaliana	G4
AT3G25510.1	A. thaliana	GT
AT3G44400.1	A. thaliana	GT
AT3G44480.1	A. thaliana	GT
AT3G44630.3	A. thaliana	GT
AT3G44670.1	A. thaliana	GT
AT3G46530.1	A. thaliana	G5
AT3G46710.1	A. thaliana	G5
AT3G46730.1	A. thaliana	G5
AT3G50950.2	A. thaliana	NG
AT3G51560.1	A. thaliana	GT
AT3G51570.1	A. thaliana	GT
AT4G08450.1	A. thaliana	GT
AT4G09430.1	A. thaliana	GT
AT4G10780.1	A. thaliana	GA
AT4G11170.1	A. thaliana	GT
AT4G12010.1	A. thaliana	GT
AT4G16860.1	A. thaliana	GT
AT4G16890.1	A. thaliana	GT
AT4G16900.1	A. thaliana	GT
AT4G16920.1	A. thaliana	GT
AT4G16940.1	A. thaliana	GT
AT4G16950.1	A. thaliana	GT
AT4G16960.1	A. thaliana	GT
AT4G19520.1	A. thaliana	GT
AT4G19530.1	A. thaliana	GT
AT4G26090.1	A. thaliana	GA
AT4G27190.1	A. thaliana	GA
AT4G27220.1	A. thaliana	GA
AT4G33300.1	A. thaliana	GR
AT4G36140.1	A. thaliana	GT
AT4G36150.1	A. thaliana	GT
AT5G04720.1	A. thaliana	GR
AT5G05400.1	A. thaliana	GA
AT5G11250.1	A. thaliana	GT
AT5G17680.1	A. thaliana	GT
AT5G17880.1	A. thaliana	GT
AT5G17890.1	A. thaliana	GT
AT5G17970.1	A. thaliana	GT
AT5G18350.1	A. thaliana	GT
AT5G18360.1	A. thaliana	GT
AT5G18370.1	A. thaliana	GT
AT5G22690.1	A. thaliana	GT
AT5G35450.1	A. thaliana	NG
AT5G36930.2	A. thaliana	GT
AT5G38340.1	A. thaliana	GT
AT5G38350.1	A. thaliana	GT
AT5G40060.1	A. thaliana	GT
AT5G40100.1	A. thaliana	GT
AT5G41540.1	A. thaliana	GT
AT5G41550.1	A. thaliana	GT
AT5G41750.1	A. thaliana	GT
AT5G43470.1	A. thaliana	NG
AT5G43730.1	A. thaliana	GA
AT5G43740.1	A. thaliana	GA
AT5G44510.1	A. thaliana	GT
AT5G44870.1	A. thaliana	GT
AT5G45050.1	A. thaliana	GT
AT5G45060.1	A. thaliana	GT
AT5G45200.1	A. thaliana	GT
AT5G45210.1	A. thaliana	GT
AT5G45230.1	A. thaliana	GT
AT5G45250.1	A. thaliana	GT
AT5G45260.1	A. thaliana	GT
AT5G46260.1	A. thaliana	GT
AT5G46270.1	A. thaliana	GT
AT5G46450.1	A. thaliana	GT
AT5G46470.1	A. thaliana	GT
AT5G46490.2	A. thaliana	GT
AT5G46510.1	A. thaliana	GT
AT5G46520.1	A. thaliana	GT
AT5G47250.1	A. thaliana	GA
AT5G47260.1	A. thaliana	GA
AT5G47280.1	A. thaliana	GR
AT5G48620.1	A. thaliana	NG
AT5G48770.1	A. thaliana	GT
AT5G49140.1	A. thaliana	GT
AT5G51630.1	A. thaliana	GT
AT5G63020.1	A. thaliana	GA
AT5G66910.1	A. thaliana	GR
Bs2	Known R gene	G2
Bs4	Known R gene	GT
CA00g13700	C. annuum	GA
CA00g30010	C. annuum	G1
CA00g30020	C. annuum	G1
CA00g30030	C. annuum	G1
CA00g49360	C. annuum	G3
CA00g57110	C. annuum	G9
CA00g57130	C. annuum	G9
CA00g67480	C. annuum	NG
CA00g73280	C. annuum	G1
CA00g73640	C. annuum	G2
CA00g73660	C. annuum	G2
CA00g73710	C. annuum	G2
CA00g73730	C. annuum	G2
CA00g73750	C. annuum	G2
CA00g73770	C. annuum	G2
CA00g73780	C. annuum	G2
CA00g73840	C. annuum	G2
CA00g74330	C. annuum	G1
CA00g75640	C. annuum	G2
CA00g76340	C. annuum	G2
CA00g76390	C. annuum	G2
CA00g76440	C. annuum	G2
CA00g76500	C. annuum	G2
CA00g76890	C. annuum	GA
CA00g76940	C. annuum	G1
CA00g76970	C. annuum	G1
CA00g76980	C. annuum	G1
CA00g77710	C. annuum	G2
CA00g78960	C. annuum	G2
CA00g78990	C. annuum	G2
CA00g80040	C. annuum	G1
CA00g80340	C. annuum	G1
CA00g82230	C. annuum	G13
CA00g83560	C. annuum	G1
CA00g85680	C. annuum	G11
CA00g86600	C. annuum	G2
CA00g86620	C. annuum	G2
CA00g86660	C. annuum	G2
CA00g86700	C. annuum	G2
CA00g87530	C. annuum	G1
CA00g87560	C. annuum	G1
CA00g87620	C. annuum	G1
CA00g87750	C. annuum	GT
CA00g88050	C. annuum	G1
CA00g89570	C. annuum	G8
CA00g89610	C. annuum	G9
CA00g90070	C. annuum	G1
CA00g92540	C. annuum	G2
CA00g92550	C. annuum	G2
CA00g92760	C. annuum	GT
CA00g92780	C. annuum	GT
CA00g93130	C. annuum	GA
CA00g93380	C. annuum	G2
CA00g93700	C. annuum	G2
CA00g94820	C. annuum	G9
CA00g94880	C. annuum	G9
CA00g94890	C. annuum	G9
CA00g95140	C. annuum	G2
CA00g95860	C. annuum	NG
CA00g97190	C. annuum	G6
CA00g97770	C. annuum	GA
CA00g98020	C. annuum	G2
CA01g01540	C. annuum	G8
CA01g03970	C. annuum	G9
CA01g08230	C. annuum	G7
CA01g08280	C. annuum	G7
CA01g08290	C. annuum	G7
CA01g08310	C. annuum	G7
CA01g08330	C. annuum	G7
CA01g12370	C. annuum	GT
CA01g13210	C. annuum	G4
CA01g16060	C. annuum	GT
CA01g17450	C. annuum	An-C14
CA01g18520	C. annuum	An-C14
CA01g20140	C. annuum	G9
CA01g21400	C. annuum	G4
CA01g27920	C. annuum	G8
CA01g29850	C. annuum	GA
CA01g29860	C. annuum	GA
CA01g30000	C. annuum	An-C14
CA01g31430	C. annuum	G7
CA01g31440	C. annuum	G7
CA01g32390	C. annuum	GA
CA01g32620	C. annuum	GA
CA01g33790	C. annuum	GA
CA01g33800	C. annuum	GA
CA01g33840	C. annuum	GA
CA01g33850	C. annuum	GA
CA01g33860	C. annuum	GA
CA01g33880	C. annuum	GA
CA01g33900	C. annuum	GA
CA02g06840	C. annuum	G9
CA02g06850	C. annuum	G9
CA02g10730	C. annuum	An-C14
CA02g10750	C. annuum	NG
CA02g11830	C. annuum	NG
CA02g11860	C. annuum	NG
CA02g11870	C. annuum	NG
CA02g13330	C. annuum	G3
CA02g19570	C. annuum	GT
CA02g19600	C. annuum	GT
CA02g21230	C. annuum	G4
CA02g22100	C. annuum	NG
CA02g24750	C. annuum	G1
CA02g25800	C. annuum	GR
CA02g25810	C. annuum	GR
CA03g00200	C. annuum	GT
CA03g00260	C. annuum	GT
CA03g00700	C. annuum	GT
CA03g00710	C. annuum	GT
CA03g00720	C. annuum	GT
CA03g00730	C. annuum	GT
CA03g00780	C. annuum	G11
CA03g00800	C. annuum	G11
CA03g00810	C. annuum	G11
CA03g00990	C. annuum	G11
CA03g01330	C. annuum	G6
CA03g02530	C. annuum	G11
CA03g03260	C. annuum	G6
CA03g03360	C. annuum	G6
CA03g03380	C. annuum	G6
CA03g03390	C. annuum	G8
CA03g03460	C. annuum	G7
CA03g03650	C. annuum	G7
CA03g03700	C. annuum	G6
CA03g03710	C. annuum	G6
CA03g03730	C. annuum	G6
CA03g03770	C. annuum	G6
CA03g03800	C. annuum	G6
CA03g03870	C. annuum	G6
CA03g03960	C. annuum	G6
CA03g03970	C. annuum	G6
CA03g04340	C. annuum	G7
CA03g04630	C. annuum	G7
CA03g04650	C. annuum	G6
CA03g20470	C. annuum	G9
CA04g03450	C. annuum	G7
CA04g05650	C. annuum	G3
CA04g09950	C. annuum	G9
CA04g09960	C. annuum	G9
CA04g09970	C. annuum	G9
CA04g10690	C. annuum	GA
CA04g10710	C. annuum	GA
CA04g10750	C. annuum	GA
CA04g13320	C. annuum	GT
CA04g13350	C. annuum	GT
CA04g14510	C. annuum	G2
CA04g17640	C. annuum	G5
CA04g17660	C. annuum	G5
CA04g19370	C. annuum	GR
CA05g00030	C. annuum	G7
CA05g01170	C. annuum	G7
CA05g01210	C. annuum	G7
CA05g01220	C. annuum	G7
CA05g02090	C. annuum	G4
CA05g02470	C. annuum	G9
CA05g02490	C. annuum	G9
CA05g02520	C. annuum	G9
CA05g02540	C. annuum	G9
CA05g02810	C. annuum	G9
CA05g02840	C. annuum	G9
CA05g03990	C. annuum	G1
CA05g05480	C. annuum	G5
CA05g05500	C. annuum	G5
CA05g05510	C. annuum	G5
CA05g05720	C. annuum	G5
CA05g06330	C. annuum	G5
CA05g06530	C. annuum	G5
CA05g06820	C. annuum	G5
CA05g07170	C. annuum	G9
CA05g07390	C. annuum	G1
CA05g11150	C. annuum	G12
CA05g14070	C. annuum	G4
CA05g15170	C. annuum	G1
CA05g15280	C. annuum	G1
CA05g15330	C. annuum	G1
CA05g15430	C. annuum	G1
CA05g16430	C. annuum	G1
CA05g17500	C. annuum	G1
CA05g17730	C. annuum	G1
CA05g17740	C. annuum	G1
CA05g17750	C. annuum	G1
CA05g17760	C. annuum	G1
CA05g17780	C. annuum	G1
CA05g18200	C. annuum	G1
CA05g18340	C. annuum	G1
CA05g18830	C. annuum	G1
CA05g18870	C. annuum	G1
CA05g19820	C. annuum	G2
CA06g00530	C. annuum	G1
CA06g00580	C. annuum	G1
CA06g00590	C. annuum	G2
CA06g00630	C. annuum	G2
CA06g00660	C. annuum	G1
CA06g00770	C. annuum	G1
CA06g00840	C. annuum	G2
CA06g00960	C. annuum	G1
CA06g00980	C. annuum	G1
CA06g00990	C. annuum	G1
CA06g01020	C. annuum	G1
CA06g01130	C. annuum	G1
CA06g01180	C. annuum	G1
CA06g01190	C. annuum	G1
CA06g01230	C. annuum	G1
CA06g01250	C. annuum	G1
CA06g01350	C. annuum	G1
CA06g01710	C. annuum	G1
CA06g01740	C. annuum	G1
CA06g01770	C. annuum	G1
CA06g02020	C. annuum	G2
CA06g02150	C. annuum	G1
CA06g02200	C. annuum	G1
CA06g02420	C. annuum	G1
CA06g02520	C. annuum	G1
CA06g02620	C. annuum	G1
CA06g02730	C. annuum	G1
CA06g02740	C. annuum	G1
CA06g02830	C. annuum	G1
CA06g03420	C. annuum	G1
CA06g03630	C. annuum	G1
CA06g03640	C. annuum	G1
CA06g03650	C. annuum	G1
CA06g03690	C. annuum	G1
CA06g05110	C. annuum	G1
CA06g05130	C. annuum	G1
CA06g12190	C. annuum	G8
CA06g14800	C. annuum	GT
CA06g14840	C. annuum	GT
CA06g14860	C. annuum	GT
CA06g15040	C. annuum	GT
CA06g15060	C. annuum	GT
CA06g15080	C. annuum	GT
CA06g15480	C. annuum	G2
CA07g00750	C. annuum	G2
CA07g00780	C. annuum	G2
CA07g00790	C. annuum	G2
CA07g00830	C. annuum	G2
CA07g00870	C. annuum	G2
CA07g00880	C. annuum	G2
CA07g00890	C. annuum	G2
CA07g00910	C. annuum	G2
CA07g00970	C. annuum	G2
CA07g01010	C. annuum	G2
CA07g01030	C. annuum	G2
CA07g01120	C. annuum	G2
CA07g01750	C. annuum	G9
CA07g01770	C. annuum	G9
CA07g05750	C. annuum	G6
CA07g08810	C. annuum	GT
CA07g09720	C. annuum	G11
CA07g12620	C. annuum	NG
CA07g12630	C. annuum	NG
CA07g12640	C. annuum	NG
CA07g12770	C. annuum	GT
CA07g16420	C. annuum	G6
CA07g17950	C. annuum	G9
CA07g21620	C. annuum	G2
CA08g00270	C. annuum	G3
CA08g00730	C. annuum	G9
CA08g01410	C. annuum	G9
CA08g01420	C. annuum	G9
CA08g01430	C. annuum	G9
CA08g01440	C. annuum	G9
CA08g02000	C. annuum	G12
CA08g04960	C. annuum	G8
CA08g12970	C. annuum	GT
CA08g13740	C. annuum	GT
CA08g13750	C. annuum	GT
CA08g13780	C. annuum	GT
CA08g13800	C. annuum	GT
CA08g13810	C. annuum	GT
CA08g17370	C. annuum	NG
CA09g00650	C. annuum	G8
CA09g00920	C. annuum	G2
CA09g03080	C. annuum	G1
CA09g03410	C. annuum	G9
CA09g04550	C. annuum	G3
CA09g07300	C. annuum	G12
CA09g10460	C. annuum	G9
CA09g14310	C. annuum	G12
CA09g14650	C. annuum	G12
CA09g14660	C. annuum	G12
CA09g14670	C. annuum	G12
CA09g15820	C. annuum	G2
CA09g15910	C. annuum	G2
CA09g15920	C. annuum	G2
CA09g16090	C. annuum	G2
CA09g16110	C. annuum	G2
CA09g16130	C. annuum	G2
CA09g16220	C. annuum	G2
CA09g16310	C. annuum	G2
CA09g16320	C. annuum	G2
CA09g16780	C. annuum	G12
CA09g16830	C. annuum	G9
CA09g16920	C. annuum	GA
CA09g16930	C. annuum	GA
CA09g17010	C. annuum	GA
CA09g17030	C. annuum	GA
CA09g17050	C. annuum	GA
CA09g17080	C. annuum	GA
CA09g17090	C. annuum	GA
CA09g17320	C. annuum	G12
CA09g17340	C. annuum	G12
CA09g17350	C. annuum	G2
CA09g17410	C. annuum	G2
CA09g17450	C. annuum	G2
CA09g17480	C. annuum	G2
CA09g17500	C. annuum	G2
CA09g17520	C. annuum	G2
CA09g17560	C. annuum	G2
CA09g17570	C. annuum	G2
CA09g17580	C. annuum	G2
CA09g17620	C. annuum	G2
CA09g17680	C. annuum	G2
CA09g17700	C. annuum	G2
CA09g17710	C. annuum	G2
CA09g17920	C. annuum	GT
CA09g18620	C. annuum	GT
CA09g18660	C. annuum	GT
CA09g18670	C. annuum	GT
CA09g18680	C. annuum	GT
CA10g03040	C. annuum	G9
CA10g04500	C. annuum	GA
CA10g12800	C. annuum	G3
CA10g13570	C. annuum	G6
CA10g15480	C. annuum	G3
CA10g15870	C. annuum	NG
CA10g16760	C. annuum	G3
CA10g17980	C. annuum	G6
CA10g18000	C. annuum	G6
CA10g18010	C. annuum	G6
CA10g19760	C. annuum	NG
CA10g19860	C. annuum	NG
CA10g19900	C. annuum	NG
CA10g20540	C. annuum	GA
CA10g20620	C. annuum	G9
CA10g20630	C. annuum	GA
CA10g20820	C. annuum	GA
CA10g21000	C. annuum	G9
CA10g21120	C. annuum	GA
CA10g21150	C. annuum	G9
CA10g21170	C. annuum	GA
CA10g21180	C. annuum	G9
CA10g21190	C. annuum	GA
CA10g21380	C. annuum	GA
CA10g21450	C. annuum	GA
CA11g01390	C. annuum	G8
CA11g01410	C. annuum	G8
CA11g01460	C. annuum	G8
CA11g01480	C. annuum	G8
CA11g02410	C. annuum	G8
CA11g02470	C. annuum	G8
CA11g03400	C. annuum	NG
CA11g03410	C. annuum	NG
CA11g03770	C. annuum	G3
CA11g03990	C. annuum	G3
CA11g04330	C. annuum	G3
CA11g04340	C. annuum	G3
CA11g04460	C. annuum	G3
CA11g04480	C. annuum	G3
CA11g04500	C. annuum	G9
CA11g04520	C. annuum	G9
CA11g06190	C. annuum	GT
CA11g06220	C. annuum	GT
CA11g07940	C. annuum	G3
CA11g08400	C. annuum	G3
CA11g14390	C. annuum	G4
CA11g15590	C. annuum	G4
CA11g16820	C. annuum	G4
CA11g16830	C. annuum	G4
CA11g16840	C. annuum	G4
CA11g16950	C. annuum	G4
CA11g17000	C. annuum	G4
CA11g17200	C. annuum	G4
CA11g17210	C. annuum	G4
CA11g17230	C. annuum	G4
CA11g17260	C. annuum	G4
CA11g18010	C. annuum	G9
CA11g18660	C. annuum	G4
CA11g18720	C. annuum	G4
CA11g19340	C. annuum	G4
CA11g19350	C. annuum	G4
CA11g19770	C. annuum	G4
CA11g19790	C. annuum	G4
CA11g19820	C. annuum	G4
CA11g19850	C. annuum	G4
CA11g19860	C. annuum	G4
CA11g19900	C. annuum	G4
CA11g19910	C. annuum	G4
CA11g19930	C. annuum	G4
CA11g19940	C. annuum	G4
CA12g02350	C. annuum	GT
CA12g02370	C. annuum	GT
CA12g02380	C. annuum	GT
CA12g02400	C. annuum	GT
CA12g03500	C. annuum	An-C14
CA12g04350	C. annuum	GT
CA12g04920	C. annuum	GT
CA12g05510	C. annuum	GA
CA12g06200	C. annuum	GT
CA12g07110	C. annuum	GT
CA12g07540	C. annuum	G9
CA12g16020	C. annuum	G3
CA12g16170	C. annuum	GT
CA12g16200	C. annuum	GT
CA12g16310	C. annuum	GT
CA12g17050	C. annuum	GT
CA12g17900	C. annuum	GT
CA12g19770	C. annuum	NG
CA12g19860	C. annuum	GT
CA12g19870	C. annuum	GT
CA12g19890	C. annuum	GT
CA12g20420	C. annuum	G3
CA12g20430	C. annuum	G3
CA12g20440	C. annuum	G3
CA12g20450	C. annuum	G3
CA12g20470	C. annuum	G3
CA12g20500	C. annuum	G3
CED-4	Out group	NG
ChrSy.fgenesh.mRNA.42	O. sativa	An-C14
ChrUn.fgenesh.mRNA.26	O. sativa	An-C14
ChrUn.fgenesh.mRNA.29	O. sativa	An-C14
Gpa2	Known R gene	G12
Gro1.4	Known R gene	GT
Hero	Known R gene	G1
I-2	Known R gene	G4
L6	Known R gene	GT
LOC_Os01g02250.1	O. sativa	G4
LOC_Os01g02280.1	O. sativa	G4
LOC_Os01g05600.1	O. sativa	NG
LOC_Os01g05620.1	O. sativa	NG
LOC_Os01g15580.1	O. sativa	G7
LOC_Os01g16370.1	O. sativa	An-C14
LOC_Os01g16390.1	O. sativa	An-C14
LOC_Os01g16400.1	O. sativa	An-C14
LOC_Os01g20720.1	O. sativa	G4
LOC_Os01g21240.1	O. sativa	An-C14
LOC_Os01g23380.1	O. sativa	An-C14
LOC_Os01g24820.1	O. sativa	An-C14
LOC_Os01g25630.1	O. sativa	G7
LOC_Os01g25720.2	O. sativa	G7
LOC_Os01g25740.1	O. sativa	G7
LOC_Os01g25760.1	O. sativa	G7
LOC_Os01g25810.1	O. sativa	G7
LOC_Os01g33684.1	O. sativa	G4
LOC_Os01g33810.1	O. sativa	An-C14
LOC_Os01g36640.1	O. sativa	An-C14
LOC_Os01g41890.1	O. sativa	An-C14
LOC_Os01g55530.1	O. sativa	NG
LOC_Os01g57270.1	O. sativa	G4
LOC_Os01g57280.1	O. sativa	G4
LOC_Os01g57310.2	O. sativa	G4
LOC_Os01g57340.1	O. sativa	G4
LOC_Os01g57870.1	O. sativa	GA
LOC_Os01g58510.1	O. sativa	NG
LOC_Os01g58530.1	O. sativa	GA
LOC_Os01g70080.1	O. sativa	NG
LOC_Os01g71114.1	O. sativa	G7
LOC_Os01g72390.1	O. sativa	G7
LOC_Os01g72680.1	O. sativa	GA
LOC_Os02g02640.1	O. sativa	G4
LOC_Os02g02670.1	O. sativa	G4
LOC_Os02g04530.1	O. sativa	G4
LOC_Os02g09790.1	O. sativa	An-C14
LOC_Os02g10900.1	O. sativa	NG
LOC_Os02g16060.1	O. sativa	G4
LOC_Os02g16270.1	O. sativa	G4
LOC_Os02g16330.1	O. sativa	G4
LOC_Os02g17304.1	O. sativa	An-C14
LOC_Os02g18000.1	O. sativa	G4
LOC_Os02g18070.1	O. sativa	G4
LOC_Os02g18080.1	O. sativa	G4
LOC_Os02g18140.1	O. sativa	G4
LOC_Os02g18510.1	O. sativa	An-C14
LOC_Os02g19750.1	O. sativa	An-C14
LOC_Os02g19890.1	O. sativa	An-C14
LOC_Os02g20210.1	O. sativa	G7
LOC_Os02g25900.1	O. sativa	NG
LOC_Os02g27540.1	O. sativa	An-C14
LOC_Os02g30150.1	O. sativa	G4
LOC_Os02g35210.1	O. sativa	An-C14
LOC_Os03g10900.1	O. sativa	GA
LOC_Os03g10910.1	O. sativa	GA
LOC_Os03g14900.1	O. sativa	GA
LOC_Os03g20840.1	O. sativa	G4
LOC_Os03g26260.1	O. sativa	NG
LOC_Os03g30910.1	O. sativa	An-C14
LOC_Os03g36920.1	O. sativa	G4
LOC_Os03g37720.1	O. sativa	G4
LOC_Os03g38250.1	O. sativa	G4
LOC_Os03g38330.1	O. sativa	G4
LOC_Os03g40194.1	O. sativa	G7
LOC_Os03g46550.1	O. sativa	An-C14
LOC_Os03g48320.1	O. sativa	NG
LOC_Os03g48370.1	O. sativa	NG
LOC_Os03g50150.1	O. sativa	NG
LOC_Os03g63150.2	O. sativa	G7
LOC_Os03g63200.1	O. sativa	G7
LOC_Os03g63240.1	O. sativa	G7
LOC_Os04g02030.1	O. sativa	G4
LOC_Os04g02110.1	O. sativa	G4
LOC_Os04g02860.1	O. sativa	An-C14
LOC_Os04g11430.1	O. sativa	G4
LOC_Os04g14220.2	O. sativa	An-C14
LOC_Os04g21890.1	O. sativa	An-C14
LOC_Os04g22090.1	O. sativa	G4
LOC_Os04g24700.1	O. sativa	G4
LOC_Os04g25900.1	O. sativa	G4
LOC_Os04g30530.1	O. sativa	G4
LOC_Os04g30610.1	O. sativa	G4
LOC_Os04g30660.1	O. sativa	G4
LOC_Os04g30690.1	O. sativa	G4
LOC_Os04g30930.1	O. sativa	G4
LOC_Os04g39460.1	O. sativa	GA
LOC_Os04g41370.1	O. sativa	G13
LOC_Os04g43340.1	O. sativa	G4
LOC_Os04g43440.1	O. sativa	GA
LOC_Os04g46300.1	O. sativa	An-C14
LOC_Os04g52970.1	O. sativa	G4
LOC_Os04g53030.1	O. sativa	G4
LOC_Os04g53050.1	O. sativa	G4
LOC_Os04g53120.1	O. sativa	G4
LOC_Os04g53160.1	O. sativa	G4
LOC_Os04g53496.1	O. sativa	G4
LOC_Os05g12570.1	O. sativa	G4
LOC_Os05g12770.1	O. sativa	NG
LOC_Os05g15040.1	O. sativa	An-C14
LOC_Os05g16200.1	O. sativa	NG
LOC_Os05g23990.1	O. sativa	G7
LOC_Os05g30220.1	O. sativa	G4
LOC_Os05g31530.1	O. sativa	G7
LOC_Os05g31550.1	O. sativa	G7
LOC_Os05g31570.1	O. sativa	G7
LOC_Os05g34220.1	O. sativa	G4
LOC_Os05g34230.1	O. sativa	G4
LOC_Os05g40150.1	O. sativa	An-C14
LOC_Os05g40160.1	O. sativa	An-C14
LOC_Os05g41290.1	O. sativa	G4
LOC_Os05g41310.1	O. sativa	G4
LOC_Os06g03500.1	O. sativa	An-C14
LOC_Os06g05359.1	O. sativa	An-C14
LOC_Os06g06380.1	O. sativa	An-C14
LOC_Os06g06390.1	O. sativa	An-C14
LOC_Os06g06400.1	O. sativa	An-C14
LOC_Os06g06850.1	O. sativa	An-C14
LOC_Os06g06860.1	O. sativa	An-C14
LOC_Os06g15750.1	O. sativa	G4
LOC_Os06g16790.1	O. sativa	G4
LOC_Os06g17880.1	O. sativa	An-C14
LOC_Os06g17900.1	O. sativa	An-C14
LOC_Os06g17920.1	O. sativa	An-C14
LOC_Os06g17930.1	O. sativa	An-C14
LOC_Os06g20050.1	O. sativa	G4
LOC_Os06g22460.1	O. sativa	An-C14
LOC_Os06g33360.1	O. sativa	An-C14
LOC_Os06g41480.1	O. sativa	G4
LOC_Os06g41640.1	O. sativa	G4
LOC_Os06g41660.1	O. sativa	G4
LOC_Os06g41670.1	O. sativa	G4
LOC_Os06g43670.1	O. sativa	G7
LOC_Os06g45690.1	O. sativa	G4
LOC_Os06g47800.1	O. sativa	G7
LOC_Os06g48990.2	O. sativa	NG
LOC_Os06g49360.1	O. sativa	G4
LOC_Os06g49380.5	O. sativa	G4
LOC_Os06g49390.1	O. sativa	G4
LOC_Os07g04900.1	O. sativa	G4
LOC_Os07g08890.1	O. sativa	An-C14
LOC_Os07g09900.1	O. sativa	An-C14
LOC_Os07g17230.1	O. sativa	G4
LOC_Os07g17250.1	O. sativa	G4
LOC_Os07g19320.1	O. sativa	An-C14
LOC_Os07g26430.1	O. sativa	An-C14
LOC_Os07g27370.1	O. sativa	An-C14
LOC_Os07g29810.1	O. sativa	NG
LOC_Os07g29820.1	O. sativa	NG
LOC_Os07g31800.1	O. sativa	NG
LOC_Os07g33690.1	O. sativa	G4
LOC_Os07g33720.1	O. sativa	G4
LOC_Os07g33730.1	O. sativa	G4
LOC_Os07g33740.1	O. sativa	G4
LOC_Os07g40810.1	O. sativa	An-C14
LOC_Os08g01580.1	O. sativa	An-C14
LOC_Os08g05440.1	O. sativa	An-C14
LOC_Os08g07330.2	O. sativa	An-C14
LOC_Os08g07340.1	O. sativa	An-C14
LOC_Os08g07774.1	O. sativa	An-C14
LOC_Os08g07890.1	O. sativa	An-C14
LOC_Os08g07930.1	O. sativa	An-C14
LOC_Os08g07940.1	O. sativa	An-C14
LOC_Os08g07950.1	O. sativa	An-C14
LOC_Os08g09110.1	O. sativa	NG
LOC_Os08g09430.1	O. sativa	An-C14
LOC_Os08g10260.1	O. sativa	An-C14
LOC_Os08g10430.1	O. sativa	An-C14
LOC_Os08g10440.1	O. sativa	An-C14
LOC_Os08g12740.2	O. sativa	G7
LOC_Os08g13800.1	O. sativa	An-C14
LOC_Os08g14830.1	O. sativa	An-C14
LOC_Os08g14850.1	O. sativa	An-C14
LOC_Os08g15880.1	O. sativa	NG
LOC_Os08g16070.1	O. sativa	An-C14
LOC_Os08g16120.1	O. sativa	An-C14
LOC_Os08g16460.1	O. sativa	G7
LOC_Os08g19694.1	O. sativa	NG
LOC_Os08g19980.1	O. sativa	G4
LOC_Os08g20000.1	O. sativa	G4
LOC_Os08g24380.1	O. sativa	NG
LOC_Os08g28460.1	O. sativa	An-C14
LOC_Os08g28540.1	O. sativa	An-C14
LOC_Os08g28570.1	O. sativa	An-C14
LOC_Os08g28600.1	O. sativa	An-C14
LOC_Os08g29809.1	O. sativa	An-C14
LOC_Os08g29854.1	O. sativa	An-C14
LOC_Os08g30660.1	O. sativa	An-C14
LOC_Os08g31780.1	O. sativa	An-C14
LOC_Os08g31800.1	O. sativa	An-C14
LOC_Os08g32880.1	O. sativa	An-C14
LOC_Os08g32890.1	O. sativa	An-C14
LOC_Os08g42670.2	O. sativa	An-C14
LOC_Os08g42700.1	O. sativa	An-C14
LOC_Os08g42710.1	O. sativa	An-C14
LOC_Os08g42930.1	O. sativa	G7
LOC_Os08g43000.1	O. sativa	G7
LOC_Os08g43010.1	O. sativa	G7
LOC_Os08g43050.1	O. sativa	G7
LOC_Os09g09490.1	O. sativa	An-C14
LOC_Os09g10054.1	O. sativa	GA
LOC_Os09g11020.1	O. sativa	NG
LOC_Os09g13820.1	O. sativa	NG
LOC_Os09g14010.1	O. sativa	GA
LOC_Os09g14060.1	O. sativa	GA
LOC_Os09g14100.1	O. sativa	GA
LOC_Os09g14410.1	O. sativa	NG
LOC_Os09g14450.1	O. sativa	NG
LOC_Os09g14490.1	O. sativa	G4
LOC_Os09g20020.1	O. sativa	G4
LOC_Os09g20030.1	O. sativa	G4
LOC_Os09g20040.1	O. sativa	G4
LOC_Os09g30220.1	O. sativa	An-C14
LOC_Os09g34150.1	O. sativa	An-C14
LOC_Os09g34160.1	O. sativa	An-C14
LOC_Os10g03570.1	O. sativa	An-C14
LOC_Os10g04060.1	O. sativa	G7
LOC_Os10g04090.1	O. sativa	G7
LOC_Os10g04110.1	O. sativa	An-C14
LOC_Os10g04120.1	O. sativa	G7
LOC_Os10g04180.1	O. sativa	An-C14
LOC_Os10g04674.2	O. sativa	An-C14
LOC_Os10g07400.2	O. sativa	G7
LOC_Os10g07534.1	O. sativa	An-C14
LOC_Os10g07978.2	O. sativa	An-C14
LOC_Os10g10360.3	O. sativa	NG
LOC_Os10g21400.1	O. sativa	An-C14
LOC_Os10g22484.1	O. sativa	An-C14
LOC_Os10g22510.1	O. sativa	An-C14
LOC_Os10g33440.2	O. sativa	NG
LOC_Os10g41900.1	O. sativa	An-C14
LOC_Os11g03650.1	O. sativa	An-C14
LOC_Os11g06210.1	O. sativa	G4
LOC_Os11g10550.1	O. sativa	G7
LOC_Os11g10610.1	O. sativa	G7
LOC_Os11g11550.1	O. sativa	An-C14
LOC_Os11g11580.1	O. sativa	An-C14
LOC_Os11g11770.1	O. sativa	An-C14
LOC_Os11g11810.1	O. sativa	An-C14
LOC_Os11g11920.1	O. sativa	An-C14
LOC_Os11g11940.1	O. sativa	An-C14
LOC_Os11g11950.1	O. sativa	An-C14
LOC_Os11g11960.1	O. sativa	An-C14
LOC_Os11g11990.1	O. sativa	An-C14
LOC_Os11g12000.1	O. sativa	An-C14
LOC_Os11g12040.1	O. sativa	An-C14
LOC_Os11g12050.2	O. sativa	An-C14
LOC_Os11g12330.1	O. sativa	An-C14
LOC_Os11g12340.2	O. sativa	An-C14
LOC_Os11g13410.1	O. sativa	An-C14
LOC_Os11g13430.1	O. sativa	An-C14
LOC_Os11g13440.1	O. sativa	An-C14
LOC_Os11g13510.1	O. sativa	An-C14
LOC_Os11g13940.1	O. sativa	NG
LOC_Os11g14380.1	O. sativa	An-C14
LOC_Os11g15190.1	O. sativa	An-C14
LOC_Os11g15500.1	O. sativa	An-C14
LOC_Os11g16470.2	O. sativa	An-C14
LOC_Os11g16530.2	O. sativa	An-C14
LOC_Os11g17014.1	O. sativa	NG
LOC_Os11g17330.1	O. sativa	An-C14
LOC_Os11g24170.1	O. sativa	G4
LOC_Os11g27430.1	O. sativa	An-C14
LOC_Os11g27440.1	O. sativa	An-C14
LOC_Os11g28950.1	O. sativa	NG
LOC_Os11g29050.1	O. sativa	An-C14
LOC_Os11g29090.1	O. sativa	GA
LOC_Os11g29520.1	O. sativa	G4
LOC_Os11g29920.1	O. sativa	G4
LOC_Os11g29970.1	O. sativa	G4
LOC_Os11g29980.1	O. sativa	G4
LOC_Os11g29990.1	O. sativa	G4
LOC_Os11g30060.1	O. sativa	G4
LOC_Os11g32170.1	O. sativa	An-C14
LOC_Os11g32210.1	O. sativa	An-C14
LOC_Os11g34880.1	O. sativa	An-C14
LOC_Os11g34920.1	O. sativa	An-C14
LOC_Os11g35210.1	O. sativa	G4
LOC_Os11g35580.1	O. sativa	An-C14
LOC_Os11g36410.1	O. sativa	GA
LOC_Os11g36760.1	O. sativa	NG
LOC_Os11g37740.1	O. sativa	An-C14
LOC_Os11g37759.1	O. sativa	An-C14
LOC_Os11g37774.1	O. sativa	An-C14
LOC_Os11g37780.1	O. sativa	An-C14
LOC_Os11g37850.1	O. sativa	An-C14
LOC_Os11g37860.1	O. sativa	An-C14
LOC_Os11g37870.1	O. sativa	An-C14
LOC_Os11g37880.1	O. sativa	An-C14
LOC_Os11g38000.1	O. sativa	An-C14
LOC_Os11g39160.1	O. sativa	An-C14
LOC_Os11g39190.1	O. sativa	An-C14
LOC_Os11g39310.1	O. sativa	An-C14
LOC_Os11g39320.1	O. sativa	An-C14
LOC_Os11g39730.1	O. sativa	An-C14
LOC_Os11g40780.1	O. sativa	NG
LOC_Os11g41540.2	O. sativa	NG
LOC_Os11g42040.1	O. sativa	An-C14
LOC_Os11g42070.1	O. sativa	G13
LOC_Os11g42090.1	O. sativa	G13
LOC_Os11g43320.1	O. sativa	An-C14
LOC_Os11g43420.1	O. sativa	An-C14
LOC_Os11g43700.1	O. sativa	An-C14
LOC_Os11g44580.1	O. sativa	G4
LOC_Os11g44960.1	O. sativa	NG
LOC_Os11g44970.1	O. sativa	NG
LOC_Os11g44990.1	O. sativa	NG
LOC_Os11g45050.1	O. sativa	NG
LOC_Os11g45060.1	O. sativa	NG
LOC_Os11g45090.1	O. sativa	NG
LOC_Os11g45130.1	O. sativa	NG
LOC_Os11g45160.1	O. sativa	NG
LOC_Os11g45180.1	O. sativa	NG
LOC_Os11g45190.1	O. sativa	NG
LOC_Os11g45330.1	O. sativa	An-C14
LOC_Os11g45620.1	O. sativa	G4
LOC_Os11g45790.1	O. sativa	An-C14
LOC_Os11g45930.1	O. sativa	An-C14
LOC_Os11g45970.1	O. sativa	An-C14
LOC_Os11g46070.1	O. sativa	An-C14
LOC_Os11g46080.1	O. sativa	An-C14
LOC_Os11g46200.1	O. sativa	An-C14
LOC_Os11g46210.1	O. sativa	An-C14
LOC_Os11g47780.1	O. sativa	NG
LOC_Os12g03080.1	O. sativa	G7
LOC_Os12g03750.1	O. sativa	G4
LOC_Os12g06920.1	O. sativa	An-C14
LOC_Os12g09240.1	O. sativa	An-C14
LOC_Os12g09710.1	O. sativa	An-C14
LOC_Os12g09739.1	O. sativa	NG
LOC_Os12g10180.1	O. sativa	G4
LOC_Os12g10330.1	O. sativa	G4
LOC_Os12g10340.1	O. sativa	G4
LOC_Os12g10360.1	O. sativa	G4
LOC_Os12g10390.1	O. sativa	G4
LOC_Os12g10410.1	O. sativa	GA
LOC_Os12g10710.1	O. sativa	G4
LOC_Os12g13550.1	O. sativa	An-C14
LOC_Os12g14330.1	O. sativa	An-C14
LOC_Os12g17090.1	O. sativa	An-C14
LOC_Os12g17410.1	O. sativa	An-C14
LOC_Os12g17480.1	O. sativa	An-C14
LOC_Os12g17490.1	O. sativa	An-C14
LOC_Os12g18360.1	O. sativa	An-C14
LOC_Os12g18374.1	O. sativa	An-C14
LOC_Os12g28040.1	O. sativa	An-C14
LOC_Os12g28070.1	O. sativa	An-C14
LOC_Os12g28100.1	O. sativa	An-C14
LOC_Os12g29280.1	O. sativa	G7
LOC_Os12g29290.1	O. sativa	G7
LOC_Os12g29690.1	O. sativa	G4
LOC_Os12g29710.1	O. sativa	G4
LOC_Os12g30590.1	O. sativa	G4
LOC_Os12g30720.1	O. sativa	GA
LOC_Os12g30760.1	O. sativa	GA
LOC_Os12g31160.1	O. sativa	An-C14
LOC_Os12g31200.1	O. sativa	An-C14
LOC_Os12g31620.1	O. sativa	An-C14
LOC_Os12g32590.1	O. sativa	NG
LOC_Os12g32660.1	O. sativa	G4
LOC_Os12g32670.1	O. sativa	G4
LOC_Os12g32680.1	O. sativa	G4
LOC_Os12g32710.1	O. sativa	G4
LOC_Os12g32790.1	O. sativa	G4
LOC_Os12g33160.1	O. sativa	An-C14
LOC_Os12g36690.1	O. sativa	An-C14
LOC_Os12g36720.1	O. sativa	An-C14
LOC_Os12g36730.1	O. sativa	An-C14
LOC_Os12g37740.1	O. sativa	An-C14
LOC_Os12g37760.1	O. sativa	An-C14
LOC_Os12g37770.1	O. sativa	An-C14
LOC_Os12g39620.2	O. sativa	GR
M	Known R gene	GT
MA_10047900g0010	P. abies	GT
MA_10048172g0010	P. abies	GT
MA_10052798g0010	P. abies	GA
MA_10059887g0010	P. abies	GA
MA_10082246g0010	P. abies	GT
MA_10089894g0010	P. abies	GT
MA_10117498g0010	P. abies	GT
MA_1012394g0010	P. abies	GT
MA_10137384g0010	P. abies	GT
MA_10141852g0010	P. abies	GA
MA_10141g0040	P. abies	GT
MA_10167416g0010	P. abies	GA
MA_10204399g0010	P. abies	GT
MA_10234708g0010	P. abies	GT
MA_10236907g0010	P. abies	GT
MA_10254697g0010	P. abies	GT
MA_10274199g0010	P. abies	GA
MA_10297274g0010	P. abies	NG
MA_10310438g0010	P. abies	GT
MA_10313519g0010	P. abies	GT
MA_10321737g0010	P. abies	GA
MA_10364866g0010	P. abies	GT
MA_103789g0010	P. abies	GT
MA_1041683g0010	P. abies	GT
MA_10425825g0010	P. abies	NG
MA_10425865g0020	P. abies	GT
MA_10425882g0010	P. abies	GR
MA_10426075g0010	P. abies	GA
MA_10426250g0010	P. abies	GT
MA_10426366g0010	P. abies	GT
MA_10426388g0010	P. abies	GT
MA_10426534g0010	P. abies	GA
MA_10426603g0010	P. abies	GA
MA_10426633g0010	P. abies	GA
MA_10426918g0010	P. abies	GT
MA_10426937g0020	P. abies	GA
MA_10427146g0010	P. abies	GA
MA_10427200g0010	P. abies	GT
MA_10427224g0010	P. abies	GT
MA_10427540g0030	P. abies	GA
MA_10427996g0010	P. abies	GT
MA_10428173g0010	P. abies	GT
MA_10428204g0010	P. abies	GA
MA_10428235g0010	P. abies	GT
MA_10428391g0010	P. abies	GT
MA_10428545g0010	P. abies	GT
MA_10428569g0010	P. abies	GT
MA_10428616g0010	P. abies	GR
MA_10428802g0010	P. abies	GA
MA_10428802g0030	P. abies	GA
MA_10429053g0040	P. abies	GA
MA_10429398g0010	P. abies	GA
MA_10429519g0010	P. abies	GR
MA_10429702g0010	P. abies	GT
MA_10429717g0010	P. abies	GT
MA_10429769g0010	P. abies	GT
MA_10429802g0010	P. abies	GT
MA_10429865g0020	P. abies	NG
MA_10430064g0020	P. abies	GT
MA_10430178g0010	P. abies	GA
MA_10430261g0010	P. abies	GT
MA_10430358g0010	P. abies	GA
MA_10430425g0010	P. abies	GT
MA_10430493g0010	P. abies	GT
MA_104304g0010	P. abies	GA
MA_10430523g0010	P. abies	GT
MA_10430786g0010	P. abies	GT
MA_10431474g0010	P. abies	GT
MA_10431643g0020	P. abies	GR
MA_10431643g0040	P. abies	GR
MA_10431676g0010	P. abies	GT
MA_10431676g0030	P. abies	GT
MA_10431831g0020	P. abies	GA
MA_10432037g0020	P. abies	NG
MA_10432129g0010	P. abies	GT
MA_10432222g0010	P. abies	GA
MA_10432285g0020	P. abies	GT
MA_10432315g0010	P. abies	GT
MA_10432451g0010	P. abies	GT
MA_10432475g0010	P. abies	GT
MA_10432522g0010	P. abies	GA
MA_10432618g0010	P. abies	GT
MA_10432804g0010	P. abies	GA
MA_10433003g0010	P. abies	GT
MA_10433115g0020	P. abies	GT
MA_10433442g0020	P. abies	GT
MA_10433731g0010	P. abies	GT
MA_10433985g0010	P. abies	GT
MA_10434082g0010	P. abies	GT
MA_10434210g0010	P. abies	GT
MA_10434256g0010	P. abies	GT
MA_10434266g0030	P. abies	GT
MA_10434357g0010	P. abies	GT
MA_10434420g0010	P. abies	GT
MA_10434912g0010	P. abies	GT
MA_10435055g0010	P. abies	GA
MA_10435230g0010	P. abies	NG
MA_10435336g0010	P. abies	GA
MA_10435505g0010	P. abies	GT
MA_10435615g0010	P. abies	GA
MA_10435800g0010	P. abies	GT
MA_10435822g0010	P. abies	GA
MA_10435825g0010	P. abies	GT
MA_10436071g0020	P. abies	GA
MA_10436141g0010	P. abies	GT
MA_10436147g0010	P. abies	GT
MA_10436154g0020	P. abies	GT
MA_10436182g0020	P. abies	GT
MA_10436239g0020	P. abies	GT
MA_10436323g0010	P. abies	NG
MA_10436323g0020	P. abies	NG
MA_10436599g0010	P. abies	GA
MA_10436604g0010	P. abies	GT
MA_10436633g0010	P. abies	GA
MA_10436633g0020	P. abies	GA
MA_10436643g0010	P. abies	GT
MA_10436643g0020	P. abies	GT
MA_10436684g0020	P. abies	GA
MA_10436803g0010	P. abies	GA
MA_10436814g0010	P. abies	NG
MA_10436846g0010	P. abies	GA
MA_10436885g0010	P. abies	GA
MA_10436956g0010	P. abies	GA
MA_10437035g0030	P. abies	GT
MA_10437035g0040	P. abies	GT
MA_10437104g0020	P. abies	GT
MA_10437230g0020	P. abies	GT
MA_10437240g0010	P. abies	GA
MA_106517g0010	P. abies	GT
MA_108874g0010	P. abies	GR
MA_11019g0010	P. abies	GR
MA_111068g0010	P. abies	GT
MA_112209g0020	P. abies	GT
MA_112657g0010	P. abies	GA
MA_112885g0010	P. abies	GT
MA_11587g0010	P. abies	GT
MA_116648g0010	P. abies	GT
MA_119453g0010	P. abies	GT
MA_122523g0010	P. abies	GA
MA_12346g0030	P. abies	GT
MA_124608g0010	P. abies	GT
MA_125257g0010	P. abies	GA
MA_125758g0020	P. abies	GT
MA_125829g0010	P. abies	GT
MA_127848g0010	P. abies	GR
MA_128084g0010	P. abies	GT
MA_129800g0010	P. abies	GT
MA_131467g0010	P. abies	GT
MA_133928g0010	P. abies	GA
MA_135183g0010	P. abies	GT
MA_1366g0010	P. abies	GT
MA_13844g0010	P. abies	GA
MA_139232g0010	P. abies	GT
MA_142351g0010	P. abies	GT
MA_143311g0010	P. abies	GT
MA_146875g0010	P. abies	GT
MA_14857g0010	P. abies	GT
MA_151073g0010	P. abies	GT
MA_156769g0010	P. abies	GR
MA_159855g0010	P. abies	GR
MA_160159g0010	P. abies	GT
MA_162415g0010	P. abies	GA
MA_162592g0010	P. abies	GT
MA_162919g0010	P. abies	GA
MA_163730g0010	P. abies	NG
MA_164062g0010	P. abies	GT
MA_164186g0010	P. abies	GT
MA_166614g0010	P. abies	GA
MA_168565g0010	P. abies	GA
MA_169911g0010	P. abies	GT
MA_172043g0010	P. abies	GT
MA_172626g0020	P. abies	GR
MA_173775g0010	P. abies	GT
MA_178158g0010	P. abies	GT
MA_180285g0010	P. abies	NG
MA_182712g0010	P. abies	GT
MA_185331g0010	P. abies	GR
MA_185331g0020	P. abies	GR
MA_18929g0020	P. abies	GT
MA_191084g0010	P. abies	GT
MA_196431g0010	P. abies	GA
MA_204792g0010	P. abies	GT
MA_20613g0010	P. abies	GT
MA_212337g0010	P. abies	GA
MA_215317g0010	P. abies	NG
MA_217210g0010	P. abies	GR
MA_22078g0010	P. abies	GT
MA_231706g0010	P. abies	GR
MA_23245g0010	P. abies	GT
MA_23376g0010	P. abies	GT
MA_233928g0010	P. abies	GA
MA_234268g0010	P. abies	GT
MA_23524g0010	P. abies	GA
MA_248665g0010	P. abies	GT
MA_25375g0010	P. abies	GT
MA_262991g0010	P. abies	GT
MA_263076g0010	P. abies	GA
MA_263716g0010	P. abies	GT
MA_267888g0010	P. abies	GR
MA_271555g0010	P. abies	GA
MA_279572g0010	P. abies	GA
MA_2806g0010	P. abies	GA
MA_28083g0010	P. abies	GA
MA_285646g0010	P. abies	GT
MA_30664g0010	P. abies	GT
MA_31007g0010	P. abies	GT
MA_318438g0020	P. abies	GT
MA_31961g0010	P. abies	GA
MA_32168g0020	P. abies	GT
MA_322817g0010	P. abies	GA
MA_3261016g0010	P. abies	GT
MA_32857g0010	P. abies	GT
MA_328671g0010	P. abies	GT
MA_332109g0010	P. abies	GR
MA_340194g0010	P. abies	GT
MA_355219g0010	P. abies	GT
MA_355252g0010	P. abies	GA
MA_360126g0010	P. abies	GT
MA_36510g0030	P. abies	GT
MA_36568g0010	P. abies	GT
MA_36832g0010	P. abies	GT
MA_36943g0010	P. abies	GA
MA_37473g0010	P. abies	GA
MA_378405g0010	P. abies	GT
MA_378728g0010	P. abies	GA
MA_38128g0010	P. abies	GT
MA_38986g0010	P. abies	GT
MA_390667g0010	P. abies	GT
MA_391551g0020	P. abies	GA
MA_397657g0020	P. abies	GT
MA_399969g0010	P. abies	GA
MA_40074g0010	P. abies	GT
MA_408380g0010	P. abies	GT
MA_416714g0010	P. abies	GT
MA_4175g0020	P. abies	GT
MA_430605g0010	P. abies	GT
MA_433610g0010	P. abies	GT
MA_43503g0010	P. abies	GT
MA_44026g0010	P. abies	GA
MA_451961g0010	P. abies	GA
MA_4549g0010	P. abies	GT
MA_460348g0010	P. abies	GA
MA_48202g0010	P. abies	GA
MA_484656g0010	P. abies	GR
MA_486866g0010	P. abies	GA
MA_497369g0010	P. abies	GT
MA_522798g0010	P. abies	GR
MA_525082g0020	P. abies	GT
MA_531014g0010	P. abies	GT
MA_53125g0010	P. abies	GT
MA_53379g0010	P. abies	NG
MA_542770g0010	P. abies	GT
MA_554454g0010	P. abies	GT
MA_568309g0010	P. abies	GT
MA_57122g0010	P. abies	GT
MA_5730007g0010	P. abies	GA
MA_5740022g0010	P. abies	GT
MA_591873g0010	P. abies	GT
MA_60828g0010	P. abies	GA
MA_612626g0010	P. abies	GA
MA_621613g0010	P. abies	GT
MA_62544g0010	P. abies	GT
MA_644908g0010	P. abies	GA
MA_674039g0010	P. abies	GA
MA_6857105g0010	P. abies	GT
MA_690530g0010	P. abies	GA
MA_69278g0010	P. abies	NG
MA_69557g0010	P. abies	GT
MA_7015250g0010	P. abies	GT
MA_7077891g0010	P. abies	GT
MA_717641g0010	P. abies	GR
MA_721749g0010	P. abies	GT
MA_7282861g0010	P. abies	GT
MA_728287g0010	P. abies	GA
MA_729125g0010	P. abies	GA
MA_7301044g0010	P. abies	GT
MA_73017g0010	P. abies	GT
MA_733g0010	P. abies	GA
MA_74233g0010	P. abies	GR
MA_750097g0010	P. abies	GT
MA_75103g0010	P. abies	GT
MA_75297g0010	P. abies	GR
MA_75409g0010	P. abies	GT
MA_7547761g0010	P. abies	NG
MA_7600g0010	P. abies	GT
MA_766447g0010	P. abies	GT
MA_77943g0010	P. abies	GA
MA_78632g0010	P. abies	GT
MA_7864385g0010	P. abies	GT
MA_788921g0010	P. abies	GT
MA_80461g0010	P. abies	GT
MA_804816g0010	P. abies	GR
MA_8067211g0010	P. abies	GA
MA_8085563g0010	P. abies	GT
MA_81901g0010	P. abies	GA
MA_8348g0030	P. abies	GA
MA_83g0010	P. abies	GR
MA_85844g0010	P. abies	GT
MA_8594057g0010	P. abies	GT
MA_8616042g0010	P. abies	GR
MA_8638817g0010	P. abies	GT
MA_8647159g0010	P. abies	GT
MA_8647715g0010	P. abies	GT
MA_866g0030	P. abies	GT
MA_86935g0020	P. abies	GT
MA_8726g0010	P. abies	GT
MA_87772g0010	P. abies	GR
MA_877933g0010	P. abies	GT
MA_88585g0010	P. abies	GR
MA_8869735g0010	P. abies	GA
MA_8920553g0010	P. abies	GT
MA_89418g0010	P. abies	GT
MA_894630g0010	P. abies	GT
MA_895110g0010	P. abies	GA
MA_8963386g0010	P. abies	GT
MA_89787g0030	P. abies	GT
MA_90078g0010	P. abies	GA
MA_90255g0010	P. abies	GT
MA_9066127g0010	P. abies	GT
MA_90690g0020	P. abies	GT
MA_908452g0010	P. abies	GT
MA_9108027g0010	P. abies	GT
MA_9114192g0010	P. abies	GT
MA_91246g0010	P. abies	GA
MA_91465g0010	P. abies	GA
MA_9161563g0010	P. abies	GT
MA_928125g0010	P. abies	GT
MA_9387586g0010	P. abies	GT
MA_94092g0010	P. abies	GR
MA_9414229g0010	P. abies	GT
MA_9417062g0010	P. abies	GR
MA_9473823g0010	P. abies	NG
MA_9486540g0010	P. abies	GT
MA_952149g0020	P. abies	GT
MA_96620g0010	P. abies	GT
MA_96932g0010	P. abies	GT
MA_97184g0010	P. abies	GT
MA_97705g0010	P. abies	GR
MA_9815325g0020	P. abies	GT
MA_9873718g0020	P. abies	GT
MA_9916071g0010	P. abies	GA
MA_9925347g0010	P. abies	GA
MA_9969164g0010	P. abies	GT
MA_9977400g0010	P. abies	GA
MA_9989787g0010	P. abies	GA
MA_99935g0010	P. abies	GR
Mi1.2	Known R gene	G1
N	Known R gene	GT
Nitab4.5_0000013g0540.1	N. tabacum	G4
Nitab4.5_0000032g0080.1	N. tabacum	G6
Nitab4.5_0000053g0220.1	N. tabacum	G9
Nitab4.5_0000053g0250.1	N. tabacum	G8
Nitab4.5_0000068g0290.1	N. tabacum	GR
Nitab4.5_0000070g0010.1	N. tabacum	G8
Nitab4.5_0000070g0020.1	N. tabacum	G8
Nitab4.5_0000070g0040.1	N. tabacum	G12
Nitab4.5_0000074g0240.1	N. tabacum	G9
Nitab4.5_0000075g0120.1	N. tabacum	G4
Nitab4.5_0000107g0010.1	N. tabacum	G6
Nitab4.5_0000156g0010.1	N. tabacum	G12
Nitab4.5_0000175g0430.1	N. tabacum	G9
Nitab4.5_0000175g0450.1	N. tabacum	G9
Nitab4.5_0000185g0080.1	N. tabacum	GA
Nitab4.5_0000185g0090.1	N. tabacum	GA
Nitab4.5_0000198g0140.1	N. tabacum	G3
Nitab4.5_0000221g0060.1	N. tabacum	G9
Nitab4.5_0000221g0110.1	N. tabacum	G9
Nitab4.5_0000221g0170.1	N. tabacum	G9
Nitab4.5_0000221g0180.1	N. tabacum	G9
Nitab4.5_0000227g0380.1	N. tabacum	G4
Nitab4.5_0000280g0050.1	N. tabacum	G8
Nitab4.5_0000280g0120.1	N. tabacum	G8
Nitab4.5_0000280g0140.1	N. tabacum	G3
Nitab4.5_0000280g0150.1	N. tabacum	G8
Nitab4.5_0000280g0220.1	N. tabacum	G8
Nitab4.5_0000280g0230.1	N. tabacum	G8
Nitab4.5_0000280g0250.1	N. tabacum	G8
Nitab4.5_0000294g0050.1	N. tabacum	G8
Nitab4.5_0000295g0060.1	N. tabacum	G1
Nitab4.5_0000295g0070.1	N. tabacum	G1
Nitab4.5_0000309g0100.1	N. tabacum	G6
Nitab4.5_0000309g0150.1	N. tabacum	G6
Nitab4.5_0000309g0160.1	N. tabacum	G6
Nitab4.5_0000324g0150.1	N. tabacum	NG
Nitab4.5_0000324g0160.1	N. tabacum	NG
Nitab4.5_0000326g0360.1	N. tabacum	G1
Nitab4.5_0000335g0050.1	N. tabacum	G7
Nitab4.5_0000338g0080.1	N. tabacum	G3
Nitab4.5_0000358g0090.1	N. tabacum	GA
Nitab4.5_0000366g0120.1	N. tabacum	G9
Nitab4.5_0000381g0040.1	N. tabacum	G13
Nitab4.5_0000381g0050.1	N. tabacum	G13
Nitab4.5_0000381g0060.1	N. tabacum	G13
Nitab4.5_0000381g0120.1	N. tabacum	G13
Nitab4.5_0000391g0020.1	N. tabacum	G3
Nitab4.5_0000488g0160.1	N. tabacum	G1
Nitab4.5_0000497g0090.1	N. tabacum	G5
Nitab4.5_0000511g0030.1	N. tabacum	G7
Nitab4.5_0000536g0100.1	N. tabacum	G3
Nitab4.5_0000551g0260.1	N. tabacum	G3
Nitab4.5_0000593g0270.1	N. tabacum	GA
Nitab4.5_0000613g0070.1	N. tabacum	G4
Nitab4.5_0000622g0110.1	N. tabacum	G9
Nitab4.5_0000672g0040.1	N. tabacum	G6
Nitab4.5_0000672g0050.1	N. tabacum	G6
Nitab4.5_0000672g0060.1	N. tabacum	G6
Nitab4.5_0000697g0130.1	N. tabacum	G11
Nitab4.5_0000703g0130.1	N. tabacum	G3
Nitab4.5_0000703g0140.1	N. tabacum	G3
Nitab4.5_0000703g0150.1	N. tabacum	G3
Nitab4.5_0000703g0170.1	N. tabacum	G3
Nitab4.5_0000723g0210.1	N. tabacum	NG
Nitab4.5_0000742g0150.1	N. tabacum	G9
Nitab4.5_0000743g0040.1	N. tabacum	An-C14
Nitab4.5_0000777g0120.1	N. tabacum	G1
Nitab4.5_0000777g0130.1	N. tabacum	G1
Nitab4.5_0000822g0030.1	N. tabacum	G8
Nitab4.5_0000822g0040.1	N. tabacum	NG
Nitab4.5_0000869g0090.1	N. tabacum	NG
Nitab4.5_0000890g0110.1	N. tabacum	G4
Nitab4.5_0000895g0170.1	N. tabacum	G4
Nitab4.5_0000971g0080.1	N. tabacum	NG
Nitab4.5_0000989g0100.1	N. tabacum	NG
Nitab4.5_0001004g0180.1	N. tabacum	G12
Nitab4.5_0001030g0010.1	N. tabacum	GT
Nitab4.5_0001040g0040.1	N. tabacum	NG
Nitab4.5_0001040g0090.1	N. tabacum	NG
Nitab4.5_0001051g0030.1	N. tabacum	NG
Nitab4.5_0001085g0150.1	N. tabacum	GT
Nitab4.5_0001089g0070.1	N. tabacum	G5
Nitab4.5_0001089g0080.1	N. tabacum	G5
Nitab4.5_0001089g0090.1	N. tabacum	G5
Nitab4.5_0001175g0030.1	N. tabacum	G12
Nitab4.5_0001175g0050.1	N. tabacum	G12
Nitab4.5_0001178g0110.1	N. tabacum	G3
Nitab4.5_0001192g0050.1	N. tabacum	G13
Nitab4.5_0001196g0130.1	N. tabacum	G8
Nitab4.5_0001392g0030.1	N. tabacum	G9
Nitab4.5_0001443g0020.1	N. tabacum	G8
Nitab4.5_0001443g0050.1	N. tabacum	NG
Nitab4.5_0001503g0010.1	N. tabacum	G3
Nitab4.5_0001526g0160.1	N. tabacum	G6
Nitab4.5_0001526g0170.1	N. tabacum	G6
Nitab4.5_0001542g0150.1	N. tabacum	An-C14
Nitab4.5_0001553g0010.1	N. tabacum	G6
Nitab4.5_0001553g0020.1	N. tabacum	G6
Nitab4.5_0001553g0030.1	N. tabacum	G8
Nitab4.5_0001553g0040.1	N. tabacum	G6
Nitab4.5_0001553g0060.1	N. tabacum	G6
Nitab4.5_0001650g0020.1	N. tabacum	NG
Nitab4.5_0001651g0050.1	N. tabacum	G2
Nitab4.5_0001655g0100.1	N. tabacum	NG
Nitab4.5_0001655g0170.1	N. tabacum	NG
Nitab4.5_0001689g0020.1	N. tabacum	G6
Nitab4.5_0001689g0040.1	N. tabacum	G6
Nitab4.5_0001689g0060.1	N. tabacum	G6
Nitab4.5_0001689g0080.1	N. tabacum	G6
Nitab4.5_0001704g0020.1	N. tabacum	NG
Nitab4.5_0001735g0160.1	N. tabacum	G1
Nitab4.5_0001740g0100.1	N. tabacum	G1
Nitab4.5_0001740g0130.1	N. tabacum	G1
Nitab4.5_0001784g0010.1	N. tabacum	NG
Nitab4.5_0001784g0020.1	N. tabacum	NG
Nitab4.5_0001818g0040.1	N. tabacum	G9
Nitab4.5_0001822g0050.1	N. tabacum	G11
Nitab4.5_0001875g0010.1	N. tabacum	G9
Nitab4.5_0001881g0080.1	N. tabacum	G1
Nitab4.5_0001886g0040.1	N. tabacum	G12
Nitab4.5_0001980g0060.1	N. tabacum	NG
Nitab4.5_0002067g0040.1	N. tabacum	G8
Nitab4.5_0002157g0040.1	N. tabacum	GR
Nitab4.5_0002223g0100.1	N. tabacum	G11
Nitab4.5_0002323g0020.1	N. tabacum	G3
Nitab4.5_0002323g0040.1	N. tabacum	G3
Nitab4.5_0002365g0050.1	N. tabacum	G9
Nitab4.5_0002556g0040.1	N. tabacum	G12
Nitab4.5_0002605g0010.1	N. tabacum	G8
Nitab4.5_0002605g0020.1	N. tabacum	G8
Nitab4.5_0002616g0130.1	N. tabacum	G1
Nitab4.5_0002654g0070.1	N. tabacum	G6
Nitab4.5_0002658g0010.1	N. tabacum	G2
Nitab4.5_0002658g0040.1	N. tabacum	G2
Nitab4.5_0002658g0080.1	N. tabacum	G2
Nitab4.5_0002658g0120.1	N. tabacum	G12
Nitab4.5_0002658g0130.1	N. tabacum	G12
Nitab4.5_0002658g0170.1	N. tabacum	G12
Nitab4.5_0002689g0010.1	N. tabacum	NG
Nitab4.5_0002689g0020.1	N. tabacum	NG
Nitab4.5_0002703g0030.1	N. tabacum	GA
Nitab4.5_0002727g0020.1	N. tabacum	G1
Nitab4.5_0002727g0030.1	N. tabacum	G1
Nitab4.5_0002728g0090.1	N. tabacum	G12
Nitab4.5_0002728g0130.1	N. tabacum	G12
Nitab4.5_0002732g0010.1	N. tabacum	G8
Nitab4.5_0002781g0050.1	N. tabacum	G6
Nitab4.5_0002781g0060.1	N. tabacum	G6
Nitab4.5_0002803g0010.1	N. tabacum	G1
Nitab4.5_0002874g0070.1	N. tabacum	G9
Nitab4.5_0002874g0080.1	N. tabacum	G9
Nitab4.5_0002889g0010.1	N. tabacum	G3
Nitab4.5_0002889g0020.1	N. tabacum	G3
Nitab4.5_0002977g0020.1	N. tabacum	G1
Nitab4.5_0002977g0140.1	N. tabacum	G1
Nitab4.5_0002983g0010.1	N. tabacum	G1
Nitab4.5_0003017g0020.1	N. tabacum	G9
Nitab4.5_0003028g0010.1	N. tabacum	G9
Nitab4.5_0003062g0030.1	N. tabacum	G3
Nitab4.5_0003106g0010.1	N. tabacum	G8
Nitab4.5_0003106g0020.1	N. tabacum	G3
Nitab4.5_0003106g0030.1	N. tabacum	G3
Nitab4.5_0003106g0040.1	N. tabacum	G8
Nitab4.5_0003134g0070.1	N. tabacum	G9
Nitab4.5_0003151g0050.1	N. tabacum	G1
Nitab4.5_0003152g0120.1	N. tabacum	GA
Nitab4.5_0003180g0070.1	N. tabacum	G1
Nitab4.5_0003259g0010.1	N. tabacum	G12
Nitab4.5_0003268g0040.1	N. tabacum	NG
Nitab4.5_0003268g0050.1	N. tabacum	G8
Nitab4.5_0003268g0060.1	N. tabacum	NG
Nitab4.5_0003268g0120.1	N. tabacum	NG
Nitab4.5_0003288g0050.1	N. tabacum	G1
Nitab4.5_0003288g0060.1	N. tabacum	G1
Nitab4.5_0003292g0050.1	N. tabacum	G3
Nitab4.5_0003313g0020.1	N. tabacum	NG
Nitab4.5_0003426g0010.1	N. tabacum	G8
Nitab4.5_0003502g0030.1	N. tabacum	G3
Nitab4.5_0003510g0010.1	N. tabacum	G6
Nitab4.5_0003550g0020.1	N. tabacum	G4
Nitab4.5_0003553g0090.1	N. tabacum	G9
Nitab4.5_0003619g0010.1	N. tabacum	G8
Nitab4.5_0003642g0030.1	N. tabacum	G8
Nitab4.5_0003642g0040.1	N. tabacum	G3
Nitab4.5_0003671g0040.1	N. tabacum	G1
Nitab4.5_0003671g0050.1	N. tabacum	G1
Nitab4.5_0003725g0040.1	N. tabacum	G5
Nitab4.5_0003796g0040.1	N. tabacum	G11
Nitab4.5_0003798g0020.1	N. tabacum	G2
Nitab4.5_0003798g0030.1	N. tabacum	G2
Nitab4.5_0003798g0040.1	N. tabacum	G2
Nitab4.5_0003798g0070.1	N. tabacum	G2
Nitab4.5_0003823g0010.1	N. tabacum	G3
Nitab4.5_0003836g0010.1	N. tabacum	G1
Nitab4.5_0003836g0020.1	N. tabacum	G1
Nitab4.5_0003836g0050.1	N. tabacum	G1
Nitab4.5_0003836g0070.1	N. tabacum	G1
Nitab4.5_0003877g0020.1	N. tabacum	G3
Nitab4.5_0004079g0010.1	N. tabacum	G12
Nitab4.5_0004179g0010.1	N. tabacum	G8
Nitab4.5_0004200g0030.1	N. tabacum	G6
Nitab4.5_0004245g0010.1	N. tabacum	G12
Nitab4.5_0004245g0020.1	N. tabacum	G12
Nitab4.5_0004290g0010.1	N. tabacum	G9
Nitab4.5_0004324g0010.1	N. tabacum	NG
Nitab4.5_0004353g0020.1	N. tabacum	G12
Nitab4.5_0004353g0050.1	N. tabacum	G12
Nitab4.5_0004406g0010.1	N. tabacum	G1
Nitab4.5_0004406g0020.1	N. tabacum	G1
Nitab4.5_0004539g0040.1	N. tabacum	G3
Nitab4.5_0004585g0050.1	N. tabacum	G6
Nitab4.5_0004585g0060.1	N. tabacum	G6
Nitab4.5_0004661g0010.1	N. tabacum	G3
Nitab4.5_0004816g0030.1	N. tabacum	G9
Nitab4.5_0004902g0010.1	N. tabacum	G8
Nitab4.5_0005032g0020.1	N. tabacum	NG
Nitab4.5_0005042g0040.1	N. tabacum	G12
Nitab4.5_0005042g0060.1	N. tabacum	G12
Nitab4.5_0005042g0080.1	N. tabacum	G12
Nitab4.5_0005114g0020.1	N. tabacum	G5
Nitab4.5_0005135g0040.1	N. tabacum	G1
Nitab4.5_0005139g0030.1	N. tabacum	G12
Nitab4.5_0005335g0050.1	N. tabacum	GA
Nitab4.5_0005366g0020.1	N. tabacum	G8
Nitab4.5_0005412g0010.1	N. tabacum	GA
Nitab4.5_0005412g0020.1	N. tabacum	GA
Nitab4.5_0005485g0010.1	N. tabacum	G1
Nitab4.5_0005485g0020.1	N. tabacum	G1
Nitab4.5_0005485g0030.1	N. tabacum	G1
Nitab4.5_0005577g0010.1	N. tabacum	GR
Nitab4.5_0005589g0010.1	N. tabacum	G4
Nitab4.5_0005589g0020.1	N. tabacum	G4
Nitab4.5_0005763g0010.1	N. tabacum	G9
Nitab4.5_0005807g0020.1	N. tabacum	G6
Nitab4.5_0005807g0030.1	N. tabacum	G6
Nitab4.5_0005865g0020.1	N. tabacum	G3
Nitab4.5_0005875g0020.1	N. tabacum	G9
Nitab4.5_0006034g0010.1	N. tabacum	G9
Nitab4.5_0006034g0030.1	N. tabacum	G9
Nitab4.5_0006079g0010.1	N. tabacum	G6
Nitab4.5_0006079g0020.1	N. tabacum	G6
Nitab4.5_0006086g0010.1	N. tabacum	G3
Nitab4.5_0006086g0020.1	N. tabacum	G3
Nitab4.5_0006086g0030.1	N. tabacum	G3
Nitab4.5_0006086g0040.1	N. tabacum	G3
Nitab4.5_0006111g0010.1	N. tabacum	NG
Nitab4.5_0006111g0020.1	N. tabacum	NG
Nitab4.5_0006120g0050.1	N. tabacum	G12
Nitab4.5_0006120g0070.1	N. tabacum	G12
Nitab4.5_0006124g0020.1	N. tabacum	NG
Nitab4.5_0006159g0020.1	N. tabacum	GT
Nitab4.5_0006210g0020.1	N. tabacum	G6
Nitab4.5_0006226g0010.1	N. tabacum	G8
Nitab4.5_0006326g0010.1	N. tabacum	G12
Nitab4.5_0006326g0090.1	N. tabacum	G12
Nitab4.5_0006415g0020.1	N. tabacum	GA
Nitab4.5_0006415g0030.1	N. tabacum	GA
Nitab4.5_0006512g0090.1	N. tabacum	G9
Nitab4.5_0006549g0020.1	N. tabacum	G3
Nitab4.5_0006564g0060.1	N. tabacum	G6
Nitab4.5_0006572g0010.1	N. tabacum	G4
Nitab4.5_0006641g0030.1	N. tabacum	G3
Nitab4.5_0006691g0010.1	N. tabacum	G5
Nitab4.5_0006946g0060.1	N. tabacum	G6
Nitab4.5_0007021g0010.1	N. tabacum	G3
Nitab4.5_0007024g0050.1	N. tabacum	GR
Nitab4.5_0007032g0010.1	N. tabacum	G2
Nitab4.5_0007061g0030.1	N. tabacum	NG
Nitab4.5_0007102g0010.1	N. tabacum	G3
Nitab4.5_0007131g0020.1	N. tabacum	G12
Nitab4.5_0007131g0030.1	N. tabacum	G12
Nitab4.5_0007191g0020.1	N. tabacum	G8
Nitab4.5_0007199g0020.1	N. tabacum	G9
Nitab4.5_0007315g0010.1	N. tabacum	G12
Nitab4.5_0007315g0040.1	N. tabacum	G12
Nitab4.5_0007378g0020.1	N. tabacum	G3
Nitab4.5_0007378g0030.1	N. tabacum	G3
Nitab4.5_0007378g0050.1	N. tabacum	G3
Nitab4.5_0007473g0020.1	N. tabacum	NG
Nitab4.5_0007473g0030.1	N. tabacum	NG
Nitab4.5_0007518g0020.1	N. tabacum	G1
Nitab4.5_0007534g0020.1	N. tabacum	G2
Nitab4.5_0007541g0040.1	N. tabacum	G3
Nitab4.5_0007572g0010.1	N. tabacum	G1
Nitab4.5_0007572g0020.1	N. tabacum	G1
Nitab4.5_0007686g0040.1	N. tabacum	G2
Nitab4.5_0007686g0050.1	N. tabacum	G2
Nitab4.5_0007732g0060.1	N. tabacum	GA
Nitab4.5_0007752g0010.1	N. tabacum	G1
Nitab4.5_0007778g0020.1	N. tabacum	G9
Nitab4.5_0008044g0010.1	N. tabacum	G6
Nitab4.5_0008110g0010.1	N. tabacum	G3
Nitab4.5_0008184g0010.1	N. tabacum	NG
Nitab4.5_0008387g0010.1	N. tabacum	G13
Nitab4.5_0008390g0010.1	N. tabacum	G8
Nitab4.5_0008390g0020.1	N. tabacum	G6
Nitab4.5_0008390g0030.1	N. tabacum	G6
Nitab4.5_0008402g0030.1	N. tabacum	G13
Nitab4.5_0008638g0010.1	N. tabacum	G3
Nitab4.5_0008680g0020.1	N. tabacum	G3
Nitab4.5_0008756g0030.1	N. tabacum	G12
Nitab4.5_0008778g0010.1	N. tabacum	G9
Nitab4.5_0008846g0020.1	N. tabacum	G12
Nitab4.5_0009008g0010.1	N. tabacum	G9
Nitab4.5_0009187g0010.1	N. tabacum	G1
Nitab4.5_0009187g0020.1	N. tabacum	G1
Nitab4.5_0009205g0010.1	N. tabacum	G3
Nitab4.5_0009218g0030.1	N. tabacum	G3
Nitab4.5_0009260g0030.1	N. tabacum	G8
Nitab4.5_0009286g0010.1	N. tabacum	G12
Nitab4.5_0009384g0010.1	N. tabacum	G8
Nitab4.5_0009433g0010.1	N. tabacum	G1
Nitab4.5_0009471g0020.1	N. tabacum	G6
Nitab4.5_0009597g0010.1	N. tabacum	G3
Nitab4.5_0009633g0010.1	N. tabacum	NG
Nitab4.5_0009633g0030.1	N. tabacum	G8
Nitab4.5_0009634g0010.1	N. tabacum	G4
Nitab4.5_0009760g0010.1	N. tabacum	G8
Nitab4.5_0009770g0010.1	N. tabacum	G9
Nitab4.5_0009770g0020.1	N. tabacum	G9
Nitab4.5_0009808g0010.1	N. tabacum	G11
Nitab4.5_0009901g0030.1	N. tabacum	GR
Nitab4.5_0009903g0020.1	N. tabacum	G8
Nitab4.5_0009910g0020.1	N. tabacum	G1
Nitab4.5_0009999g0010.1	N. tabacum	G3
Nitab4.5_0010227g0010.1	N. tabacum	G8
Nitab4.5_0010406g0010.1	N. tabacum	G5
Nitab4.5_0010433g0010.1	N. tabacum	G4
Nitab4.5_0010481g0020.1	N. tabacum	G2
Nitab4.5_0010645g0020.1	N. tabacum	G9
Nitab4.5_0010653g0010.1	N. tabacum	G1
Nitab4.5_0010766g0010.1	N. tabacum	G3
Nitab4.5_0010841g0010.1	N. tabacum	G1
Nitab4.5_0010841g0020.1	N. tabacum	G1
Nitab4.5_0010918g0010.1	N. tabacum	G3
Nitab4.5_0010918g0020.1	N. tabacum	G3
Nitab4.5_0011088g0010.1	N. tabacum	G6
Nitab4.5_0011093g0030.1	N. tabacum	G12
Nitab4.5_0011427g0010.1	N. tabacum	G8
Nitab4.5_0011455g0010.1	N. tabacum	G9
Nitab4.5_0011478g0010.1	N. tabacum	G3
Nitab4.5_0011622g0010.1	N. tabacum	G12
Nitab4.5_0012015g0010.1	N. tabacum	G1
Nitab4.5_0012323g0010.1	N. tabacum	G6
Nitab4.5_0012477g0010.1	N. tabacum	GA
Nitab4.5_0012635g0010.1	N. tabacum	G8
Nitab4.5_0012850g0010.1	N. tabacum	NG
Nitab4.5_0012885g0010.1	N. tabacum	G3
Nitab4.5_0012933g0010.1	N. tabacum	G3
Nitab4.5_0012978g0020.1	N. tabacum	G8
Nitab4.5_0013129g0010.1	N. tabacum	An-C14
Nitab4.5_0013183g0010.1	N. tabacum	GT
Nitab4.5_0013200g0010.1	N. tabacum	G12
Nitab4.5_0013571g0010.1	N. tabacum	G3
Nitab4.5_0013806g0010.1	N. tabacum	G2
Nitab4.5_0013988g0010.1	N. tabacum	G12
Nitab4.5_0014228g0010.1	N. tabacum	G6
Nitab4.5_0015135g0010.1	N. tabacum	G1
Nitab4.5_0015204g0010.1	N. tabacum	G8
Nitab4.5_0015686g0010.1	N. tabacum	G3
Nitab4.5_0016182g0010.1	N. tabacum	G12
Nitab4.5_0016557g0010.1	N. tabacum	An-C14
Nitab4.5_0016579g0010.1	N. tabacum	G3
Nitab4.5_0016850g0010.1	N. tabacum	G6
Nitab4.5_0021935g0010.1	N. tabacum	G1
Nitab4.5_0022499g0010.1	N. tabacum	G8
Nitab4.5_0022627g0010.1	N. tabacum	G8
Nitab4.5_0026414g0010.1	N. tabacum	G3
Nitab4.5_0027320g0010.1	N. tabacum	G1
Nitab4.5_0028683g0010.1	N. tabacum	G2
NRC1	Known R gene	G8
NRG1	Known R gene	GR
PGSC0003DMP400001550_PGSC0003DMT400002128	S. tuberosum	G6
PGSC0003DMP400001553_PGSC0003DMT400002131	S. tuberosum	G6
PGSC0003DMP400001556_PGSC0003DMT400002134	S. tuberosum	G6
PGSC0003DMP400001685_PGSC0003DMT400002320	S. tuberosum	GT
PGSC0003DMP400001764_PGSC0003DMT400002431	S. tuberosum	GA
PGSC0003DMP400002016_PGSC0003DMT400002788	S. tuberosum	G9
PGSC0003DMP400003556_PGSC0003DMT400005006	S. tuberosum	G9
PGSC0003DMP400003559_PGSC0003DMT400005011	S. tuberosum	G9
PGSC0003DMP400003560_PGSC0003DMT400005012	S. tuberosum	G9
PGSC0003DMP400003561_PGSC0003DMT400005013	S. tuberosum	G9
PGSC0003DMP400003562_PGSC0003DMT400005017	S. tuberosum	G9
PGSC0003DMP400003579_PGSC0003DMT400005041	S. tuberosum	G9
PGSC0003DMP400003582_PGSC0003DMT400005052	S. tuberosum	G9
PGSC0003DMP400003952_PGSC0003DMT400005663	S. tuberosum	G1
PGSC0003DMP400004056_PGSC0003DMT400005841	S. tuberosum	GA
PGSC0003DMP400004057_PGSC0003DMT400005849	S. tuberosum	GA
PGSC0003DMP400004059_PGSC0003DMT400005852	S. tuberosum	GA
PGSC0003DMP400004060_PGSC0003DMT400005855	S. tuberosum	GA
PGSC0003DMP400004210_PGSC0003DMT400006064	S. tuberosum	GT
PGSC0003DMP400004305_PGSC0003DMT400006229	S. tuberosum	GT
PGSC0003DMP400004308_PGSC0003DMT400006232	S. tuberosum	GT
PGSC0003DMP400004310_PGSC0003DMT400006234	S. tuberosum	GT
PGSC0003DMP400005063_PGSC0003DMT400007274	S. tuberosum	GT
PGSC0003DMP400005107_PGSC0003DMT400007331	S. tuberosum	GA
PGSC0003DMP400005261_PGSC0003DMT400007570	S. tuberosum	G12
PGSC0003DMP400005353_PGSC0003DMT400007707	S. tuberosum	G4
PGSC0003DMP400005435_PGSC0003DMT400007823	S. tuberosum	GA
PGSC0003DMP400005582_PGSC0003DMT400008029	S. tuberosum	G7
PGSC0003DMP400006047_PGSC0003DMT400008721	S. tuberosum	G3
PGSC0003DMP400006143_PGSC0003DMT400008870	S. tuberosum	GT
PGSC0003DMP400006281_PGSC0003DMT400009064	S. tuberosum	NG
PGSC0003DMP400007645_PGSC0003DMT400010966	S. tuberosum	G12
PGSC0003DMP400007646_PGSC0003DMT400010970	S. tuberosum	G12
PGSC0003DMP400007835_PGSC0003DMT400011272	S. tuberosum	G11
PGSC0003DMP400007855_PGSC0003DMT400011301	S. tuberosum	G13
PGSC0003DMP400008047_PGSC0003DMT400011589	S. tuberosum	G1
PGSC0003DMP400008091_PGSC0003DMT400011642	S. tuberosum	G3
PGSC0003DMP400008094_PGSC0003DMT400011649	S. tuberosum	G3
PGSC0003DMP400008432_PGSC0003DMT400012121	S. tuberosum	G12
PGSC0003DMP400008670_PGSC0003DMT400012479	S. tuberosum	G9
PGSC0003DMP400008671_PGSC0003DMT400012486	S. tuberosum	G9
PGSC0003DMP400008990_PGSC0003DMT400012949	S. tuberosum	G4
PGSC0003DMP400009000_PGSC0003DMT400012963	S. tuberosum	G7
PGSC0003DMP400009176_PGSC0003DMT400013234	S. tuberosum	G6
PGSC0003DMP400009180_PGSC0003DMT400013241	S. tuberosum	G6
PGSC0003DMP400009181_PGSC0003DMT400013242	S. tuberosum	G6
PGSC0003DMP400009454_PGSC0003DMT400013659	S. tuberosum	G1
PGSC0003DMP400010600_PGSC0003DMT400015308	S. tuberosum	G3
PGSC0003DMP400010670_PGSC0003DMT400015397	S. tuberosum	GT
PGSC0003DMP400011150_PGSC0003DMT400016087	S. tuberosum	G6
PGSC0003DMP400011559_PGSC0003DMT400016707	S. tuberosum	G5
PGSC0003DMP400011561_PGSC0003DMT400016712	S. tuberosum	G5
PGSC0003DMP400011616_PGSC0003DMT400016802	S. tuberosum	G6
PGSC0003DMP400011969_PGSC0003DMT400017408	S. tuberosum	G7
PGSC0003DMP400011999_PGSC0003DMT400017461	S. tuberosum	G7
PGSC0003DMP400012048_PGSC0003DMT400017538	S. tuberosum	G9
PGSC0003DMP400013002_PGSC0003DMT400018940	S. tuberosum	G4
PGSC0003DMP400013075_PGSC0003DMT400019055	S. tuberosum	GA
PGSC0003DMP400013226_PGSC0003DMT400019300	S. tuberosum	G8
PGSC0003DMP400013227_PGSC0003DMT400019301	S. tuberosum	G8
PGSC0003DMP400013230_PGSC0003DMT400019304	S. tuberosum	G8
PGSC0003DMP400013245_PGSC0003DMT400019327	S. tuberosum	G8
PGSC0003DMP400013246_PGSC0003DMT400019329	S. tuberosum	G8
PGSC0003DMP400013406_PGSC0003DMT400019599	S. tuberosum	GA
PGSC0003DMP400013664_PGSC0003DMT400020005	S. tuberosum	GT
PGSC0003DMP400013860_PGSC0003DMT400020342	S. tuberosum	G12
PGSC0003DMP400013864_PGSC0003DMT400020349	S. tuberosum	G12
PGSC0003DMP400013867_PGSC0003DMT400020353	S. tuberosum	G12
PGSC0003DMP400013873_PGSC0003DMT400020360	S. tuberosum	G12
PGSC0003DMP400014063_PGSC0003DMT400020644	S. tuberosum	GR
PGSC0003DMP400014485_PGSC0003DMT400021294	S. tuberosum	G13
PGSC0003DMP400014543_PGSC0003DMT400021372	S. tuberosum	G1
PGSC0003DMP400014565_PGSC0003DMT400021403	S. tuberosum	NG
PGSC0003DMP400014641_PGSC0003DMT400021522	S. tuberosum	GA
PGSC0003DMP400014728_PGSC0003DMT400021631	S. tuberosum	G13
PGSC0003DMP400014731_PGSC0003DMT400021634	S. tuberosum	G13
PGSC0003DMP400015090_PGSC0003DMT400022135	S. tuberosum	G7
PGSC0003DMP400015104_PGSC0003DMT400022154	S. tuberosum	G13
PGSC0003DMP400015106_PGSC0003DMT400022156	S. tuberosum	G13
PGSC0003DMP400016417_PGSC0003DMT400024056	S. tuberosum	G7
PGSC0003DMP400016420_PGSC0003DMT400024060	S. tuberosum	G7
PGSC0003DMP400016465_PGSC0003DMT400024123	S. tuberosum	G7
PGSC0003DMP400016717_PGSC0003DMT400024448	S. tuberosum	G4
PGSC0003DMP400017024_PGSC0003DMT400024929	S. tuberosum	GT
PGSC0003DMP400017113_PGSC0003DMT400025085	S. tuberosum	GT
PGSC0003DMP400017324_PGSC0003DMT400025432	S. tuberosum	G9
PGSC0003DMP400017328_PGSC0003DMT400025437	S. tuberosum	G9
PGSC0003DMP400017331_PGSC0003DMT400025440	S. tuberosum	G9
PGSC0003DMP400018619_PGSC0003DMT400027295	S. tuberosum	GT
PGSC0003DMP400018753_PGSC0003DMT400027529	S. tuberosum	G5
PGSC0003DMP400019235_PGSC0003DMT400028241	S. tuberosum	GA
PGSC0003DMP400019250_PGSC0003DMT400028264	S. tuberosum	G1
PGSC0003DMP400019338_PGSC0003DMT400028417	S. tuberosum	G13
PGSC0003DMP400019349_PGSC0003DMT400028436	S. tuberosum	GA
PGSC0003DMP400019508_PGSC0003DMT400028691	S. tuberosum	G13
PGSC0003DMP400019616_PGSC0003DMT400028851	S. tuberosum	G13
PGSC0003DMP400019629_PGSC0003DMT400028871	S. tuberosum	G13
PGSC0003DMP400020238_PGSC0003DMT400029708	S. tuberosum	GA
PGSC0003DMP400020241_PGSC0003DMT400029713	S. tuberosum	GA
PGSC0003DMP400020244_PGSC0003DMT400029718	S. tuberosum	GA
PGSC0003DMP400020396_PGSC0003DMT400030011	S. tuberosum	G5
PGSC0003DMP400020400_PGSC0003DMT400030019	S. tuberosum	G5
PGSC0003DMP400020401_PGSC0003DMT400030022	S. tuberosum	G5
PGSC0003DMP400020406_PGSC0003DMT400030030	S. tuberosum	G5
PGSC0003DMP400020407_PGSC0003DMT400030031	S. tuberosum	G5
PGSC0003DMP400020408_PGSC0003DMT400030034	S. tuberosum	G5
PGSC0003DMP400020410_PGSC0003DMT400030040	S. tuberosum	G5
PGSC0003DMP400020411_PGSC0003DMT400030042	S. tuberosum	G5
PGSC0003DMP400020412_PGSC0003DMT400030044	S. tuberosum	G5
PGSC0003DMP400020413_PGSC0003DMT400030047	S. tuberosum	G5
PGSC0003DMP400021087_PGSC0003DMT400031059	S. tuberosum	G6
PGSC0003DMP400021091_PGSC0003DMT400031066	S. tuberosum	G6
PGSC0003DMP400021098_PGSC0003DMT400031076	S. tuberosum	G6
PGSC0003DMP400021117_PGSC0003DMT400031116	S. tuberosum	G5
PGSC0003DMP400021121_PGSC0003DMT400031132	S. tuberosum	G5
PGSC0003DMP400021125_PGSC0003DMT400031142	S. tuberosum	G5
PGSC0003DMP400022046_PGSC0003DMT400032442	S. tuberosum	GA
PGSC0003DMP400022052_PGSC0003DMT400032453	S. tuberosum	GA
PGSC0003DMP400022053_PGSC0003DMT400032454	S. tuberosum	GA
PGSC0003DMP400022055_PGSC0003DMT400032456	S. tuberosum	GA
PGSC0003DMP400022408_PGSC0003DMT400032932	S. tuberosum	GT
PGSC0003DMP400022880_PGSC0003DMT400033636	S. tuberosum	G13
PGSC0003DMP400023175_PGSC0003DMT400034059	S. tuberosum	GT
PGSC0003DMP400023176_PGSC0003DMT400034063	S. tuberosum	G9
PGSC0003DMP400023183_PGSC0003DMT400034074	S. tuberosum	GT
PGSC0003DMP400023191_PGSC0003DMT400034090	S. tuberosum	GT
PGSC0003DMP400023299_PGSC0003DMT400034242	S. tuberosum	GA
PGSC0003DMP400023545_PGSC0003DMT400034632	S. tuberosum	NG
PGSC0003DMP400023851_PGSC0003DMT400035068	S. tuberosum	G3
PGSC0003DMP400023857_PGSC0003DMT400035090	S. tuberosum	G3
PGSC0003DMP400023886_PGSC0003DMT400035134	S. tuberosum	G3
PGSC0003DMP400023921_PGSC0003DMT400035183	S. tuberosum	G3
PGSC0003DMP400023972_PGSC0003DMT400035245	S. tuberosum	GT
PGSC0003DMP400024105_PGSC0003DMT400035453	S. tuberosum	GT
PGSC0003DMP400024260_PGSC0003DMT400035672	S. tuberosum	G4
PGSC0003DMP400024285_PGSC0003DMT400035714	S. tuberosum	GA
PGSC0003DMP400024495_PGSC0003DMT400036058	S. tuberosum	G12
PGSC0003DMP400024502_PGSC0003DMT400036070	S. tuberosum	G9
PGSC0003DMP400024524_PGSC0003DMT400036104	S. tuberosum	G12
PGSC0003DMP400024729_PGSC0003DMT400036467	S. tuberosum	G4
PGSC0003DMP400026554_PGSC0003DMT400039125	S. tuberosum	GT
PGSC0003DMP400027484_PGSC0003DMT400040528	S. tuberosum	GT
PGSC0003DMP400027528_PGSC0003DMT400040590	S. tuberosum	GT
PGSC0003DMP400027811_PGSC0003DMT400041023	S. tuberosum	G8
PGSC0003DMP400027825_PGSC0003DMT400041040	S. tuberosum	G9
PGSC0003DMP400028611_PGSC0003DMT400042194	S. tuberosum	G9
PGSC0003DMP400029011_PGSC0003DMT400042754	S. tuberosum	G6
PGSC0003DMP400029014_PGSC0003DMT400042758	S. tuberosum	G6
PGSC0003DMP400029015_PGSC0003DMT400042778	S. tuberosum	G6
PGSC0003DMP400029017_PGSC0003DMT400042780	S. tuberosum	G6
PGSC0003DMP400029366_PGSC0003DMT400043301	S. tuberosum	GT
PGSC0003DMP400029390_PGSC0003DMT400043329	S. tuberosum	GA
PGSC0003DMP400029592_PGSC0003DMT400043611	S. tuberosum	GA
PGSC0003DMP400029664_PGSC0003DMT400043719	S. tuberosum	GT
PGSC0003DMP400029670_PGSC0003DMT400043725	S. tuberosum	GT
PGSC0003DMP400029677_PGSC0003DMT400043732	S. tuberosum	GT
PGSC0003DMP400029678_PGSC0003DMT400043733	S. tuberosum	GT
PGSC0003DMP400029816_PGSC0003DMT400043956	S. tuberosum	G7
PGSC0003DMP400029817_PGSC0003DMT400043961	S. tuberosum	G7
PGSC0003DMP400029818_PGSC0003DMT400043963	S. tuberosum	G7
PGSC0003DMP400029948_PGSC0003DMT400044170	S. tuberosum	G7
PGSC0003DMP400030257_PGSC0003DMT400044611	S. tuberosum	GT
PGSC0003DMP400030444_PGSC0003DMT400044893	S. tuberosum	GA
PGSC0003DMP400030446_PGSC0003DMT400044895	S. tuberosum	GA
PGSC0003DMP400031460_PGSC0003DMT400046494	S. tuberosum	G9
PGSC0003DMP400031465_PGSC0003DMT400046505	S. tuberosum	G7
PGSC0003DMP400031726_PGSC0003DMT400046894	S. tuberosum	GT
PGSC0003DMP400031803_PGSC0003DMT400047001	S. tuberosum	GT
PGSC0003DMP400031808_PGSC0003DMT400047006	S. tuberosum	GT
PGSC0003DMP400032104_PGSC0003DMT400047416	S. tuberosum	GT
PGSC0003DMP400032105_PGSC0003DMT400047418	S. tuberosum	GT
PGSC0003DMP400032127_PGSC0003DMT400047451	S. tuberosum	G3
PGSC0003DMP400032128_PGSC0003DMT400047452	S. tuberosum	G3
PGSC0003DMP400032156_PGSC0003DMT400047499	S. tuberosum	GT
PGSC0003DMP400032157_PGSC0003DMT400047502	S. tuberosum	G12
PGSC0003DMP400032165_PGSC0003DMT400047510	S. tuberosum	G12
PGSC0003DMP400032215_PGSC0003DMT400047578	S. tuberosum	An-C14
PGSC0003DMP400032361_PGSC0003DMT400047787	S. tuberosum	G4
PGSC0003DMP400032362_PGSC0003DMT400047788	S. tuberosum	G4
PGSC0003DMP400032442_PGSC0003DMT400047907	S. tuberosum	G6
PGSC0003DMP400032591_PGSC0003DMT400048116	S. tuberosum	G4
PGSC0003DMP400032936_PGSC0003DMT400048664	S. tuberosum	GA
PGSC0003DMP400032940_PGSC0003DMT400048669	S. tuberosum	G9
PGSC0003DMP400032997_PGSC0003DMT400048768	S. tuberosum	G1
PGSC0003DMP400033168_PGSC0003DMT400049097	S. tuberosum	GA
PGSC0003DMP400033262_PGSC0003DMT400049253	S. tuberosum	G13
PGSC0003DMP400033742_PGSC0003DMT400049985	S. tuberosum	G13
PGSC0003DMP400034099_PGSC0003DMT400050510	S. tuberosum	G9
PGSC0003DMP400034187_PGSC0003DMT400050639	S. tuberosum	G4
PGSC0003DMP400034188_PGSC0003DMT400050640	S. tuberosum	G4
PGSC0003DMP400034296_PGSC0003DMT400050805	S. tuberosum	G12
PGSC0003DMP400034307_PGSC0003DMT400050821	S. tuberosum	G12
PGSC0003DMP400034309_PGSC0003DMT400050825	S. tuberosum	G8
PGSC0003DMP400034394_PGSC0003DMT400050981	S. tuberosum	G7
PGSC0003DMP400034571_PGSC0003DMT400051269	S. tuberosum	G11
PGSC0003DMP400035771_PGSC0003DMT400053053	S. tuberosum	G11
PGSC0003DMP400035772_PGSC0003DMT400053056	S. tuberosum	G11
PGSC0003DMP400035773_PGSC0003DMT400053057	S. tuberosum	G11
PGSC0003DMP400035775_PGSC0003DMT400053059	S. tuberosum	G11
PGSC0003DMP400035779_PGSC0003DMT400053067	S. tuberosum	G11
PGSC0003DMP400036040_PGSC0003DMT400053415	S. tuberosum	GT
PGSC0003DMP400036041_PGSC0003DMT400053416	S. tuberosum	GT
PGSC0003DMP400036044_PGSC0003DMT400053419	S. tuberosum	GT
PGSC0003DMP400036055_PGSC0003DMT400053436	S. tuberosum	G1
PGSC0003DMP400036056_PGSC0003DMT400053446	S. tuberosum	G1
PGSC0003DMP400036057_PGSC0003DMT400053452	S. tuberosum	G1
PGSC0003DMP400036062_PGSC0003DMT400053473	S. tuberosum	G1
PGSC0003DMP400036267_PGSC0003DMT400053802	S. tuberosum	G6
PGSC0003DMP400036270_PGSC0003DMT400053809	S. tuberosum	G6
PGSC0003DMP400036348_PGSC0003DMT400053954	S. tuberosum	GT
PGSC0003DMP400036563_PGSC0003DMT400054356	S. tuberosum	An-C14
PGSC0003DMP400036704_PGSC0003DMT400054534	S. tuberosum	NG
PGSC0003DMP400037208_PGSC0003DMT400055296	S. tuberosum	GA
PGSC0003DMP400037734_PGSC0003DMT400056053	S. tuberosum	G13
PGSC0003DMP400037870_PGSC0003DMT400056265	S. tuberosum	G8
PGSC0003DMP400037873_PGSC0003DMT400056268	S. tuberosum	G9
PGSC0003DMP400037912_PGSC0003DMT400056338	S. tuberosum	GT
PGSC0003DMP400038006_PGSC0003DMT400056487	S. tuberosum	GA
PGSC0003DMP400038047_PGSC0003DMT400056552	S. tuberosum	G1
PGSC0003DMP400039170_PGSC0003DMT400058213	S. tuberosum	GT
PGSC0003DMP400039354_PGSC0003DMT400058450	S. tuberosum	GT
PGSC0003DMP400039503_PGSC0003DMT400058647	S. tuberosum	G9
PGSC0003DMP400039856_PGSC0003DMT400059181	S. tuberosum	GT
PGSC0003DMP400039962_PGSC0003DMT400059360	S. tuberosum	G3
PGSC0003DMP400040216_PGSC0003DMT400059783	S. tuberosum	G1
PGSC0003DMP400040250_PGSC0003DMT400059833	S. tuberosum	G5
PGSC0003DMP400040271_PGSC0003DMT400059867	S. tuberosum	G5
PGSC0003DMP400040909_PGSC0003DMT400060798	S. tuberosum	G9
PGSC0003DMP400041617_PGSC0003DMT400061831	S. tuberosum	GT
PGSC0003DMP400041847_PGSC0003DMT400062180	S. tuberosum	G9
PGSC0003DMP400041848_PGSC0003DMT400062184	S. tuberosum	G9
PGSC0003DMP400041925_PGSC0003DMT400062272	S. tuberosum	G5
PGSC0003DMP400041993_PGSC0003DMT400062366	S. tuberosum	G12
PGSC0003DMP400042115_PGSC0003DMT400062549	S. tuberosum	G1
PGSC0003DMP400042153_PGSC0003DMT400062608	S. tuberosum	G11
PGSC0003DMP400042156_PGSC0003DMT400062611	S. tuberosum	G11
PGSC0003DMP400042252_PGSC0003DMT400062764	S. tuberosum	G9
PGSC0003DMP400042254_PGSC0003DMT400062766	S. tuberosum	G9
PGSC0003DMP400043545_PGSC0003DMT400064588	S. tuberosum	G3
PGSC0003DMP400043841_PGSC0003DMT400065023	S. tuberosum	An-C14
PGSC0003DMP400044252_PGSC0003DMT400065579	S. tuberosum	G1
PGSC0003DMP400044254_PGSC0003DMT400065581	S. tuberosum	G1
PGSC0003DMP400044306_PGSC0003DMT400065668	S. tuberosum	G3
PGSC0003DMP400044376_PGSC0003DMT400065792	S. tuberosum	G3
PGSC0003DMP400044490_PGSC0003DMT400065971	S. tuberosum	G13
PGSC0003DMP400045179_PGSC0003DMT400066993	S. tuberosum	G8
PGSC0003DMP400045182_PGSC0003DMT400066996	S. tuberosum	G8
PGSC0003DMP400045393_PGSC0003DMT400067280	S. tuberosum	NG
PGSC0003DMP400045441_PGSC0003DMT400067354	S. tuberosum	NG
PGSC0003DMP400045901_PGSC0003DMT400067962	S. tuberosum	GT
PGSC0003DMP400045902_PGSC0003DMT400067963	S. tuberosum	GT
PGSC0003DMP400045909_PGSC0003DMT400067981	S. tuberosum	GT
PGSC0003DMP400046327_PGSC0003DMT400068569	S. tuberosum	G13
PGSC0003DMP400047516_PGSC0003DMT400070285	S. tuberosum	GA
PGSC0003DMP400047655_PGSC0003DMT400070480	S. tuberosum	G4
PGSC0003DMP400047657_PGSC0003DMT400070482	S. tuberosum	G4
PGSC0003DMP400047676_PGSC0003DMT400070503	S. tuberosum	G4
PGSC0003DMP400047677_PGSC0003DMT400070515	S. tuberosum	G4
PGSC0003DMP400048338_PGSC0003DMT400071445	S. tuberosum	GT
PGSC0003DMP400048563_PGSC0003DMT400071795	S. tuberosum	GT
PGSC0003DMP400048658_PGSC0003DMT400071965	S. tuberosum	G13
PGSC0003DMP400048785_PGSC0003DMT400072165	S. tuberosum	GA
PGSC0003DMP400049280_PGSC0003DMT400072845	S. tuberosum	G3
PGSC0003DMP400051041_PGSC0003DMT400075374	S. tuberosum	NG
PGSC0003DMP400051042_PGSC0003DMT400075375	S. tuberosum	NG
PGSC0003DMP400051091_PGSC0003DMT400075439	S. tuberosum	NG
PGSC0003DMP400051212_PGSC0003DMT400075607	S. tuberosum	NG
PGSC0003DMP400051226_PGSC0003DMT400075625	S. tuberosum	GT
PGSC0003DMP400051307_PGSC0003DMT400075731	S. tuberosum	G1
PGSC0003DMP400051313_PGSC0003DMT400075747	S. tuberosum	G1
PGSC0003DMP400051319_PGSC0003DMT400075774	S. tuberosum	G1
PGSC0003DMP400051394_PGSC0003DMT400075881	S. tuberosum	G1
PGSC0003DMP400051395_PGSC0003DMT400075885	S. tuberosum	G8
PGSC0003DMP400051523_PGSC0003DMT400076082	S. tuberosum	G9
PGSC0003DMP400051526_PGSC0003DMT400076092	S. tuberosum	G7
PGSC0003DMP400052262_PGSC0003DMT400077130	S. tuberosum	GT
PGSC0003DMP400052636_PGSC0003DMT400077717	S. tuberosum	G4
PGSC0003DMP400052637_PGSC0003DMT400077718	S. tuberosum	G4
PGSC0003DMP400052643_PGSC0003DMT400077727	S. tuberosum	G4
PGSC0003DMP400053060_PGSC0003DMT400078333	S. tuberosum	G9
PGSC0003DMP400053061_PGSC0003DMT400078334	S. tuberosum	G9
PGSC0003DMP400053466_PGSC0003DMT400078881	S. tuberosum	GT
PGSC0003DMP400053750_PGSC0003DMT400079272	S. tuberosum	G7
PGSC0003DMP400053795_PGSC0003DMT400079342	S. tuberosum	G7
PGSC0003DMP400053796_PGSC0003DMT400079343	S. tuberosum	G7
PGSC0003DMP400054560_PGSC0003DMT400080429	S. tuberosum	GT
PGSC0003DMP400054697_PGSC0003DMT400080647	S. tuberosum	G8
PGSC0003DMP400054859_PGSC0003DMT400080930	S. tuberosum	G6
PGSC0003DMP400055156_PGSC0003DMT400081486	S. tuberosum	G1
PGSC0003DMP400055601_PGSC0003DMT400082452	S. tuberosum	G5
PGSC0003DMP400055636_PGSC0003DMT400082495	S. tuberosum	G5
PGSC0003DMP400055643_PGSC0003DMT400082505	S. tuberosum	G5
PGSC0003DMP400055644_PGSC0003DMT400082507	S. tuberosum	G5
PGSC0003DMP400055904_PGSC0003DMT400083225	S. tuberosum	G6
PGSC0003DMP400055939_PGSC0003DMT400083267	S. tuberosum	G6
PGSC0003DMP400055979_PGSC0003DMT400083472	S. tuberosum	GT
PGSC0003DMP400056156_PGSC0003DMT400083909	S. tuberosum	G7
PGSC0003DMP400057571_PGSC0003DMT400085896	S. tuberosum	G7
PGSC0003DMP400059263_PGSC0003DMT400087588	S. tuberosum	G7
PGSC0003DMP400060124_PGSC0003DMT400088449	S. tuberosum	G9
PGSC0003DMP400063562_PGSC0003DMT400091887	S. tuberosum	G7
PGSC0003DMP400065041_PGSC0003DMT400093366	S. tuberosum	G9
PGSC0003DMP400065504_PGSC0003DMT400093829	S. tuberosum	GA
PGSC0003DMP400066527_PGSC0003DMT400094852	S. tuberosum	An-C14
Ph-3	Known R gene	G11
Pn1.3498	P. nigrum	An-C14
Pn1.3550	P. nigrum	An-C14
Pn1.3621	P. nigrum	An-C14
Pn1.3623	P. nigrum	An-C14
Pn1.3728	P. nigrum	An-C14
Pn1.376	P. nigrum	GA
Pn1.443	P. nigrum	GA
Pn1.447	P. nigrum	GA
Pn1.451	P. nigrum	GA
Pn1.461	P. nigrum	GA
Pn1.636	P. nigrum	GA
Pn1.637	P. nigrum	GA
Pn1.673	P. nigrum	GA
Pn1.682	P. nigrum	GA
Pn1.791	P. nigrum	GA
Pn1.796	P. nigrum	GA
Pn1.799	P. nigrum	GA
Pn1.818	P. nigrum	GA
Pn11.1802	P. nigrum	G4
Pn11.1803	P. nigrum	G4
Pn11.1805	P. nigrum	G4
Pn11.1812	P. nigrum	G4
Pn11.1816	P. nigrum	G4
Pn11.1821	P. nigrum	G4
Pn11.1823	P. nigrum	G4
Pn11.1825	P. nigrum	G4
Pn11.1828	P. nigrum	G4
Pn11.1836	P. nigrum	G4
Pn11.1839	P. nigrum	G4
Pn11.1840	P. nigrum	G4
Pn11.1843	P. nigrum	G4
Pn11.1846	P. nigrum	G4
Pn11.1852	P. nigrum	G4
Pn11.1911	P. nigrum	G4
Pn11.1913	P. nigrum	G4
Pn11.1919	P. nigrum	G4
Pn11.1922	P. nigrum	G4
Pn11.1926	P. nigrum	G4
Pn11.1929	P. nigrum	G4
Pn11.1931	P. nigrum	G4
[truncated: 522 more rows]
